# Supplementary material for: Structure of human DPPA3 bound to the UHRF1 PHD finger reveals its functional and structural differences from mouse DPPA3
Source: Commun Biol. 2024 Jun 19;7:746. doi: 10.1038/s42003-024-06434-9 (PMC11187062; doi:10.1038/s42003-024-06434-9)
Supplement: Supplementary file 4 — Supplementary data 1 [file 42003_2024_6434_MOESM4_ESM.xlsx]

## Sheet: hPHD-DPPA3 mutant
hPHD vs hDPPA3 WT
WT_23041801					WT_23042107					230601_03					230601_04
Fit_X	Fit_Y	NDH_X	NDH_Y		Fit_X	Fit_Y	NDH_X	NDH_Y		Fit_X	Fit_Y	NDH_X	NDH_Y		Fit_X	Fit_Y	NDH_X	NDH_Y		ave_Fit_Y	ave_NDH_Y	STDEV.S		Kd (nM)	ave	STDEV.S
0.024201	-9.84786	0.145916	-9.64924		0.024201	-9.76115	0.145916	-9.91149		0.024201	-9.12379	0.145916	-8.96855		0.024201	-9.12177	0.145916	-9.08632		-9.46364	-9.4039	0.450265		918	868.5	59.925
0.145916	-9.76044	0.268799	-9.78835		0.145916	-9.67738	0.268799	-9.65112		0.145916	-9.03567	0.268799	-8.96542		0.145916	-9.04437	0.268799	-8.97372		-9.37947	-9.34465	0.43673		804
0.268799	-9.56706	0.392852	-9.23935		0.268799	-9.48899	0.392852	-9.15648		0.268799	-8.84009	0.392852	-8.74841		0.268799	-8.87166	0.392852	-8.57139		-9.19195	-8.92891	0.320708		921
0.392852	-9.27719	0.518074	-8.70371		0.392852	-9.1991	0.518074	-8.2068		0.392852	-8.54559	0.518074	-7.72161		0.392852	-8.60897	0.518074	-8.11594		-8.90771	-8.18701	0.40374		831
0.518074	-8.83045	0.644465	-8.20382		0.518074	-8.73736	0.644465	-7.85947		0.518074	-8.08983	0.644465	-7.47926		0.518074	-8.1961	0.644465	-7.4598		-8.46344	-7.75059	0.353765
0.644465	-8.13459	0.772026	-7.07329		0.644465	-7.99058	0.772026	-7.20747		0.644465	-7.37876	0.772026	-6.32671		0.644465	-7.53662	0.772026	-6.47689		-7.76014	-6.77109	0.434273
0.772026	-7.08808	0.900756	-5.67659		0.772026	-6.83131	0.900756	-5.3249		0.772026	-6.3144	0.900756	-4.81001		0.772026	-6.5174	0.900756	-5.20385		-6.6878	-5.25384	0.35742
0.900756	-5.68951	1.03066	-4.17849		0.900756	-5.27647	1.03066	-3.54878		0.900756	-4.91341	1.03066	-3.59207		0.900756	-5.13046	1.03066	-3.84885		-5.25246	-3.79205	0.289674
1.03066	-4.17436	1.16172	-2.87267		1.03066	-3.66026	1.16172	-2.36209		1.03066	-3.43191	1.16172	-2.32106		1.03066	-3.63533	1.16172	-2.21669		-3.72547	-2.44312	0.292831
1.16172	-2.88615	1.29396	-2.10303		1.16172	-2.38271	1.29396	-1.41596		1.16172	-2.20265	1.29396	-1.1388		1.16172	-2.40006	1.29396	-1.32767		-2.46789	-1.49637	0.420642
1.29396	-1.97595	1.42737	-1.37708		1.29396	-1.54235	1.42737	-1.21835		1.29396	-1.34815	1.42737	-0.694332		1.29396	-1.55927	1.42737	-1.00385		-1.60643	-1.0734	0.295387
1.42737	-1.38792	1.56194	-0.932556		1.42737	-1.02625	1.56194	-0.600747		1.42737	-0.800027	1.56194	-0.417925		1.42737	-1.0331	1.56194	-1.0857		-1.06183	-0.759232	0.304539
1.56194	-1.01437	1.69769	-0.676814		1.56194	-0.708151	1.69769	-0.484223		1.56194	-0.452271	1.69769	-0.243018		1.56194	-0.70621	1.69769	-0.493814		-0.72025	-0.474467	0.177935
1.69769	-0.772419	1.8346	-0.384138		1.69769	-0.50552	1.8346	-0.391077		1.69769	-0.226708	1.8346	-0.156911		1.69769	-0.497529	1.8346	-0.196133		-0.500544	-0.282065	0.12295
1.8346	-0.610588	1.97269	-0.395366		1.8346	-0.37117	1.97269	-0.091258		1.8346	-0.075471	1.97269	-0.000494		1.8346	-0.359239	1.97269	-0.352006		-0.354117	-0.209781	0.193665
1.97269	-0.498584	2.11194	-0.990977		1.97269	-0.278586	2.11194	-0.180767		1.97269	0.029478	2.11194	0.02209		1.97269	-0.2641	2.11194	-0.108314		-0.252948	-0.314492	0.458734
2.11194	-0.418539	2.25236	-0.282656		2.11194	-0.21254	2.25236	-0.274098		2.11194	0.10467	2.25236	0.252873		2.11194	-0.196373	2.25236	-0.142531		-0.180695	-0.111603	0.251305
2.25236	-0.359666	2.39396	-0.233001		2.25236	-0.163978	2.39396	-0.294931		2.25236	0.160103	2.39396	0.150923		2.25236	-0.146685	2.39396	-0.149247		-0.127557	-0.131564	0.19756
2.39396	-0.315249				2.39396	-0.12732				2.39396	0.202011				2.39396	-0.109258				-0.087454
hPHD vs hDPPA3 V85A
230523_03					230601_05					230601_06
Fit_X	Fit_Y	NDH_X	NDH_Y		Fit_X	Fit_Y	NDH_X	NDH_Y		Fit_X	Fit_Y	NDH_X	NDH_Y		ave_Fit_Y	ave_NDH_Y	STDEV.S		Kd (µM)	ave	STDEV.S
0.024201	-8.97941	0.145916	-8.74337		0.024201	-7.44496	0.145916	-7.332		0.024201	-7.6054	0.145916	-7.47494		-8.00992	-7.85011	0.776887		1.85	1.61	0.208087
0.145916	-8.80545	0.268799	-8.58666		0.145916	-7.31601	0.268799	-6.98426		0.145916	-7.46375	0.268799	-7.05996		-7.86173	-7.54363	0.904083		1.5
0.268799	-8.43425	0.392852	-7.87303		0.268799	-7.03489	0.392852	-6.69937		0.268799	-7.15184	0.392852	-6.72913		-7.54033	-7.10051	0.669191		1.48
0.392852	-7.91754	0.518074	-6.95427		0.392852	-6.62912	0.518074	-5.96776		0.392852	-6.69638	0.518074	-6.19935		-7.08101	-6.37379	0.515869
0.518074	-7.21255	0.644465	-6.4637		0.518074	-6.0487	0.644465	-5.29334		0.518074	-6.04123	0.644465	-4.98659		-6.43416	-5.58121	0.779498
0.644465	-6.3011	0.772026	-5.49279		0.644465	-5.25601	0.772026	-4.34849		0.644465	-5.15344	0.772026	-4.1871		-5.57018	-4.67613	0.711838
0.772026	-5.23142	0.900756	-4.06869		0.772026	-4.27703	0.900756	-3.19146		0.772026	-4.08726	0.900756	-2.99161		-4.5319	-3.41725	0.572941
0.900756	-4.13176	1.03066	-2.86512		0.900756	-3.23932	1.03066	-2.16321		0.900756	-3.0084	1.03066	-1.95634		-3.45983	-2.32822	0.476331
1.03066	-3.14936	1.16172	-2.39432		1.03066	-2.3121	1.16172	-1.76045		1.03066	-2.09326	1.16172	-1.44846		-2.51824	-1.86775	0.481974
1.16172	-2.36728	1.29396	-1.60635		1.16172	-1.5926	1.29396	-1.16171		1.16172	-1.41297	1.29396	-1.08138		-1.79095	-1.28315	0.282772
1.29396	-1.78841	1.42737	-1.37386		1.29396	-1.07983	1.42737	-0.559128		1.29396	-0.941413	1.42737	-0.61845		-1.26988	-0.850478	0.454228
1.42737	-1.37395	1.56194	-1.23033		1.42737	-0.726594	1.56194	-0.431129		1.42737	-0.62126	1.56194	-0.562104		-0.907269	-0.741189	0.428644
1.56194	-1.07902	1.69769	-1.621		1.56194	-0.483545	1.69769	-0.472743		1.56194	-0.402292	1.69769	-0.07947		-0.654953	-0.724404	0.800985
1.69769	-0.86723	1.8346	-0.714923		1.69769	-0.313742	1.8346	-0.223641		1.69769	-0.249486	1.8346	-0.118086		-0.476819	-0.352217	0.318516
1.8346	-0.712655	1.97269	-0.28765		1.8346	-0.192494	1.97269	-0.211267		1.8346	-0.140225	1.97269	0.017767		-0.348458	-0.160383	0.158939
1.97269	-0.597701	2.11194	-0.372175		1.97269	-0.10387	2.11194	0.18789		1.97269	-0.060156	2.11194	0.021087		-0.253909	-0.0543993	0.287562
2.11194	-0.51057	2.25236	-0.537596		2.11194	-0.037611	2.25236	0.144671		2.11194	-0.000108	2.25236	0.064705		-0.182763	-0.109407	0.372972
2.25236	-0.443317	2.39396	-0.12824		2.25236	0.012976	2.39396	-0.110738		2.25236	0.045884	2.39396	-0.006384		-0.128152	-0.0817873	0.065885
2.39396	-0.39052				2.39396	0.052341				2.39396	0.081789				-0.0854633
hPHD vs hDPPA3 R86A
R86A_23042105					230607_01					230608_01
Fit_X	Fit_Y	NDH_X	NDH_Y		Fit_X	Fit_Y	NDH_X	NDH_Y		Fit_X	Fit_Y	NDH_X	NDH_Y		ave_Fit_Y	ave_NDH_Y	STDEV.S		Kd (µM)	ave	STDEV.S
0.024201	-3.48132	0.145916	-3.32805		0.024201	-2.68143	0.145916	-2.43182		0.024201	-3.36755	0.145916	-3.24528		-3.17677	-3.00172	0.495277		19.9	19.9667	4.90034
0.145916	-3.33055	0.268799	-3.12132		0.145916	-2.53692	0.268799	-2.45774		0.145916	-3.21651	0.268799	-2.84812		-3.02799	-2.80906	0.333512		15.1
0.268799	-3.07113	0.392852	-2.68424		0.268799	-2.28228	0.392852	-2.06305		0.268799	-2.96148	0.392852	-2.76838		-2.77163	-2.50522	0.385239		24.9
0.392852	-2.80569	0.518074	-2.61763		0.392852	-2.01533	0.518074	-1.59744		0.392852	-2.70606	0.518074	-2.58565		-2.50903	-2.26691	0.579995
0.518074	-2.54184	0.644465	-2.29536		0.518074	-1.74652	0.644465	-1.44956		0.518074	-2.456	0.644465	-2.16324		-2.24812	-1.96939	0.455003
0.644465	-2.28699	0.772026	-2.08368		0.644465	-1.48674	0.772026	-1.29937		0.644465	-2.2165	0.772026	-1.90049		-1.99674	-1.76118	0.410295
0.772026	-2.0474	0.900756	-1.8044		0.772026	-1.24525	0.900756	-1.07003		0.772026	-1.99171	0.900756	-1.81402		-1.76145	-1.56282	0.426792
0.900756	-1.82752	1.03066	-1.50893		0.900756	-1.02821	1.03066	-0.783116		0.900756	-1.78448	1.03066	-1.58591		-1.54674	-1.29265	0.442947
1.03066	-1.62977	1.16172	-1.60801		1.03066	-0.8384	1.16172	-0.677274		1.03066	-1.59633	1.16172	-1.34702		-1.35483	-1.21077	0.480094
1.16172	-1.4548	1.29396	-1.19579		1.16172	-0.675751	1.29396	-0.566714		1.16172	-1.42759	1.29396	-1.36404		-1.18605	-1.04218	0.420273
1.29396	-1.30185	1.42737	-1.23174		1.29396	-0.538298	1.42737	-0.401458		1.29396	-1.27772	1.42737	-1.14457		-1.03929	-0.925922	0.456286
1.42737	-1.1693	1.56194	-1.07112		1.42737	-0.423109	1.56194	-0.373097		1.42737	-1.14554	1.56194	-1.1035		-0.91265	-0.849239	0.412669
1.56194	-1.05505	1.69769	-0.955804		1.56194	-0.32697	1.69769	-0.26649		1.56194	-1.02953	1.69769	-0.965072		-0.803851	-0.729122	0.400678
1.69769	-0.956867	1.8346	-0.884046		1.69769	-0.246795	1.8346	-0.189482		1.69769	-0.92802	1.8346	-0.719413		-0.710561	-0.597647	0.362939
1.8346	-0.872576	1.97269	-0.707245		1.8346	-0.179831	1.97269	-0.100358		1.8346	-0.839322	1.97269	-0.760454		-0.630576	-0.522686	0.366713
1.97269	-0.800171	2.11194	-0.793219		1.97269	-0.123725	2.11194	-0.051022		1.97269	-0.761839	2.11194	-0.750287		-0.561912	-0.531509	0.416668
2.11194	-0.737873	2.25236	-0.653713		2.11194	-0.076519	2.25236	0.032939		2.11194	-0.694107	2.25236	-0.574274		-0.502833	-0.398349	0.375613
2.25236	-0.684138	2.39396	-0.666872		2.25236	-0.03661	2.39396	-0.064875		2.25236	-0.634814	2.39396	-0.61066		-0.451854	-0.447469	0.332526
2.39396	-0.63765				2.39396	-0.002695				2.39396	-0.582806				-0.407717
hPHD vs hDPPA3 T87A
T87A_23042106					230608_03					230609_03
Fit_X	Fit_Y	NDH_X	NDH_Y		Fit_X	Fit_Y	NDH_X	NDH_Y		Fit_X	Fit_Y	NDH_X	NDH_Y		ave_Fit_Y	ave_NDH_Y	STDEV.S		Kd (µM)	ave	STDEV.S
0.024201	-2.84671	0.145916	-2.71663		0.024201	-2.40854	0.145916	-2.28015		0.024201	-2.18139	0.145916	-2.08931		-2.47888	-2.36203	0.321575		20.2	16.5	4.03361
0.145916	-2.71588	0.268799	-2.47851		0.145916	-2.33371	0.268799	-2.27342		0.145916	-2.11888	0.268799	-2.03771		-2.38949	-2.26321	0.220575		17.1
0.268799	-2.4907	0.392852	-2.31583		0.268799	-2.20007	0.392852	-2.10549		0.268799	-2.00354	0.392852	-1.9114		-2.23144	-2.11091	0.202268		12.2
0.392852	-2.26003	0.518074	-2.00985		0.392852	-2.05509	0.518074	-1.82847		0.392852	-1.87297	0.518074	-1.68092		-2.0627	-1.83975	0.164758
0.518074	-2.03026	0.644465	-1.63844		0.518074	-1.90091	0.644465	-1.5073		0.518074	-1.72862	0.644465	-1.58903		-1.8866	-1.57826	0.0662336
0.644465	-1.80766	0.772026	-1.77422		0.644465	-1.74063	0.772026	-2.11114		0.644465	-1.57365	0.772026	-1.38649		-1.70731	-1.75728	0.362621
0.772026	-1.59763	0.900756	-1.42487		0.772026	-1.57807	0.900756	-1.17832		0.772026	-1.41285	0.900756	-1.17731		-1.52952	-1.26016	0.14264
0.900756	-1.40409	1.03066	-1.22888		0.900756	-1.41736	1.03066	-1.08983		0.900756	-1.25205	1.03066	-1.26853		-1.35783	-1.19575	0.0938441
1.03066	-1.2293	1.16172	-1.00644		1.03066	-1.2624	1.16172	-1.13235		1.03066	-1.0971	1.16172	-0.875622		-1.19627	-1.0048	0.12837
1.16172	-1.07399	1.29396	-0.986846		1.16172	-1.11648	1.29396	-1.01483		1.16172	-0.952913	1.29396	-0.86741		-1.04779	-0.956363	0.0782966
1.29396	-0.937695	1.42737	-0.745972		1.29396	-0.981918	1.42737	-0.944894		1.29396	-0.822753	1.42737	-0.635608		-0.914122	-0.775491	0.156742
1.42737	-0.819142	1.56194	-0.737712		1.42737	-0.860044	1.56194	-0.818104		1.42737	-0.708135	1.56194	-0.592939		-0.795774	-0.716252	0.114106
1.56194	-0.716624	1.69769	-0.626648		1.56194	-0.751251	1.69769	-0.604525		1.56194	-0.60908	1.69769	-0.543344		-0.692318	-0.591506	0.0431511
1.69769	-0.628267	1.8346	-0.541394		1.69769	-0.655216	1.8346	-0.559254		1.69769	-0.524592	1.8346	-0.455212		-0.602692	-0.51862	0.0556343
1.8346	-0.552217	1.97269	-0.473387		1.8346	-0.571129	1.97269	-0.450019		1.8346	-0.453123	1.97269	-0.467071		-0.52549	-0.463492	0.0120881
1.97269	-0.486747	2.11194	-0.527098		1.97269	-0.497907	2.11194	-0.447523		1.97269	-0.392927	2.11194	-0.286106		-0.459194	-0.420242	0.12279
2.11194	-0.430308	2.25236	-0.371735		2.11194	-0.434351	2.25236	-0.391321		2.11194	-0.342295	2.25236	-0.306737		-0.402318	-0.356598	0.0442772
2.25236	-0.381547	2.39396	-0.296922		2.25236	-0.379266	2.39396	-0.33038		2.25236	-0.299668	2.39396	-0.258105		-0.353494	-0.295136	0.0361706
2.39396	-0.339302				2.39396	-0.331523				2.39396	-0.263693				-0.311506
hPHD vs hDPPA3 L88A
230808_01					230808_02					230808_03
Fit_X	Fit_Y	NDH_X	NDH_Y		Fit_X	Fit_Y	NDH_X	NDH_Y		Fit_X	Fit_Y	NDH_X	NDH_Y		ave_Fit_Y	ave_NDH_Y	STDEV.S		Kd (µM)	ave	STDEV.S
0.024201	-9.91988	0.145916	-9.53002		0.024201	-9.2963	0.145916	-9.09649		0.024201	-9.30736	0.145916	-9.11664		-9.50785	-9.24772	0.244689		1.47	1.28333	0.22745
0.145916	-9.76534	0.268799	-9.50829		0.145916	-9.18065	0.268799	-9.08569		0.145916	-9.16419	0.268799	-8.99986		-9.37006	-9.19795	0.272168		1.03
0.268799	-9.42912	0.392852	-9.2497		0.268799	-8.91896	0.392852	-8.4462		0.268799	-8.84872	0.392852	-8.32739		-9.0656	-8.67443	0.501726		1.35
0.392852	-8.94414	0.518074	-8.09681		0.392852	-8.51615	0.518074	-7.85416		0.392852	-8.38493	0.518074	-7.51157		-8.61507	-7.82085	0.294038
0.518074	-8.24767	0.644465	-7.35111		0.518074	-7.8876	0.644465	-6.90898		0.518074	-7.705	0.644465	-6.82089		-7.94676	-7.02699	0.284126
0.644465	-7.28502	0.772026	-6.04353		0.644465	-6.93364	0.772026	-5.69994		0.644465	-6.74865	0.772026	-5.73942		-6.9891	-5.82763	0.188011
0.772026	-6.06954	0.900756	-4.62897		0.772026	-5.63253	0.900756	-4.22794		0.772026	-5.53402	0.900756	-4.28591		-5.74536	-4.38094	0.216746
0.900756	-4.74266	1.03066	-3.54157		0.900756	-4.18145	1.03066	-2.83664		0.900756	-4.22545	1.03066	-2.65217		-4.38319	-3.01012	0.469392
1.03066	-3.52245	1.16172	-2.52183		1.03066	-2.91361	1.16172	-1.89447		1.03066	-3.05852	1.16172	-2.17092		-3.16486	-2.19574	0.31442
1.16172	-2.55599	1.29396	-2.06022		1.16172	-2.00298	1.29396	-1.39748		1.16172	-2.16822	1.29396	-1.65189		-2.2424	-1.7032	0.334337
1.29396	-1.86009	1.42737	-1.36568		1.29396	-1.41152	1.42737	-1.22576		1.29396	-1.54813	1.42737	-1.37439		-1.60658	-1.32194	0.0834093
1.42737	-1.37944	1.56194	-1.00307		1.42737	-1.03624	1.56194	-0.723376		1.42737	-1.13024	1.56194	-0.947007		-1.18197	-0.891151	0.147976
1.56194	-1.04926	1.69769	-0.883229		1.56194	-0.794108	1.69769	-0.780274		1.56194	-0.847909	1.69769	-0.703601		-0.897094	-0.789035	0.0901339
1.69769	-0.819414	1.8346	-0.580244		1.69769	-0.632883	1.8346	-0.640589		1.69769	-0.653459	1.8346	-0.296225		-0.701919	-0.505686	0.183891
1.8346	-0.655973	1.97269	-0.538271		1.8346	-0.52179	1.97269	-0.429669		1.8346	-0.516128	1.97269	-0.468155		-0.56463	-0.478698	0.0550633
1.97269	-0.537005	2.11194	-0.481254		1.97269	-0.442721	2.11194	-0.25344		1.97269	-0.416592	2.11194	-0.292861		-0.465439	-0.342518	0.121755
2.11194	-0.448405	2.25236	-0.368844		2.11194	-0.38478	2.25236	-0.275898		2.11194	-0.342659	2.25236	-0.294392		-0.391948	-0.313045	0.0492004
2.25236	-0.381002	2.39396	-0.268618		2.25236	-0.341214	2.39396	-0.263535		2.25236	-0.286501	2.39396	-0.169016		-0.336239	-0.233723	0.0560955
2.39396	-0.328717				2.39396	-0.307708				2.39396	-0.242976				-0.293134
hPHD vs hDPPA3 R86A/T87A
230627_01					230627_02					230627_03
Fit_X	Fit_Y	NDH_X	NDH_Y		Fit_X	Fit_Y	NDH_X	NDH_Y		Fit_X	Fit_Y	NDH_X	NDH_Y		ave_Fit_Y	ave_NDH_Y	STDEV.S		Kd (µM)	ave	STDEV.S
0.024201	-1.17898	0.145916	-1.19486		0.024201	-1.05135	0.145916	-0.954788		0.024201	-1.12087	0.145916	-1.01795		-1.11707	-1.05587	0.124448		76.7	84.9667	7.16194
0.145916	-1.08492	0.268799	-0.810532		0.145916	-0.972108	0.268799	-0.880808		0.145916	-1.04195	0.268799	-0.997581		-1.03299	-0.896307	0.0944828		88.9
0.268799	-0.948422	0.392852	-0.828432		0.268799	-0.855242	0.392852	-0.762422		0.268799	-0.925544	0.392852	-0.811288		-0.909736	-0.800714	0.0342518		89.3
0.392852	-0.834543	0.518074	-0.698741		0.392852	-0.755705	0.518074	-0.656288		0.392852	-0.826359	0.518074	-0.721357		-0.805536	-0.692129	0.0330346
0.518074	-0.738643	0.644465	-0.721188		0.518074	-0.670307	0.644465	-0.683051		0.518074	-0.741233	0.644465	-0.671731		-0.716728	-0.69199	0.0259119
0.644465	-0.657201	0.772026	-0.473767		0.644465	-0.596548	0.772026	-0.466277		0.644465	-0.667686	0.772026	-0.527369		-0.640478	-0.489138	0.0333204
0.772026	-0.587505	0.900756	-0.553161		0.772026	-0.532451	0.900756	-0.409477		0.772026	-0.603752	0.900756	-0.521959		-0.574569	-0.494866	0.0755765
0.900756	-0.527444	1.03066	-0.500792		0.900756	-0.476435	1.03066	-0.338099		0.900756	-0.547863	1.03066	-0.497698		-0.517247	-0.44553	0.0930505
1.03066	-0.475354	1.16172	-0.507144		1.03066	-0.427225	1.16172	-0.445617		1.03066	-0.49875	1.16172	-0.527582		-0.46711	-0.493448	0.0426645
1.16172	-0.429911	1.29396	-0.465366		1.16172	-0.383784	1.29396	-0.366801		1.16172	-0.455385	1.29396	-0.417069		-0.423027	-0.416412	0.0492858
1.29396	-0.390052	1.42737	-0.431553		1.29396	-0.345265	1.42737	-0.421332		1.29396	-0.416923	1.42737	-0.420171		-0.38408	-0.424352	0.00626321
1.42737	-0.354916	1.56194	-0.199025		1.42737	-0.310966	1.56194	-0.32079		1.42737	-0.382667	1.56194	-0.358801		-0.349516	-0.292872	0.0834665
1.56194	-0.323798	1.69769	-0.25887		1.56194	-0.280306	1.69769	-0.161487		1.56194	-0.352038	1.69769	-0.336266		-0.318714	-0.252208	0.0875798
1.69769	-0.296121	1.8346	-0.429679		1.69769	-0.252797	1.8346	-0.263766		1.69769	-0.324552	1.8346	-0.285719		-0.291157	-0.326388	0.0901236
1.8346	-0.271405	1.97269	-0.120871		1.8346	-0.228033	1.97269	-0.115757		1.8346	-0.299803	1.97269	-0.274033		-0.266414	-0.17022	0.0899408
1.97269	-0.24925	2.11194	-0.235281		1.97269	-0.205666	2.11194	-0.290236		1.97269	-0.277445	2.11194	-0.275895		-0.24412	-0.267137	0.028505
2.11194	-0.229321	2.25236	-0.244453		2.11194	-0.185403	2.25236	-0.100683		2.11194	-0.257188	2.25236	-0.249477		-0.223971	-0.198204	0.0844933
2.25236	-0.211334	2.39396	-0.131469		2.25236	-0.166995	2.39396	-0.157783		2.25236	-0.238781	2.39396	-0.167986		-0.205703	-0.152413	0.0188415
2.39396	-0.195049				2.39396	-0.150224				2.39396	-0.222009				-0.189094
hTTD-PHD vs hDPPA3 WT
230627_04					230627_05					230627_06
Fit_X	Fit_Y	NDH_X	NDH_Y		Fit_X	Fit_Y	NDH_X	NDH_Y		Fit_X	Fit_Y	NDH_X	NDH_Y		ave_Fit_Y	ave_NDH_Y	STDEV.S		Kd (nM)	ave	STDEV.S
0.024201	-9.91403	0.145916	-9.45977		0.024201	-10.3902	0.145916	-10.355		0.024201	-10.1509	0.145916	-9.72265		-10.1517	-9.8458	0.460135		315	345.667	35.7957
0.145916	-9.87457	0.268799	-9.87816		0.145916	-10.3343	0.268799	-10.0802		0.145916	-10.1005	0.268799	-10.1033		-10.1031	-10.0206	0.123878		385
0.268799	-9.78044	0.392852	-9.72717		0.268799	-10.1993	0.392852	-9.71379		0.268799	-9.97686	0.392852	-9.93544		-9.98552	-9.79213	0.124286		337
0.392852	-9.61956	0.518074	-9.20935		0.392852	-9.96413	0.518074	-9.52598		0.392852	-9.75565	0.518074	-9.35532		-9.77978	-9.36355	0.158474
0.518074	-9.31884	0.644465	-9.2048		0.518074	-9.51788	0.644465	-9.21316		0.518074	-9.31857	0.644465	-8.4665		-9.3851	-8.96148	0.428693
0.644465	-8.69637	0.772026	-7.19828		0.644465	-8.60544	0.772026	-6.62423		0.644465	-8.37465	0.772026	-6.4029		-8.55882	-6.74181	0.410514
0.772026	-7.35144	0.900756	-4.97642		0.772026	-6.82511	0.900756	-4.10347		0.772026	-6.45783	0.900756	-3.95346		-6.87813	-4.34445	0.552418
0.900756	-5.02375	1.03066	-2.5553		0.900756	-4.36421	1.03066	-2.45973		0.900756	-3.91279	1.03066	-1.7325		-4.43358	-2.24918	0.449997
1.03066	-2.75797	1.16172	-1.79965		1.03066	-2.42455	1.16172	-1.87748		1.03066	-2.12131	1.16172	-1.63388		-2.43461	-1.77034	0.124416
1.16172	-1.49811	1.29396	-1.10679		1.16172	-1.40427	1.29396	-0.923761		1.16172	-1.26616	1.29396	-1.29555		-1.38952	-1.1087	0.185904
1.29396	-0.923679	1.42737	-0.805547		1.29396	-0.914115	1.42737	-0.836759		1.29396	-0.872864	1.42737	-0.878904		-0.903553	-0.840403	0.036814
1.42737	-0.648015	1.56194	-0.613572		1.42737	-0.662946	1.56194	-0.512807		1.42737	-0.674089	1.56194	-0.581514		-0.661683	-0.569298	0.0514813
1.56194	-0.50126	1.69769	-0.367235		1.56194	-0.522095	1.69769	-0.375562		1.56194	-0.562916	1.69769	-0.372762		-0.528757	-0.371853	0.00423727
1.69769	-0.415532	1.8346	-0.329761		1.69769	-0.436586	1.8346	-0.196428		1.69769	-0.495339	1.8346	-0.528927		-0.449152	-0.351705	0.167332
1.8346	-0.361599	1.97269	-0.55055		1.8346	-0.381226	1.97269	-0.310987		1.8346	-0.451473	1.97269	-0.266753		-0.398099	-0.376097	0.152691
1.97269	-0.32562	2.11194	-0.084229		1.97269	-0.343484	2.11194	-0.27223		1.97269	-0.421473	2.11194	-0.195235		-0.363526	-0.183898	0.0945118
2.11194	-0.300464	2.25236	-0.041669		2.11194	-0.316646	2.25236	-0.069509		2.11194	-0.400071	2.25236	-0.150682		-0.33906	-0.0872867	0.0566391
2.25236	-0.282184	2.39396	-0.039621		2.25236	-0.296887	2.39396	-0.343926		2.25236	-0.384261	2.39396	-0.342723		-0.321111	-0.24209	0.175344
2.39396	-0.268466				2.39396	-0.281904				2.39396	-0.372233				-0.307534

## Sheet: Summary of Figure 1c
hPHD vs hDPPA3 WT
WT_23041801					WT_23042107					230601_03					230601_04
Fit_X	Fit_Y	NDH_X	NDH_Y		Fit_X	Fit_Y	NDH_X	NDH_Y		Fit_X	Fit_Y	NDH_X	NDH_Y		Fit_X	Fit_Y	NDH_X	NDH_Y		ave_Fit_Y	ave_NDH_Y	STDEV.S		Kd (nM)	ave	STDEV.S
0.024201	-9.84786	0.145916	-9.64924		0.024201	-9.76115	0.145916	-9.91149		0.024201	-9.12379	0.145916	-8.96855		0.024201	-9.12177	0.145916	-9.08632		-9.46364	-9.4039	0.450265		918	868.5	59.925
0.145916	-9.76044	0.268799	-9.78835		0.145916	-9.67738	0.268799	-9.65112		0.145916	-9.03567	0.268799	-8.96542		0.145916	-9.04437	0.268799	-8.97372		-9.37947	-9.34465	0.43673		804
0.268799	-9.56706	0.392852	-9.23935		0.268799	-9.48899	0.392852	-9.15648		0.268799	-8.84009	0.392852	-8.74841		0.268799	-8.87166	0.392852	-8.57139		-9.19195	-8.92891	0.320708		921
0.392852	-9.27719	0.518074	-8.70371		0.392852	-9.1991	0.518074	-8.2068		0.392852	-8.54559	0.518074	-7.72161		0.392852	-8.60897	0.518074	-8.11594		-8.90771	-8.18701	0.40374		831
0.518074	-8.83045	0.644465	-8.20382		0.518074	-8.73736	0.644465	-7.85947		0.518074	-8.08983	0.644465	-7.47926		0.518074	-8.1961	0.644465	-7.4598		-8.46344	-7.75059	0.353765
0.644465	-8.13459	0.772026	-7.07329		0.644465	-7.99058	0.772026	-7.20747		0.644465	-7.37876	0.772026	-6.32671		0.644465	-7.53662	0.772026	-6.47689		-7.76014	-6.77109	0.434273
0.772026	-7.08808	0.900756	-5.67659		0.772026	-6.83131	0.900756	-5.3249		0.772026	-6.3144	0.900756	-4.81001		0.772026	-6.5174	0.900756	-5.20385		-6.6878	-5.25384	0.35742
0.900756	-5.68951	1.03066	-4.17849		0.900756	-5.27647	1.03066	-3.54878		0.900756	-4.91341	1.03066	-3.59207		0.900756	-5.13046	1.03066	-3.84885		-5.25246	-3.79205	0.289674
1.03066	-4.17436	1.16172	-2.87267		1.03066	-3.66026	1.16172	-2.36209		1.03066	-3.43191	1.16172	-2.32106		1.03066	-3.63533	1.16172	-2.21669		-3.72547	-2.44312	0.292831
1.16172	-2.88615	1.29396	-2.10303		1.16172	-2.38271	1.29396	-1.41596		1.16172	-2.20265	1.29396	-1.1388		1.16172	-2.40006	1.29396	-1.32767		-2.46789	-1.49637	0.420642
1.29396	-1.97595	1.42737	-1.37708		1.29396	-1.54235	1.42737	-1.21835		1.29396	-1.34815	1.42737	-0.694332		1.29396	-1.55927	1.42737	-1.00385		-1.60643	-1.0734	0.295387
1.42737	-1.38792	1.56194	-0.932556		1.42737	-1.02625	1.56194	-0.600747		1.42737	-0.800027	1.56194	-0.417925		1.42737	-1.0331	1.56194	-1.0857		-1.06183	-0.759232	0.304539
1.56194	-1.01437	1.69769	-0.676814		1.56194	-0.708151	1.69769	-0.484223		1.56194	-0.452271	1.69769	-0.243018		1.56194	-0.70621	1.69769	-0.493814		-0.72025	-0.474467	0.177935
1.69769	-0.772419	1.8346	-0.384138		1.69769	-0.50552	1.8346	-0.391077		1.69769	-0.226708	1.8346	-0.156911		1.69769	-0.497529	1.8346	-0.196133		-0.500544	-0.282065	0.12295
1.8346	-0.610588	1.97269	-0.395366		1.8346	-0.37117	1.97269	-0.091258		1.8346	-0.075471	1.97269	-0.000494		1.8346	-0.359239	1.97269	-0.352006		-0.354117	-0.209781	0.193665
1.97269	-0.498584	2.11194	-0.990977		1.97269	-0.278586	2.11194	-0.180767		1.97269	0.029478	2.11194	0.02209		1.97269	-0.2641	2.11194	-0.108314		-0.252948	-0.314492	0.458734
2.11194	-0.418539	2.25236	-0.282656		2.11194	-0.21254	2.25236	-0.274098		2.11194	0.10467	2.25236	0.252873		2.11194	-0.196373	2.25236	-0.142531		-0.180695	-0.111603	0.251305
2.25236	-0.359666	2.39396	-0.233001		2.25236	-0.163978	2.39396	-0.294931		2.25236	0.160103	2.39396	0.150923		2.25236	-0.146685	2.39396	-0.149247		-0.127557	-0.131564	0.19756
2.39396	-0.315249				2.39396	-0.12732				2.39396	0.202011				2.39396	-0.109258				-0.087454
hPHD vs hDPPA3 V85A
230523_03					230601_05					230601_06
Fit_X	Fit_Y	NDH_X	NDH_Y		Fit_X	Fit_Y	NDH_X	NDH_Y		Fit_X	Fit_Y	NDH_X	NDH_Y		ave_Fit_Y	ave_NDH_Y	STDEV.S		Kd (µM)	ave	STDEV.S
0.024201	-8.97941	0.145916	-8.74337		0.024201	-7.44496	0.145916	-7.332		0.024201	-7.6054	0.145916	-7.47494		-8.00992	-7.85011	0.776887		1.85	1.61	0.208087
0.145916	-8.80545	0.268799	-8.58666		0.145916	-7.31601	0.268799	-6.98426		0.145916	-7.46375	0.268799	-7.05996		-7.86173	-7.54363	0.904083		1.5
0.268799	-8.43425	0.392852	-7.87303		0.268799	-7.03489	0.392852	-6.69937		0.268799	-7.15184	0.392852	-6.72913		-7.54033	-7.10051	0.669191		1.48
0.392852	-7.91754	0.518074	-6.95427		0.392852	-6.62912	0.518074	-5.96776		0.392852	-6.69638	0.518074	-6.19935		-7.08101	-6.37379	0.515869
0.518074	-7.21255	0.644465	-6.4637		0.518074	-6.0487	0.644465	-5.29334		0.518074	-6.04123	0.644465	-4.98659		-6.43416	-5.58121	0.779498
0.644465	-6.3011	0.772026	-5.49279		0.644465	-5.25601	0.772026	-4.34849		0.644465	-5.15344	0.772026	-4.1871		-5.57018	-4.67613	0.711838
0.772026	-5.23142	0.900756	-4.06869		0.772026	-4.27703	0.900756	-3.19146		0.772026	-4.08726	0.900756	-2.99161		-4.5319	-3.41725	0.572941
0.900756	-4.13176	1.03066	-2.86512		0.900756	-3.23932	1.03066	-2.16321		0.900756	-3.0084	1.03066	-1.95634		-3.45983	-2.32822	0.476331
1.03066	-3.14936	1.16172	-2.39432		1.03066	-2.3121	1.16172	-1.76045		1.03066	-2.09326	1.16172	-1.44846		-2.51824	-1.86775	0.481974
1.16172	-2.36728	1.29396	-1.60635		1.16172	-1.5926	1.29396	-1.16171		1.16172	-1.41297	1.29396	-1.08138		-1.79095	-1.28315	0.282772
1.29396	-1.78841	1.42737	-1.37386		1.29396	-1.07983	1.42737	-0.559128		1.29396	-0.941413	1.42737	-0.61845		-1.26988	-0.850478	0.454228
1.42737	-1.37395	1.56194	-1.23033		1.42737	-0.726594	1.56194	-0.431129		1.42737	-0.62126	1.56194	-0.562104		-0.907269	-0.741189	0.428644
1.56194	-1.07902	1.69769	-1.621		1.56194	-0.483545	1.69769	-0.472743		1.56194	-0.402292	1.69769	-0.07947		-0.654953	-0.724404	0.800985
1.69769	-0.86723	1.8346	-0.714923		1.69769	-0.313742	1.8346	-0.223641		1.69769	-0.249486	1.8346	-0.118086		-0.476819	-0.352217	0.318516
1.8346	-0.712655	1.97269	-0.28765		1.8346	-0.192494	1.97269	-0.211267		1.8346	-0.140225	1.97269	0.017767		-0.348458	-0.160383	0.158939
1.97269	-0.597701	2.11194	-0.372175		1.97269	-0.10387	2.11194	0.18789		1.97269	-0.060156	2.11194	0.021087		-0.253909	-0.0543993	0.287562
2.11194	-0.51057	2.25236	-0.537596		2.11194	-0.037611	2.25236	0.144671		2.11194	-0.000108	2.25236	0.064705		-0.182763	-0.109407	0.372972
2.25236	-0.443317	2.39396	-0.12824		2.25236	0.012976	2.39396	-0.110738		2.25236	0.045884	2.39396	-0.006384		-0.128152	-0.0817873	0.065885
2.39396	-0.39052				2.39396	0.052341				2.39396	0.081789				-0.0854633
hPHD vs hDPPA3 R86A
R86A_23042105					230607_01					230608_01
Fit_X	Fit_Y	NDH_X	NDH_Y		Fit_X	Fit_Y	NDH_X	NDH_Y		Fit_X	Fit_Y	NDH_X	NDH_Y		ave_Fit_Y	ave_NDH_Y	STDEV.S		Kd (µM)	ave	STDEV.S
0.024201	-3.48132	0.145916	-3.32805		0.024201	-2.68143	0.145916	-2.43182		0.024201	-3.36755	0.145916	-3.24528		-3.17677	-3.00172	0.495277		19.9	19.9667	4.90034
0.145916	-3.33055	0.268799	-3.12132		0.145916	-2.53692	0.268799	-2.45774		0.145916	-3.21651	0.268799	-2.84812		-3.02799	-2.80906	0.333512		15.1
0.268799	-3.07113	0.392852	-2.68424		0.268799	-2.28228	0.392852	-2.06305		0.268799	-2.96148	0.392852	-2.76838		-2.77163	-2.50522	0.385239		24.9
0.392852	-2.80569	0.518074	-2.61763		0.392852	-2.01533	0.518074	-1.59744		0.392852	-2.70606	0.518074	-2.58565		-2.50903	-2.26691	0.579995
0.518074	-2.54184	0.644465	-2.29536		0.518074	-1.74652	0.644465	-1.44956		0.518074	-2.456	0.644465	-2.16324		-2.24812	-1.96939	0.455003
0.644465	-2.28699	0.772026	-2.08368		0.644465	-1.48674	0.772026	-1.29937		0.644465	-2.2165	0.772026	-1.90049		-1.99674	-1.76118	0.410295
0.772026	-2.0474	0.900756	-1.8044		0.772026	-1.24525	0.900756	-1.07003		0.772026	-1.99171	0.900756	-1.81402		-1.76145	-1.56282	0.426792
0.900756	-1.82752	1.03066	-1.50893		0.900756	-1.02821	1.03066	-0.783116		0.900756	-1.78448	1.03066	-1.58591		-1.54674	-1.29265	0.442947
1.03066	-1.62977	1.16172	-1.60801		1.03066	-0.8384	1.16172	-0.677274		1.03066	-1.59633	1.16172	-1.34702		-1.35483	-1.21077	0.480094
1.16172	-1.4548	1.29396	-1.19579		1.16172	-0.675751	1.29396	-0.566714		1.16172	-1.42759	1.29396	-1.36404		-1.18605	-1.04218	0.420273
1.29396	-1.30185	1.42737	-1.23174		1.29396	-0.538298	1.42737	-0.401458		1.29396	-1.27772	1.42737	-1.14457		-1.03929	-0.925922	0.456286
1.42737	-1.1693	1.56194	-1.07112		1.42737	-0.423109	1.56194	-0.373097		1.42737	-1.14554	1.56194	-1.1035		-0.91265	-0.849239	0.412669
1.56194	-1.05505	1.69769	-0.955804		1.56194	-0.32697	1.69769	-0.26649		1.56194	-1.02953	1.69769	-0.965072		-0.803851	-0.729122	0.400678
1.69769	-0.956867	1.8346	-0.884046		1.69769	-0.246795	1.8346	-0.189482		1.69769	-0.92802	1.8346	-0.719413		-0.710561	-0.597647	0.362939
1.8346	-0.872576	1.97269	-0.707245		1.8346	-0.179831	1.97269	-0.100358		1.8346	-0.839322	1.97269	-0.760454		-0.630576	-0.522686	0.366713
1.97269	-0.800171	2.11194	-0.793219		1.97269	-0.123725	2.11194	-0.051022		1.97269	-0.761839	2.11194	-0.750287		-0.561912	-0.531509	0.416668
2.11194	-0.737873	2.25236	-0.653713		2.11194	-0.076519	2.25236	0.032939		2.11194	-0.694107	2.25236	-0.574274		-0.502833	-0.398349	0.375613
2.25236	-0.684138	2.39396	-0.666872		2.25236	-0.03661	2.39396	-0.064875		2.25236	-0.634814	2.39396	-0.61066		-0.451854	-0.447469	0.332526
2.39396	-0.63765				2.39396	-0.002695				2.39396	-0.582806				-0.407717
hPHD vs hDPPA3 T87A
T87A_23042106					230608_03					230609_03
Fit_X	Fit_Y	NDH_X	NDH_Y		Fit_X	Fit_Y	NDH_X	NDH_Y		Fit_X	Fit_Y	NDH_X	NDH_Y		ave_Fit_Y	ave_NDH_Y	STDEV.S		Kd (µM)	ave	STDEV.S
0.024201	-2.84671	0.145916	-2.71663		0.024201	-2.40854	0.145916	-2.28015		0.024201	-2.18139	0.145916	-2.08931		-2.47888	-2.36203	0.321575		20.2	16.5	4.03361
0.145916	-2.71588	0.268799	-2.47851		0.145916	-2.33371	0.268799	-2.27342		0.145916	-2.11888	0.268799	-2.03771		-2.38949	-2.26321	0.220575		17.1
0.268799	-2.4907	0.392852	-2.31583		0.268799	-2.20007	0.392852	-2.10549		0.268799	-2.00354	0.392852	-1.9114		-2.23144	-2.11091	0.202268		12.2
0.392852	-2.26003	0.518074	-2.00985		0.392852	-2.05509	0.518074	-1.82847		0.392852	-1.87297	0.518074	-1.68092		-2.0627	-1.83975	0.164758
0.518074	-2.03026	0.644465	-1.63844		0.518074	-1.90091	0.644465	-1.5073		0.518074	-1.72862	0.644465	-1.58903		-1.8866	-1.57826	0.0662336
0.644465	-1.80766	0.772026	-1.77422		0.644465	-1.74063	0.772026	-2.11114		0.644465	-1.57365	0.772026	-1.38649		-1.70731	-1.75728	0.362621
0.772026	-1.59763	0.900756	-1.42487		0.772026	-1.57807	0.900756	-1.17832		0.772026	-1.41285	0.900756	-1.17731		-1.52952	-1.26016	0.14264
0.900756	-1.40409	1.03066	-1.22888		0.900756	-1.41736	1.03066	-1.08983		0.900756	-1.25205	1.03066	-1.26853		-1.35783	-1.19575	0.0938441
1.03066	-1.2293	1.16172	-1.00644		1.03066	-1.2624	1.16172	-1.13235		1.03066	-1.0971	1.16172	-0.875622		-1.19627	-1.0048	0.12837
1.16172	-1.07399	1.29396	-0.986846		1.16172	-1.11648	1.29396	-1.01483		1.16172	-0.952913	1.29396	-0.86741		-1.04779	-0.956363	0.0782966
1.29396	-0.937695	1.42737	-0.745972		1.29396	-0.981918	1.42737	-0.944894		1.29396	-0.822753	1.42737	-0.635608		-0.914122	-0.775491	0.156742
1.42737	-0.819142	1.56194	-0.737712		1.42737	-0.860044	1.56194	-0.818104		1.42737	-0.708135	1.56194	-0.592939		-0.795774	-0.716252	0.114106
1.56194	-0.716624	1.69769	-0.626648		1.56194	-0.751251	1.69769	-0.604525		1.56194	-0.60908	1.69769	-0.543344		-0.692318	-0.591506	0.0431511
1.69769	-0.628267	1.8346	-0.541394		1.69769	-0.655216	1.8346	-0.559254		1.69769	-0.524592	1.8346	-0.455212		-0.602692	-0.51862	0.0556343
1.8346	-0.552217	1.97269	-0.473387		1.8346	-0.571129	1.97269	-0.450019		1.8346	-0.453123	1.97269	-0.467071		-0.52549	-0.463492	0.0120881
1.97269	-0.486747	2.11194	-0.527098		1.97269	-0.497907	2.11194	-0.447523		1.97269	-0.392927	2.11194	-0.286106		-0.459194	-0.420242	0.12279
2.11194	-0.430308	2.25236	-0.371735		2.11194	-0.434351	2.25236	-0.391321		2.11194	-0.342295	2.25236	-0.306737		-0.402318	-0.356598	0.0442772
2.25236	-0.381547	2.39396	-0.296922		2.25236	-0.379266	2.39396	-0.33038		2.25236	-0.299668	2.39396	-0.258105		-0.353494	-0.295136	0.0361706
2.39396	-0.339302				2.39396	-0.331523				2.39396	-0.263693				-0.311506
hPHD vs hDPPA3 L88A
230808_01					230808_02					230808_03
Fit_X	Fit_Y	NDH_X	NDH_Y		Fit_X	Fit_Y	NDH_X	NDH_Y		Fit_X	Fit_Y	NDH_X	NDH_Y		ave_Fit_Y	ave_NDH_Y	STDEV.S		Kd (µM)	ave	STDEV.S
0.024201	-9.91988	0.145916	-9.53002		0.024201	-9.2963	0.145916	-9.09649		0.024201	-9.30736	0.145916	-9.11664		-9.50785	-9.24772	0.244689		1.47	1.28333	0.22745
0.145916	-9.76534	0.268799	-9.50829		0.145916	-9.18065	0.268799	-9.08569		0.145916	-9.16419	0.268799	-8.99986		-9.37006	-9.19795	0.272168		1.03
0.268799	-9.42912	0.392852	-9.2497		0.268799	-8.91896	0.392852	-8.4462		0.268799	-8.84872	0.392852	-8.32739		-9.0656	-8.67443	0.501726		1.35
0.392852	-8.94414	0.518074	-8.09681		0.392852	-8.51615	0.518074	-7.85416		0.392852	-8.38493	0.518074	-7.51157		-8.61507	-7.82085	0.294038
0.518074	-8.24767	0.644465	-7.35111		0.518074	-7.8876	0.644465	-6.90898		0.518074	-7.705	0.644465	-6.82089		-7.94676	-7.02699	0.284126
0.644465	-7.28502	0.772026	-6.04353		0.644465	-6.93364	0.772026	-5.69994		0.644465	-6.74865	0.772026	-5.73942		-6.9891	-5.82763	0.188011
0.772026	-6.06954	0.900756	-4.62897		0.772026	-5.63253	0.900756	-4.22794		0.772026	-5.53402	0.900756	-4.28591		-5.74536	-4.38094	0.216746
0.900756	-4.74266	1.03066	-3.54157		0.900756	-4.18145	1.03066	-2.83664		0.900756	-4.22545	1.03066	-2.65217		-4.38319	-3.01012	0.469392
1.03066	-3.52245	1.16172	-2.52183		1.03066	-2.91361	1.16172	-1.89447		1.03066	-3.05852	1.16172	-2.17092		-3.16486	-2.19574	0.31442
1.16172	-2.55599	1.29396	-2.06022		1.16172	-2.00298	1.29396	-1.39748		1.16172	-2.16822	1.29396	-1.65189		-2.2424	-1.7032	0.334337
1.29396	-1.86009	1.42737	-1.36568		1.29396	-1.41152	1.42737	-1.22576		1.29396	-1.54813	1.42737	-1.37439		-1.60658	-1.32194	0.0834093
1.42737	-1.37944	1.56194	-1.00307		1.42737	-1.03624	1.56194	-0.723376		1.42737	-1.13024	1.56194	-0.947007		-1.18197	-0.891151	0.147976
1.56194	-1.04926	1.69769	-0.883229		1.56194	-0.794108	1.69769	-0.780274		1.56194	-0.847909	1.69769	-0.703601		-0.897094	-0.789035	0.0901339
1.69769	-0.819414	1.8346	-0.580244		1.69769	-0.632883	1.8346	-0.640589		1.69769	-0.653459	1.8346	-0.296225		-0.701919	-0.505686	0.183891
1.8346	-0.655973	1.97269	-0.538271		1.8346	-0.52179	1.97269	-0.429669		1.8346	-0.516128	1.97269	-0.468155		-0.56463	-0.478698	0.0550633
1.97269	-0.537005	2.11194	-0.481254		1.97269	-0.442721	2.11194	-0.25344		1.97269	-0.416592	2.11194	-0.292861		-0.465439	-0.342518	0.121755
2.11194	-0.448405	2.25236	-0.368844		2.11194	-0.38478	2.25236	-0.275898		2.11194	-0.342659	2.25236	-0.294392		-0.391948	-0.313045	0.0492004
2.25236	-0.381002	2.39396	-0.268618		2.25236	-0.341214	2.39396	-0.263535		2.25236	-0.286501	2.39396	-0.169016		-0.336239	-0.233723	0.0560955
2.39396	-0.328717				2.39396	-0.307708				2.39396	-0.242976				-0.293134
hPHD vs hDPPA3 R86A/T87A
230627_01					230627_02					230627_03
Fit_X	Fit_Y	NDH_X	NDH_Y		Fit_X	Fit_Y	NDH_X	NDH_Y		Fit_X	Fit_Y	NDH_X	NDH_Y		ave_Fit_Y	ave_NDH_Y	STDEV.S		Kd (µM)	ave	STDEV.S
0.024201	-1.17898	0.145916	-1.19486		0.024201	-1.05135	0.145916	-0.954788		0.024201	-1.12087	0.145916	-1.01795		-1.11707	-1.05587	0.124448		76.7	84.9667	7.16194
0.145916	-1.08492	0.268799	-0.810532		0.145916	-0.972108	0.268799	-0.880808		0.145916	-1.04195	0.268799	-0.997581		-1.03299	-0.896307	0.0944828		88.9
0.268799	-0.948422	0.392852	-0.828432		0.268799	-0.855242	0.392852	-0.762422		0.268799	-0.925544	0.392852	-0.811288		-0.909736	-0.800714	0.0342518		89.3
0.392852	-0.834543	0.518074	-0.698741		0.392852	-0.755705	0.518074	-0.656288		0.392852	-0.826359	0.518074	-0.721357		-0.805536	-0.692129	0.0330346
0.518074	-0.738643	0.644465	-0.721188		0.518074	-0.670307	0.644465	-0.683051		0.518074	-0.741233	0.644465	-0.671731		-0.716728	-0.69199	0.0259119
0.644465	-0.657201	0.772026	-0.473767		0.644465	-0.596548	0.772026	-0.466277		0.644465	-0.667686	0.772026	-0.527369		-0.640478	-0.489138	0.0333204
0.772026	-0.587505	0.900756	-0.553161		0.772026	-0.532451	0.900756	-0.409477		0.772026	-0.603752	0.900756	-0.521959		-0.574569	-0.494866	0.0755765
0.900756	-0.527444	1.03066	-0.500792		0.900756	-0.476435	1.03066	-0.338099		0.900756	-0.547863	1.03066	-0.497698		-0.517247	-0.44553	0.0930505
1.03066	-0.475354	1.16172	-0.507144		1.03066	-0.427225	1.16172	-0.445617		1.03066	-0.49875	1.16172	-0.527582		-0.46711	-0.493448	0.0426645
1.16172	-0.429911	1.29396	-0.465366		1.16172	-0.383784	1.29396	-0.366801		1.16172	-0.455385	1.29396	-0.417069		-0.423027	-0.416412	0.0492858
1.29396	-0.390052	1.42737	-0.431553		1.29396	-0.345265	1.42737	-0.421332		1.29396	-0.416923	1.42737	-0.420171		-0.38408	-0.424352	0.00626321
1.42737	-0.354916	1.56194	-0.199025		1.42737	-0.310966	1.56194	-0.32079		1.42737	-0.382667	1.56194	-0.358801		-0.349516	-0.292872	0.0834665
1.56194	-0.323798	1.69769	-0.25887		1.56194	-0.280306	1.69769	-0.161487		1.56194	-0.352038	1.69769	-0.336266		-0.318714	-0.252208	0.0875798
1.69769	-0.296121	1.8346	-0.429679		1.69769	-0.252797	1.8346	-0.263766		1.69769	-0.324552	1.8346	-0.285719		-0.291157	-0.326388	0.0901236
1.8346	-0.271405	1.97269	-0.120871		1.8346	-0.228033	1.97269	-0.115757		1.8346	-0.299803	1.97269	-0.274033		-0.266414	-0.17022	0.0899408
1.97269	-0.24925	2.11194	-0.235281		1.97269	-0.205666	2.11194	-0.290236		1.97269	-0.277445	2.11194	-0.275895		-0.24412	-0.267137	0.028505
2.11194	-0.229321	2.25236	-0.244453		2.11194	-0.185403	2.25236	-0.100683		2.11194	-0.257188	2.25236	-0.249477		-0.223971	-0.198204	0.0844933
2.25236	-0.211334	2.39396	-0.131469		2.25236	-0.166995	2.39396	-0.157783		2.25236	-0.238781	2.39396	-0.167986		-0.205703	-0.152413	0.0188415
2.39396	-0.195049				2.39396	-0.150224				2.39396	-0.222009				-0.189094
hTTD-PHD vs hDPPA3 WT
230627_04					230627_05					230627_06
Fit_X	Fit_Y	NDH_X	NDH_Y		Fit_X	Fit_Y	NDH_X	NDH_Y		Fit_X	Fit_Y	NDH_X	NDH_Y		ave_Fit_Y	ave_NDH_Y	STDEV.S		Kd (nM)	ave	STDEV.S
0.024201	-9.91403	0.145916	-9.45977		0.024201	-10.3902	0.145916	-10.355		0.024201	-10.1509	0.145916	-9.72265		-10.1517	-9.8458	0.460135		315	345.667	35.7957
0.145916	-9.87457	0.268799	-9.87816		0.145916	-10.3343	0.268799	-10.0802		0.145916	-10.1005	0.268799	-10.1033		-10.1031	-10.0206	0.123878		385
0.268799	-9.78044	0.392852	-9.72717		0.268799	-10.1993	0.392852	-9.71379		0.268799	-9.97686	0.392852	-9.93544		-9.98552	-9.79213	0.124286		337
0.392852	-9.61956	0.518074	-9.20935		0.392852	-9.96413	0.518074	-9.52598		0.392852	-9.75565	0.518074	-9.35532		-9.77978	-9.36355	0.158474
0.518074	-9.31884	0.644465	-9.2048		0.518074	-9.51788	0.644465	-9.21316		0.518074	-9.31857	0.644465	-8.4665		-9.3851	-8.96148	0.428693
0.644465	-8.69637	0.772026	-7.19828		0.644465	-8.60544	0.772026	-6.62423		0.644465	-8.37465	0.772026	-6.4029		-8.55882	-6.74181	0.410514
0.772026	-7.35144	0.900756	-4.97642		0.772026	-6.82511	0.900756	-4.10347		0.772026	-6.45783	0.900756	-3.95346		-6.87813	-4.34445	0.552418
0.900756	-5.02375	1.03066	-2.5553		0.900756	-4.36421	1.03066	-2.45973		0.900756	-3.91279	1.03066	-1.7325		-4.43358	-2.24918	0.449997
1.03066	-2.75797	1.16172	-1.79965		1.03066	-2.42455	1.16172	-1.87748		1.03066	-2.12131	1.16172	-1.63388		-2.43461	-1.77034	0.124416
1.16172	-1.49811	1.29396	-1.10679		1.16172	-1.40427	1.29396	-0.923761		1.16172	-1.26616	1.29396	-1.29555		-1.38952	-1.1087	0.185904
1.29396	-0.923679	1.42737	-0.805547		1.29396	-0.914115	1.42737	-0.836759		1.29396	-0.872864	1.42737	-0.878904		-0.903553	-0.840403	0.036814
1.42737	-0.648015	1.56194	-0.613572		1.42737	-0.662946	1.56194	-0.512807		1.42737	-0.674089	1.56194	-0.581514		-0.661683	-0.569298	0.0514813
1.56194	-0.50126	1.69769	-0.367235		1.56194	-0.522095	1.69769	-0.375562		1.56194	-0.562916	1.69769	-0.372762		-0.528757	-0.371853	0.00423727
1.69769	-0.415532	1.8346	-0.329761		1.69769	-0.436586	1.8346	-0.196428		1.69769	-0.495339	1.8346	-0.528927		-0.449152	-0.351705	0.167332
1.8346	-0.361599	1.97269	-0.55055		1.8346	-0.381226	1.97269	-0.310987		1.8346	-0.451473	1.97269	-0.266753		-0.398099	-0.376097	0.152691
1.97269	-0.32562	2.11194	-0.084229		1.97269	-0.343484	2.11194	-0.27223		1.97269	-0.421473	2.11194	-0.195235		-0.363526	-0.183898	0.0945118
2.11194	-0.300464	2.25236	-0.041669		2.11194	-0.316646	2.25236	-0.069509		2.11194	-0.400071	2.25236	-0.150682		-0.33906	-0.0872867	0.0566391
2.25236	-0.282184	2.39396	-0.039621		2.25236	-0.296887	2.39396	-0.343926		2.25236	-0.384261	2.39396	-0.342723		-0.321111	-0.24209	0.175344
2.39396	-0.268466				2.39396	-0.281904				2.39396	-0.372233				-0.307534

## Sheet: Supplementary Fig 4a right
hPHD vs hDPPA3 WT
WT_23041801					WT_23042107					230601_03					230601_04
Fit_X	Fit_Y	NDH_X	NDH_Y		Fit_X	Fit_Y	NDH_X	NDH_Y		Fit_X	Fit_Y	NDH_X	NDH_Y		Fit_X	Fit_Y	NDH_X	NDH_Y		ave_Fit_Y	ave_NDH_Y	STDEV.S		Kd (nM)	ave	STDEV.S
0.024201	-9.84786	0.145916	-9.64924		0.024201	-9.76115	0.145916	-9.91149		0.024201	-9.12379	0.145916	-8.96855		0.024201	-9.12177	0.145916	-9.08632		-9.46364	-9.4039	0.450265		918	868.5	59.925
0.145916	-9.76044	0.268799	-9.78835		0.145916	-9.67738	0.268799	-9.65112		0.145916	-9.03567	0.268799	-8.96542		0.145916	-9.04437	0.268799	-8.97372		-9.37947	-9.34465	0.43673		804
0.268799	-9.56706	0.392852	-9.23935		0.268799	-9.48899	0.392852	-9.15648		0.268799	-8.84009	0.392852	-8.74841		0.268799	-8.87166	0.392852	-8.57139		-9.19195	-8.92891	0.320708		921
0.392852	-9.27719	0.518074	-8.70371		0.392852	-9.1991	0.518074	-8.2068		0.392852	-8.54559	0.518074	-7.72161		0.392852	-8.60897	0.518074	-8.11594		-8.90771	-8.18701	0.40374		831
0.518074	-8.83045	0.644465	-8.20382		0.518074	-8.73736	0.644465	-7.85947		0.518074	-8.08983	0.644465	-7.47926		0.518074	-8.1961	0.644465	-7.4598		-8.46344	-7.75059	0.353765
0.644465	-8.13459	0.772026	-7.07329		0.644465	-7.99058	0.772026	-7.20747		0.644465	-7.37876	0.772026	-6.32671		0.644465	-7.53662	0.772026	-6.47689		-7.76014	-6.77109	0.434273
0.772026	-7.08808	0.900756	-5.67659		0.772026	-6.83131	0.900756	-5.3249		0.772026	-6.3144	0.900756	-4.81001		0.772026	-6.5174	0.900756	-5.20385		-6.6878	-5.25384	0.35742
0.900756	-5.68951	1.03066	-4.17849		0.900756	-5.27647	1.03066	-3.54878		0.900756	-4.91341	1.03066	-3.59207		0.900756	-5.13046	1.03066	-3.84885		-5.25246	-3.79205	0.289674
1.03066	-4.17436	1.16172	-2.87267		1.03066	-3.66026	1.16172	-2.36209		1.03066	-3.43191	1.16172	-2.32106		1.03066	-3.63533	1.16172	-2.21669		-3.72547	-2.44312	0.292831
1.16172	-2.88615	1.29396	-2.10303		1.16172	-2.38271	1.29396	-1.41596		1.16172	-2.20265	1.29396	-1.1388		1.16172	-2.40006	1.29396	-1.32767		-2.46789	-1.49637	0.420642
1.29396	-1.97595	1.42737	-1.37708		1.29396	-1.54235	1.42737	-1.21835		1.29396	-1.34815	1.42737	-0.694332		1.29396	-1.55927	1.42737	-1.00385		-1.60643	-1.0734	0.295387
1.42737	-1.38792	1.56194	-0.932556		1.42737	-1.02625	1.56194	-0.600747		1.42737	-0.800027	1.56194	-0.417925		1.42737	-1.0331	1.56194	-1.0857		-1.06183	-0.759232	0.304539
1.56194	-1.01437	1.69769	-0.676814		1.56194	-0.708151	1.69769	-0.484223		1.56194	-0.452271	1.69769	-0.243018		1.56194	-0.70621	1.69769	-0.493814		-0.72025	-0.474467	0.177935
1.69769	-0.772419	1.8346	-0.384138		1.69769	-0.50552	1.8346	-0.391077		1.69769	-0.226708	1.8346	-0.156911		1.69769	-0.497529	1.8346	-0.196133		-0.500544	-0.282065	0.12295
1.8346	-0.610588	1.97269	-0.395366		1.8346	-0.37117	1.97269	-0.091258		1.8346	-0.075471	1.97269	-0.000494		1.8346	-0.359239	1.97269	-0.352006		-0.354117	-0.209781	0.193665
1.97269	-0.498584	2.11194	-0.990977		1.97269	-0.278586	2.11194	-0.180767		1.97269	0.029478	2.11194	0.02209		1.97269	-0.2641	2.11194	-0.108314		-0.252948	-0.314492	0.458734
2.11194	-0.418539	2.25236	-0.282656		2.11194	-0.21254	2.25236	-0.274098		2.11194	0.10467	2.25236	0.252873		2.11194	-0.196373	2.25236	-0.142531		-0.180695	-0.111603	0.251305
2.25236	-0.359666	2.39396	-0.233001		2.25236	-0.163978	2.39396	-0.294931		2.25236	0.160103	2.39396	0.150923		2.25236	-0.146685	2.39396	-0.149247		-0.127557	-0.131564	0.19756
2.39396	-0.315249				2.39396	-0.12732				2.39396	0.202011				2.39396	-0.109258				-0.087454
hPHD D334A/D337A vs hDPPA3 WT
231018_01					231018_03					231019_01
Fit_X	Fit_Y	NDH_X	NDH_Y		Fit_X	Fit_Y	NDH_X	NDH_Y		Fit_X	Fit_Y	NDH_X	NDH_Y		ave_Fit_Y	ave_NDH_Y	STDEV.S		Kd (µM)	ave	STDEV.S
0.024201	-4.6913	0.145916	-4.78154		0.024201	-4.49223	0.145916	-4.37329		0.024201	-4.73281	0.145916	-4.42671		-4.63878	-4.52718	0.221897		9.49	8.07	1.72522
0.145916	-4.59308	0.268799	-4.28863		0.145916	-4.39611	0.268799	-4.22631		0.145916	-4.58493	0.268799	-4.5253		-4.52471	-4.34675	0.15774		6.15
0.268799	-4.40719	0.392852	-4.1355		0.268799	-4.20447	0.392852	-3.92586		0.268799	-4.30185	0.392852	-4.0134		-4.30451	-4.02492	0.105296		8.57
0.392852	-4.18818	0.518074	-3.88147		0.392852	-3.96271	0.518074	-3.69737		0.392852	-3.96776	0.518074	-3.46057		-4.03955	-3.6798	0.210999
0.518074	-3.93451	0.644465	-3.49285		0.518074	-3.66474	0.644465	-3.34689		0.518074	-3.58839	0.644465	-3.17713		-3.72921	-3.33896	0.158012
0.644465	-3.64775	0.772026	-3.48472		0.644465	-3.31187	0.772026	-2.94236		0.644465	-3.17884	0.772026	-2.76663		-3.37949	-3.06457	0.37432
0.772026	-3.33371	0.900756	-2.98004		0.772026	-2.91752	0.900756	-2.45138		0.772026	-2.76206	0.900756	-2.37913		-3.00443	-2.60352	0.328072
0.900756	-3.00279	1.03066	-2.71466		0.900756	-2.50768	1.03066	-2.10016		0.900756	-2.36323	1.03066	-2.00062		-2.62457	-2.27182	0.386731
1.03066	-2.66874	1.16172	-2.51762		1.03066	-2.11404	1.16172	-1.73412		1.03066	-2.00274	1.16172	-1.70523		-2.26184	-1.98566	0.460923
1.16172	-2.34608	1.29396	-2.00345		1.16172	-1.76283	1.29396	-1.44653		1.16172	-1.69191	1.29396	-1.45824		-1.93361	-1.63607	0.318213
1.29396	-2.04714	1.42737	-1.74627		1.29396	-1.46758	1.42737	-1.29522		1.29396	-1.43302	1.42737	-1.01892		-1.64925	-1.35347	0.367154
1.42737	-1.77998	1.56194	-1.46815		1.42737	-1.22944	1.56194	-1.05609		1.42737	-1.22217	1.56194	-1.14566		-1.41053	-1.2233	0.216724
1.56194	-1.54799	1.69769	-1.39838		1.56194	-1.04196	1.69769	-0.951484		1.56194	-1.05253	1.69769	-0.98535		-1.21416	-1.11174	0.248817
1.69769	-1.35075	1.8346	-1.133		1.69769	-0.895962	1.8346	-0.725772		1.69769	-0.916671	1.8346	-0.94763		-1.05446	-0.935469	0.203888
1.8346	-1.18539	1.97269	-0.908389		1.8346	-0.782427	1.97269	-0.689599		1.8346	-0.807778	1.97269	-0.667245		-0.925198	-0.755078	0.133241
1.97269	-1.04786	2.11194	-0.914677		1.97269	-0.693748	2.11194	-0.676987		1.97269	-0.720131	2.11194	-0.700633		-0.820578	-0.764099	0.130939
2.11194	-0.933867	2.25236	-0.837896		2.11194	-0.623938	2.25236	-0.567535		2.11194	-0.64914	2.25236	-0.491284		-0.735648	-0.632238	0.18214
2.25236	-0.839398	2.39396	-0.92805		2.25236	-0.568453	2.39396	-0.462419		2.25236	-0.591211	2.39396	-0.508251		-0.666354	-0.632907	0.256627
2.39396	-0.760927				2.39396	-0.523896				2.39396	-0.543562				-0.609462
hPHD D334A/D337A vs hDPPA3 WT
231005_03					231018_02					231019_03
Fit_X	Fit_Y	NDH_X	NDH_Y		Fit_X	Fit_Y	NDH_X	NDH_Y		Fit_X	Fit_Y	NDH_X	NDH_Y		ave_Fit_Y	ave_NDH_Y	STDEV.S		Kd (µM)	ave	STDEV.S
0.024201	-1.19995	0.145916	-1.10523		0.024201	-1.74335	0.145916	-1.72993		0.024201	-1.56253	0.145916	-1.44758		-1.50194	-1.42758	0.312831		91	114.667	24.0069
0.145916	-1.10918	0.268799	-1.02531		0.145916	-1.65647	0.268799	-1.4848		0.145916	-1.47413	0.268799	-1.43795		-1.41326	-1.31602	0.252845		139
0.268799	-0.97494	0.392852	-0.815565		0.268799	-1.52318	0.392852	-1.25062		0.268799	-1.34061	0.392852	-1.17983		-1.27958	-1.082	0.233442		114
0.392852	-0.860172	0.518074	-0.769244		0.392852	-1.40366	0.518074	-1.30746		0.392852	-1.2233	0.518074	-1.10298		-1.16238	-1.05989	0.271682
0.518074	-0.761376	0.644465	-0.632361		0.518074	-1.29615	0.644465	-1.18271		0.518074	-1.11976	0.644465	-0.981088		-1.05909	-0.932052	0.278431
0.644465	-0.675786	0.772026	-0.560543		0.644465	-1.19915	0.772026	-1.26132		0.644465	-1.02797	0.772026	-0.949139		-0.967636	-0.923668	0.351083
0.772026	-0.601205	0.900756	-0.561287		0.772026	-1.11138	0.900756	-1.08724		0.772026	-0.946282	0.900756	-0.884925		-0.88629	-0.844483	0.265297
0.900756	-0.535863	1.03066	-0.575062		0.900756	-1.03175	1.03066	-0.961579		0.900756	-0.8733	1.03066	-0.811478		-0.813637	-0.782706	0.194858
1.03066	-0.478331	1.16172	-0.351331		1.03066	-0.95931	1.16172	-0.931127		1.03066	-0.807865	1.16172	-0.723212		-0.748502	-0.668557	0.293737
1.16172	-0.427438	1.29396	-0.405551		1.16172	-0.893254	1.29396	-0.767788		1.16172	-0.749001	1.29396	-0.713657		-0.689898	-0.628999	0.195395
1.29396	-0.382224	1.42737	-0.271454		1.29396	-0.832876	1.42737	-0.722853		1.29396	-0.695879	1.42737	-0.506503		-0.636993	-0.50027	0.225764
1.42737	-0.341894	1.56194	-0.460666		1.42737	-0.777564	1.56194	-0.803894		1.42737	-0.647797	1.56194	-0.679802		-0.589085	-0.648121	0.173793
1.56194	-0.305783	1.69769	-0.227281		1.56194	-0.726786	1.69769	-0.616563		1.56194	-0.604154	1.69769	-0.839399		-0.545574	-0.561081	0.309808
1.69769	-0.273336	1.8346	-0.230585		1.69769	-0.680075	1.8346	-0.620981		1.69769	-0.564435	1.8346	-0.4137		-0.505949	-0.421755	0.195323
1.8346	-0.244084	1.97269	-0.233886		1.8346	-0.637021	1.97269	-0.542106		1.8346	-0.528194	1.97269	-0.475465		-0.469766	-0.417152	0.162173
1.97269	-0.217631	2.11194	-0.198438		1.97269	-0.597264	2.11194	-0.531816		1.97269	-0.495048	2.11194	-0.485708		-0.436648	-0.405321	0.180643
2.11194	-0.193636	2.25236	-0.148915		2.11194	-0.560485	2.25236	-0.479961		2.11194	-0.464663	2.25236	-0.429259		-0.406261	-0.352712	0.178304
2.25236	-0.171813	2.39396	-0.13389		2.25236	-0.526403	2.39396	-0.624816		2.25236	-0.436749	2.39396	-0.348505		-0.378322	-0.36907	0.246108
2.39396	-0.15191				2.39396	-0.494768				2.39396	-0.41105				-0.352576

## Sheet: Supplementary Fig 4a left
hDPPA3_mutant1_R98AM102A
Fit_X	Fit_Y	NDH_X	NDH_Y		Fit_X	Fit_Y	NDH_X	NDH_Y		Fit_X	Fit_Y	NDH_X	NDH_Y		Ave_Fit_Y	SD	Ave_Y	SD		KD
0.024201	-11.8696	0.145916	-11.661		0.024201	-11.3936	0.145916	-11.2072		0.024201	-11.257	0.145916	-10.8632		-11.5067	0.262556	-11.2438	0.326734		639
0.145916	-11.7629	0.268799	-11.3161		0.145916	-11.3193	0.268799	-11.3522		0.145916	-11.1813	0.268799	-11.086		-11.4212	0.248106	-11.2514	0.117897		460
0.268799	-11.5104	0.392852	-11.3199		0.268799	-11.1431	0.392852	-10.7694		0.268799	-11.0051	0.392852	-11.0212		-11.2196	0.213259	-11.0368	0.224998		552
0.392852	-11.09	0.518074	-10.4753		0.392852	-10.847	0.518074	-10.1673		0.392852	-10.7175	0.518074	-10.1175		-10.8848	0.154394	-10.2534	0.158224	Ave	550.333
0.518074	-10.3554	0.644465	-9.06743		0.518074	-10.315	0.644465	-9.57837		0.518074	-10.2202	0.644465	-9.40771		-10.2969	0.0566894	-9.35117	0.21239	SD	73.0859
0.644465	-9.06579	0.772026	-7.06446		0.644465	-9.31311	0.772026	-7.31703		0.644465	-9.32366	0.772026	-7.79052		-9.23419	0.119151	-7.39067	0.300951
0.772026	-7.05212	0.900756	-4.49024		0.772026	-7.52874	0.900756	-5.18384		0.772026	-7.76503	0.900756	-5.41296		-7.44863	0.296505	-5.02902	0.392286
0.900756	-4.71772	1.03066	-2.95647		0.900756	-5.11712	1.03066	-3.12454		0.900756	-5.57137	1.03066	-3.4679		-5.1354	0.34874	-3.18297	0.21284
1.03066	-2.86311	1.16172	-1.93821		1.03066	-3.03652	1.16172	-1.75819		1.03066	-3.46643	1.16172	-2.24871		-3.12202	0.253616	-1.9817	0.202603
1.16172	-1.73148	1.29396	-1.14301		1.16172	-1.78942	1.29396	-0.858584		1.16172	-2.06184	1.29396	-1.38499		-1.86091	0.14403	-1.12886	0.215138
1.29396	-1.09766	1.42737	-0.63274		1.29396	-1.13327	1.42737	-0.985421		1.29396	-1.27601	1.42737	-0.701174		-1.16898	0.0770634	-0.773112	0.152703
1.42737	-0.735706	1.56194	-0.522681		1.42737	-0.78053	1.56194	-0.661871		1.42737	-0.843287	1.56194	-0.43857		-0.786508	0.0441227	-0.541041	0.092082
1.56194	-0.517819	1.69769	-0.577047		1.56194	-0.577878	1.69769	-0.459161		1.56194	-0.593136	1.69769	-0.591936		-0.562944	0.0325108	-0.542715	0.0593932
1.69769	-0.379176	1.8346	-0.256678		1.69769	-0.453312	1.8346	-0.454823		1.69769	-0.439501	1.8346	-0.21687		-0.423996	0.0321904	-0.309457	0.104066
1.8346	-0.286483	1.97269	0.026007		1.8346	-0.372145	1.97269	-0.106848		1.8346	-0.339737	1.97269	-0.362762		-0.332788	0.0353148	-0.147868	0.161343
1.97269	-0.221845	2.11194	-0.223441		1.97269	-0.316634	2.11194	-0.216197		1.97269	-0.271799	2.11194	-0.236041		-0.270093	0.0387163	-0.225226	0.00819905
2.11194	-0.175138	2.25236	-0.144855		2.11194	-0.277117	2.25236	-0.313963		2.11194	-0.223649	2.25236	-0.142905		-0.225301	0.0416491	-0.200574	0.0801818
2.25236	-0.140354	2.39396	-0.053355		2.25236	-0.248027	2.39396	-0.27936		2.25236	-0.188358	2.39396	-0.158636		-0.192246	0.0440432	-0.163784	0.0923379
2.39396	-0.113772				2.39396	-0.225996				2.39396	-0.161743				-0.16717			#DIV/0!
hDPPA3_mutant2_L88AV91A
Fit_X	Fit_Y	NDH_X	NDH_Y		Fit_X	Fit_Y	NDH_X	NDH_Y		Fit_X	Fit_Y	NDH_X	NDH_Y							KD
0.024201	-7.86621	0.145916	-7.55756		0.024201	-7.2843	0.145916	-7.08885		0.024201	-7.55651	0.145916	-7.23789		-7.56901	0.237725	-7.29477	0.195531		2890
0.145916	-7.64499	0.268799	-7.43435		0.145916	-7.15329	0.268799	-6.85637		0.145916	-7.41999	0.268799	-7.27456		-7.40609	0.200978	-7.18843	0.243693		1670
0.268799	-7.19651	0.392852	-6.43903		0.268799	-6.87021	0.392852	-6.57368		0.268799	-7.12988	0.392852	-6.89776		-7.06553	0.14077	-6.63682	0.192525		1870
0.392852	-6.62368	0.518074	-5.8793		0.392852	-6.46833	0.518074	-5.87379		0.392852	-6.72796	0.518074	-6.18248		-6.60665	0.106677	-5.97853	0.144236	Ave	2143.33
0.518074	-5.92257	0.644465	-5.15847		0.518074	-5.90728	0.644465	-5.2719		0.518074	-6.18099	0.644465	-5.31253		-6.00361	0.125578	-5.24764	0.0651948	SD	534.249
0.644465	-5.12021	0.772026	-4.49615		0.644465	-5.16521	0.772026	-4.14723		0.644465	-5.47241	0.772026	-4.49064		-5.25261	0.156504	-4.37801	0.163197
0.772026	-4.27956	0.900756	-3.24822		0.772026	-4.28024	0.900756	-3.36198		0.772026	-4.63359	0.900756	-3.93216		-4.3978	0.166732	-3.51412	0.299226
0.900756	-3.48024	1.03066	-2.79267		0.900756	-3.36816	1.03066	-2.56369		0.900756	-3.75808	1.03066	-3.02494		-3.5355	0.163909	-2.79377	0.188302
1.03066	-2.78505	1.16172	-2.23437		1.03066	-2.56337	1.16172	-2.00298		1.03066	-2.96146	1.16172	-2.3006		-2.76996	0.16287	-2.17932	0.12759
1.16172	-2.22042	1.29396	-1.71475		1.16172	-1.93662	1.29396	-1.44841		1.16172	-2.31641	1.29396	-1.85138		-2.15782	0.161246	-1.67151	0.167331
1.29396	-1.78142	1.42737	-1.68323		1.29396	-1.48381	1.42737	-1.11179		1.29396	-1.83279	1.42737	-1.40504		-1.69934	0.153838	-1.40002	0.233318
1.42737	-1.4475	1.56194	-1.06192		1.42737	-1.16654	1.56194	-1.03392		1.42737	-1.48363	1.56194	-1.36616		-1.36589	0.141728	-1.154	0.150452
1.56194	-1.19512	1.69769	-1.01133		1.56194	-0.944665	1.69769	-0.922021		1.56194	-1.23396	1.69769	-0.853283		-1.12458	0.128203	-0.928877	0.0647031
1.69769	-1.0037	1.8346	-0.918589		1.69769	-0.787447	1.8346	-0.630712		1.69769	-1.05423	1.8346	-0.8289		-0.948458	0.115705	-0.792734	0.120276
1.8346	-0.85722	1.97269	-0.678522		1.8346	-0.673857	1.97269	-0.621582		1.8346	-0.922921	1.97269	-0.866921		-0.817999	0.105394	-0.722342	0.104843
1.97269	-0.743807	2.11194	-0.645663		1.97269	-0.590027	2.11194	-0.422794		1.97269	-0.825258	2.11194	-0.762244		-0.719697	0.0975341	-0.610234	0.140826
2.11194	-0.654874	2.25236	-0.553086		2.11194	-0.526856	2.25236	-0.310495		2.11194	-0.75126	2.25236	-0.668241		-0.64433	0.0919154	-0.510607	0.149106
2.25236	-0.584235	2.39396	-0.561324		2.25236	-0.478313	2.39396	-0.562363		2.25236	-0.694179	2.39396	-0.792656		-0.585576	0.088132	-0.638781	0.108807
2.39396	-0.527426				2.39396	-0.440336				2.39396	-0.649403				-0.539055
hDPPA3_mutant3_M96AL99A
Fit_X	Fit_Y	NDH_X	NDH_Y		Fit_X	Fit_Y	NDH_X	NDH_Y		Fit_X	Fit_Y	NDH_X	NDH_Y							KD
0.024201	-13.0179	0.145916	-12.8463		0.024201	-12.6842	0.145916	-12.4142		0.024201	-12.8967	0.145916	-12.6671		-12.8662	0.13794	-12.6425	0.177286		355
0.145916	-12.9571	0.268799	-12.7343		0.145916	-12.6225	0.268799	-12.6429		0.145916	-12.8355	0.268799	-12.6859		-12.805	0.138287	-12.6877	0.0373543		347
0.268799	-12.8111	0.392852	-12.8546		0.268799	-12.4736	0.392852	-12.474		0.268799	-12.6889	0.392852	-12.7632		-12.6578	0.139537	-12.6973	0.162207		355
0.392852	-12.5597	0.518074	-12.0298		0.392852	-12.2144	0.518074	-11.5034		0.392852	-12.437	0.518074	-11.8649		-12.4037	0.142903	-11.7994	0.219816	Ave	352.333
0.518074	-12.0869	0.644465	-11.0962		0.518074	-11.7203	0.644465	-10.7658		0.518074	-11.9649	0.644465	-10.8317		-11.924	0.152403	-10.8979	0.142759	SD	3.77124
0.644465	-11.1158	0.772026	-9.00127		0.644465	-10.6892	0.772026	-8.34223		0.644465	-10.9984	0.772026	-9.18726		-10.9345	0.179912	-8.84359	0.362553
0.772026	-9.12537	0.900756	-6.28545		0.772026	-8.56458	0.900756	-5.64013		0.772026	-9.01555	0.900756	-5.88978		-8.90183	0.242652	-5.93845	0.265691
0.900756	-6.06141	1.03066	-3.14661		0.900756	-5.38869	1.03066	-2.75969		0.900756	-5.92979	1.03066	-3.05873		-5.7933	0.291101	-2.98835	0.165613
1.03066	-3.39247	1.16172	-1.99164		1.03066	-2.7708	1.16172	-1.18057		1.03066	-3.19691	1.16172	-1.79936		-3.12006	0.259551	-1.65719	0.346043
1.16172	-1.94791	1.29396	-1.49424		1.16172	-1.41009	1.29396	-0.746789		1.16172	-1.70218	1.29396	-1.13736		-1.68673	0.219836	-1.12613	0.30525
1.29396	-1.26777	1.42737	-0.78404		1.29396	-0.777391	1.42737	-0.468062		1.29396	-0.997062	1.42737	-0.663642		-1.01408	0.200559	-0.638581	0.130209
1.42737	-0.928774	1.56194	-0.766428		1.42737	-0.461889	1.56194	-0.280009		1.42737	-0.646113	1.56194	-0.399161		-0.678925	0.192012	-0.481866	0.207012
1.56194	-0.742966	1.69769	-0.524493		1.56194	-0.288313	1.69769	-0.089605		1.56194	-0.454126	1.69769	-0.538978		-0.495135	0.187863	-0.384359	0.208506
1.69769	-0.632108	1.8346	-0.636666		1.69769	-0.184333	1.8346	-0.213839		1.69769	-0.339782	1.8346	-0.253015		-0.385408	0.185628	-0.36784	0.19076
1.8346	-0.561278	1.97269	-0.533111		1.8346	-0.117654	1.97269	-0.109126		1.8346	-0.266829	1.97269	-0.010082		-0.315254	0.184317	-0.21744	0.226846
1.97269	-0.513477	2.11194	-0.533124		1.97269	-0.072512	2.11194	-0.029216		1.97269	-0.217655	2.11194	-0.119513		-0.267881	0.183493	-0.227284	0.219381
2.11194	-0.479757	2.25236	-0.358857		2.11194	-0.04058	2.25236	-0.068758		2.11194	-0.183	2.25236	-0.250988		-0.234446	0.182946	-0.226201	0.119722
2.25236	-0.455087	2.39396	-0.458232		2.25236	-0.01716	2.39396	-0.085102		2.25236	-0.157667	2.39396	-0.049074		-0.209971	0.182568	-0.197469	0.184973
2.39396	-0.436476				2.39396	0.000545				2.39396	-0.13857				-0.1915
hDPPA3_mutant4_R93PA97P
Fit_X	Fit_Y	NDH_X	NDH_Y		Fit_X	Fit_Y	NDH_X	NDH_Y		Fit_X	Fit_Y	NDH_X	NDH_Y							KD
0.024201	-4.38042	0.145916	-3.97301		0.024201	-4.31678	0.145916	-4.05938		0.024201	-4.11132	0.145916	-4.07396		-4.26951	0.11483	-4.03545	0.0445507		11200
0.145916	-4.1515	0.268799	-4.15766		0.145916	-4.11938	0.268799	-3.93185		0.145916	-3.991	0.268799	-3.73832		-4.08729	0.0693428	-3.94261	0.171363		9620
0.268799	-3.7681	0.392852	-3.18895		0.268799	-3.77906	0.392852	-3.26328		0.268799	-3.77011	0.392852	-3.43429		-3.77242	0.0047651	-3.29551	0.102719		7360
0.392852	-3.39046	0.518074	-2.95255		0.392852	-3.43036	0.518074	-3.21573		0.392852	-3.52204	0.518074	-3.1896		-3.44762	0.0550858	-3.11929	0.11839	Ave	9393.33
0.518074	-3.02908	0.644465	-2.95048		0.518074	-3.08379	0.644465	-2.68951		0.518074	-3.25036	0.644465	-3.07681		-3.12107	0.0941067	-2.9056	0.16127	SD	1575.85
0.644465	-2.69236	0.772026	-2.22735		0.644465	-2.74961	0.772026	-2.46052		0.644465	-2.96177	0.772026	-2.61957		-2.80125	0.115889	-2.43582	0.161074
0.772026	-2.38583	0.900756	-1.91456		0.772026	-2.43642	0.900756	-2.11015		0.772026	-2.66564	0.900756	-2.4026		-2.49596	0.121742	-2.14244	0.200544
0.900756	-2.11212	1.03066	-1.75448		0.900756	-2.15017	1.03066	-1.87397		0.900756	-2.37268	1.03066	-2.01534		-2.21166	0.114918	-1.88127	0.10662
1.03066	-1.87134	1.16172	-1.91963		1.03066	-1.89399	1.16172	-1.70374		1.03066	-2.09315	1.16172	-1.90333		-1.95283	0.0996548	-1.84223	0.0981545
1.16172	-1.66187	1.29396	-1.58011		1.16172	-1.66848	1.29396	-1.5465		1.16172	-1.83515	1.29396	-1.74736		-1.72184	0.0801729	-1.62466	0.087844
1.29396	-1.481	1.42737	-1.3574		1.29396	-1.4724	1.42737	-1.23277		1.29396	-1.60372	1.42737	-1.4289		-1.51904	0.0599786	-1.33969	0.0810404
1.42737	-1.32552	1.56194	-1.22429		1.42737	-1.30334	1.56194	-0.963329		1.42737	-1.40079	1.56194	-1.13869		-1.34322	0.0417052	-1.10877	0.108617
1.56194	-1.19217	1.69769	-0.96917		1.56194	-1.15832	1.69769	-1.27477		1.56194	-1.22586	1.69769	-1.0119		-1.19212	0.0275719	-1.08528	0.13512
1.69769	-1.07784	1.8346	-0.851705		1.69769	-1.03426	1.8346	-0.88763		1.69769	-1.07681	1.8346	-0.787686		-1.06297	0.0203063	-0.84234	0.0413358
1.8346	-0.979704	1.97269	-0.913633		1.8346	-0.928176	1.97269	-0.764249		1.8346	-0.950719	1.97269	-0.91187		-0.952866	0.0210909	-0.863251	0.0700084
1.97269	-0.895303	2.11194	-1.04076		1.97269	-0.837386	2.11194	-0.991463		1.97269	-0.844421	2.11194	-0.748636		-0.859037	0.0258045	-0.926954	0.127686
2.11194	-0.822514	2.25236	-0.688667		2.11194	-0.759524	2.25236	-0.599297		2.11194	-0.754879	2.25236	-0.65397		-0.778972	0.030847	-0.647311	0.0367877
2.25236	-0.759534	2.39396	-0.63667		2.25236	-0.692561	2.39396	-0.563861		2.25236	-0.679358	2.39396	-0.731118		-0.710484	0.0350997	-0.643883	0.0684726
2.39396	-0.704847				2.39396	-0.634777				2.39396	-0.615491				-0.651705
