# Supplementary material for: Structure of human DPPA3 bound to the UHRF1 PHD finger reveals its functional and structural differences from mouse DPPA3
Source: Commun Biol. 2024 Jun 19;7:746. doi: 10.1038/s42003-024-06434-9 (PMC11187062; doi:10.1038/s42003-024-06434-9)
Supplement: Supplementary file 5 — Supplementary data 2 [file 42003_2024_6434_MOESM5_ESM.xlsx]

## Sheet: hPHD_hDPPA3_diff
Column1	Column2
TITLE	hPHD:hDPPA3
DATA	TYPE
ORIGIN	JASCO
OWNER
DATE	23/05/09
TIME	14:11:46
SPECTROMETER/DATA	SYSTEM
LOCALE	1041
RESOLUTION
DELTAX	-0.5
XUNITS	NANOMETERS
YUNITS	CD
Y2UNITS	HT
FIRSTX	260.0000
LASTX	195.0000
NPOINTS	131
FIRSTY	0.15832
MAXY	7.22094
MINY	-26.07261
XYDATA
260.0000	0.15832
259.5000	-0.0129328
259.0000	0.236218
258.5000	0.223504
258.0000	0.109247
257.5000	0.273682
257.0000	0.0711629
256.5000	0.183065
256.0000	0.0480864
255.5000	0.0105708
255.0000	-0.10482
254.5000	-0.17811
254.0000	0.133065
253.5000	-0.0724688
253.0000	-0.376235
252.5000	-0.280241
252.0000	-0.0994279
251.5000	-0.351861
251.0000	-0.505184
250.5000	-0.410633
250.0000	-0.449454
249.5000	-0.532895
249.0000	-0.497158
248.5000	-0.757961
248.0000	-0.955635
247.5000	-0.936601
247.0000	-1.14898
246.5000	-1.36928
246.0000	-1.51482
245.5000	-1.41123
245.0000	-1.93425
244.5000	-1.7998
244.0000	-2.28435
243.5000	-2.37471
243.0000	-2.66305
242.5000	-2.9999
242.0000	-3.20427
241.5000	-3.71793
241.0000	-3.87
240.5000	-4.26689
240.0000	-4.59172
239.5000	-4.82557
239.0000	-5.22563
238.5000	-5.78932
238.0000	-6.11216
237.5000	-6.41831
237.0000	-6.7241
236.5000	-7.25321
236.0000	-7.51423
235.5000	-8.09241
235.0000	-8.32498
234.5000	-8.91324
234.0000	-9.29368
233.5000	-9.73174
233.0000	-10.0571
232.5000	-10.1854
232.0000	-10.7064
231.5000	-10.6721
231.0000	-11.0222
230.5000	-10.94
230.0000	-11.2564
229.5000	-11.2745
229.0000	-11.5692
228.5000	-11.5858
228.0000	-11.3827
227.5000	-11.4761
227.0000	-11.4015
226.5000	-11.4399
226.0000	-11.4249
225.5000	-11.4883
225.0000	-11.0483
224.5000	-11.4739
224.0000	-11.1572
223.5000	-11.0575
223.0000	-11.0138
222.5000	-10.5834
222.0000	-10.8777
221.5000	-10.5446
221.0000	-10.596
220.5000	-10.2805
220.0000	-10.1876
219.5000	-10.1345
219.0000	-10.2586
218.5000	-10.0121
218.0000	-10.0558
217.5000	-10.4809
217.0000	-10.3949
216.5000	-11.0103
216.0000	-10.8885
215.5000	-11.4349
215.0000	-11.6851
214.5000	-11.951
214.0000	-12.5558
213.5000	-12.8275
213.0000	-13.613
212.5000	-14.1404
212.0000	-15.0692
211.5000	-16.1848
211.0000	-17.1937
210.5000	-17.464
210.0000	-18.3592
209.5000	-20.0264
209.0000	-20.5078
208.5000	-21.706
208.0000	-22.1728
207.5000	-23.409
207.0000	-24.5704
206.5000	-24.1658
206.0000	-25.6325
205.5000	-25.7158
205.0000	-26.0726
204.5000	-24.9456
204.0000	-25.8235
203.5000	-23.7534
203.0000	-25.2998
202.5000	-25.028
202.0000	-25.2209
201.5000	-21.1877
201.0000	-20.8442
200.5000	-17.6768
200.0000	-18.3451
199.5000	-15.8194
199.0000	-16.7535
198.5000	-5.94269
198.0000	0.441015
197.5000	-2.73882
197.0000	-6.24609
196.5000	-1.78336
196.0000	0.318079
195.5000	7.22094
195.0000	-6.02377
#####	Extended
[コメント情報]
試料名	hPHD:hDPPA3
コメント
測定者
所属
会社	横浜市立大学大学院
[データ情報]
作成日時	2023/05/09
データタイプ	等間隔データ
横軸	Wavelength
縦軸(1)	CD
縦軸(2)	HT
スタート	260
エンド	195
データ間隔	0.5
データ数	131
[測定情報]
装置名	J-1100
機種名	J-1100
シリアル番号	G013161635
検出器名	PM-539
	ロックインアンプ
	HT電圧
付属品名	PTC-514
付属品シリアルNo.	C011561648
	温度
	制御センサー
	モニターセンサー
	開始モード
測定日時	2023/05/09
CD	オーバーロード検出
測光モード	CD,
測定範囲	260
データ取込間隔	0.5
CDスケール	200
FLスケール	200
レスポンス(D.I.T.)	1
バンド幅	1.00
測定開始条件	直ちに開始する
走査モード	Continuous
走査速度	20
ベースライン補正	補正なし
シャッター制御	自動
積算回数	8
N2	フローメーター
試料濃度	20
溶媒名	10

## Sheet: hDPPA3_diff
Column1	Column2
TITLE	hDPPA3
DATA	TYPE
ORIGIN	JASCO
OWNER
DATE	23/05/09
TIME	14:11:01
SPECTROMETER/DATA	SYSTEM
LOCALE	1041
RESOLUTION
DELTAX	-0.5
XUNITS	NANOMETERS
YUNITS	CD
Y2UNITS	HT
FIRSTX	260.0000
LASTX	195.0000
NPOINTS	131
FIRSTY	0.18041
MAXY	0.30030
MINY	-9.39844
XYDATA
260.0000	0.18041
259.5000	0.00263226
259.0000	0.183674
258.5000	0.133635
258.0000	0.163323
257.5000	0.211586
257.0000	0.191075
256.5000	0.300305
256.0000	0.286917
255.5000	0.242542
255.0000	0.116294
254.5000	0.0433044
254.0000	0.179349
253.5000	0.129635
253.0000	0.0290202
252.5000	0.131682
252.0000	0.188871
251.5000	-0.0260639
251.0000	0.0751975
250.5000	0.282839
250.0000	0.263672
249.5000	0.271948
249.0000	0.216595
248.5000	0.149821
248.0000	0.187078
247.5000	0.211841
247.0000	-0.00968742
246.5000	0.0542722
246.0000	0.202496
245.5000	0.0531216
245.0000	-0.0456429
244.5000	0.142664
244.0000	0.208356
243.5000	-0.0747423
243.0000	0.12116
242.5000	0.0384989
242.0000	-0.080344
241.5000	-0.343649
241.0000	-0.346397
240.5000	-0.430684
240.0000	-0.377166
239.5000	-0.377694
239.0000	-0.688431
238.5000	-0.853463
238.0000	-0.998297
237.5000	-0.779653
237.0000	-0.875145
236.5000	-1.18867
236.0000	-1.08386
235.5000	-1.35579
235.0000	-1.38288
234.5000	-1.65316
234.0000	-1.72874
233.5000	-1.90764
233.0000	-2.11717
232.5000	-2.05993
232.0000	-2.33195
231.5000	-2.45063
231.0000	-2.83982
230.5000	-2.883
230.0000	-3.30781
229.5000	-3.3915
229.0000	-3.45768
228.5000	-3.71173
228.0000	-3.52646
227.5000	-3.77966
227.0000	-4.02365
226.5000	-4.04942
226.0000	-4.21425
225.5000	-4.60322
225.0000	-4.22763
224.5000	-4.3646
224.0000	-4.42693
223.5000	-4.74713
223.0000	-4.74637
222.5000	-4.72575
222.0000	-4.7189
221.5000	-4.61211
221.0000	-4.70478
220.5000	-4.69619
220.0000	-4.39439
219.5000	-4.55527
219.0000	-4.57563
218.5000	-4.42612
218.0000	-4.50229
217.5000	-4.52873
217.0000	-4.60277
216.5000	-4.71759
216.0000	-4.64443
215.5000	-4.52398
215.0000	-4.71327
214.5000	-4.84322
214.0000	-4.90028
213.5000	-4.77061
213.0000	-5.00979
212.5000	-5.29472
212.0000	-5.37134
211.5000	-5.33408
211.0000	-5.98531
210.5000	-6.02506
210.0000	-6.35574
209.5000	-6.59916
209.0000	-6.74246
208.5000	-7.31918
208.0000	-7.79483
207.5000	-8.19672
207.0000	-8.16337
206.5000	-8.79695
206.0000	-8.61506
205.5000	-9.28009
205.0000	-8.45914
204.5000	-8.75788
204.0000	-8.78556
203.5000	-9.39844
203.0000	-8.67695
202.5000	-8.9424
202.0000	-8.96721
201.5000	-7.94824
201.0000	-7.86714
200.5000	-9.25264
200.0000	-7.50091
199.5000	-7.49011
199.0000	-7.29431
198.5000	-5.39057
198.0000	-2.88555
197.5000	-3.34752
197.0000	-3.12601
196.5000	-2.50278
196.0000	-0.8964
195.5000	-1.28845
195.0000	-8.3148
#####	Extended
[コメント情報]
試料名	hDPPA3
コメント
測定者
所属
会社	横浜市立大学大学院
[データ情報]
作成日時	2023/05/09
データタイプ	等間隔データ
横軸	Wavelength
縦軸(1)	CD
縦軸(2)	HT
スタート	260
エンド	195
データ間隔	0.5
データ数	131
[測定情報]
装置名	J-1100
機種名	J-1100
シリアル番号	G013161635
検出器名	PM-539
	ロックインアンプ
	HT電圧
付属品名	PTC-514
付属品シリアルNo.	C011561648
	温度
	制御センサー
	モニターセンサー
	開始モード
測定日時	2023/05/09
CD	オーバーロード検出
測光モード	CD,
測定範囲	260
データ取込間隔	0.5
CDスケール	200
FLスケール	200
レスポンス(D.I.T.)	1
バンド幅	1.00
測定開始条件	直ちに開始する
走査モード	Continuous
走査速度	20
ベースライン補正	補正なし
シャッター制御	自動
積算回数	8
N2	フローメーター
試料濃度	20
溶媒名	10

## Sheet: hPHD_diff
Column1	Column2
TITLE	hPHD
DATA	TYPE
ORIGIN	JASCO
OWNER
DATE	23/05/09
TIME	14:10:25
SPECTROMETER/DATA	SYSTEM
LOCALE	1041
RESOLUTION
DELTAX	-0.5
XUNITS	NANOMETERS
YUNITS	CD
Y2UNITS	HT
FIRSTX	260.0000
LASTX	195.0000
NPOINTS	131
FIRSTY	0.12687
MAXY	7.38602
MINY	-15.49062
XYDATA
260.0000	0.126872
259.5000	-0.0964904
259.0000	0.174457
258.5000	0.127883
258.0000	0.135628
257.5000	0.232375
257.0000	0.0104885
256.5000	0.0130007
256.0000	0.0649021
255.5000	0.000287771
255.0000	-0.0507309
254.5000	-0.121473
254.0000	-0.0567949
253.5000	-0.11926
253.0000	-0.300515
252.5000	-0.2531
252.0000	-0.190175
251.5000	-0.316754
251.0000	-0.502926
250.5000	-0.409456
250.0000	-0.391921
249.5000	-0.51562
249.0000	-0.417292
248.5000	-0.663757
248.0000	-0.906549
247.5000	-0.939321
247.0000	-0.990469
246.5000	-1.16591
246.0000	-1.16327
245.5000	-1.31783
245.0000	-1.76099
244.5000	-1.62988
244.0000	-1.85191
243.5000	-2.17665
243.0000	-2.1524
242.5000	-2.48181
242.0000	-2.76043
241.5000	-3.07581
241.0000	-3.33921
240.5000	-3.54043
240.0000	-3.68471
239.5000	-3.86534
239.0000	-4.00491
238.5000	-4.56269
238.0000	-4.7265
237.5000	-4.89414
237.0000	-5.06654
236.5000	-5.40678
236.0000	-5.57858
235.5000	-5.60731
235.0000	-5.94247
234.5000	-6.08688
234.0000	-6.31932
233.5000	-6.14675
233.0000	-6.26349
232.5000	-6.02916
232.0000	-5.92694
231.5000	-5.74571
231.0000	-5.8732
230.5000	-5.61196
230.0000	-5.52001
229.5000	-5.23285
229.0000	-4.94928
228.5000	-4.81511
228.0000	-4.25525
227.5000	-4.12561
227.0000	-3.91178
226.5000	-3.80163
226.0000	-3.11276
225.5000	-3.09726
225.0000	-2.56461
224.5000	-2.47959
224.0000	-2.06364
223.5000	-2.23635
223.0000	-1.82954
222.5000	-1.37822
222.0000	-1.61389
221.5000	-1.19647
221.0000	-1.09609
220.5000	-0.769639
220.0000	-0.786066
219.5000	-0.805768
219.0000	-0.901021
218.5000	-0.886892
218.0000	-0.936209
217.5000	-1.20715
217.0000	-1.22901
216.5000	-1.76759
216.0000	-1.56118
215.5000	-2.18457
215.0000	-2.43639
214.5000	-2.71606
214.0000	-2.9009
213.5000	-3.15075
213.0000	-4.00441
212.5000	-4.35275
212.0000	-4.9109
211.5000	-5.63092
211.0000	-6.45288
210.5000	-7.41827
210.0000	-7.54425
209.5000	-8.22244
209.0000	-9.36237
208.5000	-9.41045
208.0000	-10.0371
207.5000	-10.7168
207.0000	-11.3846
206.5000	-11.5406
206.0000	-12.9615
205.5000	-13.1574
205.0000	-12.7302
204.5000	-13.385
204.0000	-13.9456
203.5000	-13.5952
203.0000	-14.2528
202.5000	-15.2743
202.0000	-15.0112
201.5000	-15.371
201.0000	-12.0525
200.5000	-15.4906
200.0000	-10.697
199.5000	-12.8773
199.0000	-11.1998
198.5000	-14.6133
198.0000	-8.22391
197.5000	-4.2351
197.0000	-5.75016
196.5000	-6.48504
196.0000	2.87791
195.5000	7.38602
195.0000	3.13521
#####	Extended
[コメント情報]
試料名	hPHD
コメント
測定者
所属
会社	横浜市立大学大学院
[データ情報]
作成日時	2023/05/09
データタイプ	等間隔データ
横軸	Wavelength
縦軸(1)	CD
縦軸(2)	HT
スタート	260
エンド	195
データ間隔	0.5
データ数	131
[測定情報]
装置名	J-1100
機種名	J-1100
シリアル番号	G013161635
検出器名	PM-539
	ロックインアンプ
	HT電圧
付属品名	PTC-514
付属品シリアルNo.	C011561648
	温度
	制御センサー
	モニターセンサー
	開始モード
測定日時	2023/05/09
CD	オーバーロード検出
測光モード	CD,
測定範囲	260
データ取込間隔	0.5
CDスケール	200
FLスケール	200
レスポンス(D.I.T.)	1
バンド幅	1.00
測定開始条件	直ちに開始する
走査モード	Continuous
走査速度	20
ベースライン補正	補正なし
シャッター制御	自動
積算回数	8
N2	フローメーター
試料濃度	20
溶媒名	10

## Sheet: グラフ
hPHD			hDPPA3			hPHD:hDPPA3			hPHD+hDPPA3			hPHD:hDPPA3-hPHD
XYDATA			XYDATA			XYDATA			XYDATA			XYDATA
260	0.126872		260	0.18041		260	0.15832		260	0.307282		260	0.031448
259.5	-0.0964904		259.5	0.00263226		259.5	-0.0129328		259.5	-0.0938581		259.5	0.0835576
259	0.174457		259	0.183674		259	0.236218		259	0.358131		259	0.061761
258.5	0.127883		258.5	0.133635		258.5	0.223504		258.5	0.261518		258.5	0.095621
258	0.135628		258	0.163323		258	0.109247		258	0.298951		258	-0.026381
257.5	0.232375		257.5	0.211586		257.5	0.273682		257.5	0.443961		257.5	0.041307
257	0.0104885		257	0.191075		257	0.0711629		257	0.201564		257	0.0606744
256.5	0.0130007		256.5	0.300305		256.5	0.183065		256.5	0.313306		256.5	0.170064
256	0.0649021		256	0.286917		256	0.0480864		256	0.351819		256	-0.0168157
255.5	0.000287771		255.5	0.242542		255.5	0.0105708		255.5	0.24283		255.5	0.010283
255	-0.0507309		255	0.116294		255	-0.10482		255	0.0655631		255	-0.0540891
254.5	-0.121473		254.5	0.0433044		254.5	-0.17811		254.5	-0.0781686		254.5	-0.056637
254	-0.0567949		254	0.179349		254	0.133065		254	0.122554		254	0.18986
253.5	-0.11926		253.5	0.129635		253.5	-0.0724688		253.5	0.010375		253.5	0.0467912
253	-0.300515		253	0.0290202		253	-0.376235		253	-0.271495		253	-0.07572
252.5	-0.2531		252.5	0.131682		252.5	-0.280241		252.5	-0.121418		252.5	-0.027141
252	-0.190175		252	0.188871		252	-0.0994279		252	-0.001304		252	0.0907471
251.5	-0.316754		251.5	-0.0260639		251.5	-0.351861		251.5	-0.342818		251.5	-0.035107
251	-0.502926		251	0.0751975		251	-0.505184		251	-0.427728		251	-0.002258
250.5	-0.409456		250.5	0.282839		250.5	-0.410633		250.5	-0.126617		250.5	-0.001177
250	-0.391921		250	0.263672		250	-0.449454		250	-0.128249		250	-0.057533
249.5	-0.51562		249.5	0.271948		249.5	-0.532895		249.5	-0.243672		249.5	-0.017275
249	-0.417292		249	0.216595		249	-0.497158		249	-0.200697		249	-0.079866
248.5	-0.663757		248.5	0.149821		248.5	-0.757961		248.5	-0.513936		248.5	-0.094204
248	-0.906549		248	0.187078		248	-0.955635		248	-0.719471		248	-0.049086
247.5	-0.939321		247.5	0.211841		247.5	-0.936601		247.5	-0.72748		247.5	0.00272
247	-0.990469		247	-0.00968742		247	-1.14898		247	-1.00016		247	-0.158511
246.5	-1.16591		246.5	0.0542722		246.5	-1.36928		246.5	-1.11164		246.5	-0.20337
246	-1.16327		246	0.202496		246	-1.51482		246	-0.960774		246	-0.35155
245.5	-1.31783		245.5	0.0531216		245.5	-1.41123		245.5	-1.26471		245.5	-0.0934
245	-1.76099		245	-0.0456429		245	-1.93425		245	-1.80663		245	-0.17326
244.5	-1.62988		244.5	0.142664		244.5	-1.7998		244.5	-1.48722		244.5	-0.16992
244	-1.85191		244	0.208356		244	-2.28435		244	-1.64355		244	-0.43244
243.5	-2.17665		243.5	-0.0747423		243.5	-2.37471		243.5	-2.25139		243.5	-0.19806
243	-2.1524		243	0.12116		243	-2.66305		243	-2.03124		243	-0.51065
242.5	-2.48181		242.5	0.0384989		242.5	-2.9999		242.5	-2.44331		242.5	-0.51809
242	-2.76043		242	-0.080344		242	-3.20427		242	-2.84077		242	-0.44384
241.5	-3.07581		241.5	-0.343649		241.5	-3.71793		241.5	-3.41946		241.5	-0.64212
241	-3.33921		241	-0.346397		241	-3.87		241	-3.68561		241	-0.53079
240.5	-3.54043		240.5	-0.430684		240.5	-4.26689		240.5	-3.97111		240.5	-0.72646
240	-3.68471		240	-0.377166		240	-4.59172		240	-4.06188		240	-0.90701
239.5	-3.86534		239.5	-0.377694		239.5	-4.82557		239.5	-4.24303		239.5	-0.96023
239	-4.00491		239	-0.688431		239	-5.22563		239	-4.69334		239	-1.22072
238.5	-4.56269		238.5	-0.853463		238.5	-5.78932		238.5	-5.41615		238.5	-1.22663
238	-4.7265		238	-0.998297		238	-6.11216		238	-5.7248		238	-1.38566
237.5	-4.89414		237.5	-0.779653		237.5	-6.41831		237.5	-5.67379		237.5	-1.52417
237	-5.06654		237	-0.875145		237	-6.7241		237	-5.94168		237	-1.65756
236.5	-5.40678		236.5	-1.18867		236.5	-7.25321		236.5	-6.59545		236.5	-1.84643
236	-5.57858		236	-1.08386		236	-7.51423		236	-6.66244		236	-1.93565
235.5	-5.60731		235.5	-1.35579		235.5	-8.09241		235.5	-6.9631		235.5	-2.4851
235	-5.94247		235	-1.38288		235	-8.32498		235	-7.32535		235	-2.38251
234.5	-6.08688		234.5	-1.65316		234.5	-8.91324		234.5	-7.74004		234.5	-2.82636
234	-6.31932		234	-1.72874		234	-9.29368		234	-8.04806		234	-2.97436
233.5	-6.14675		233.5	-1.90764		233.5	-9.73174		233.5	-8.05439		233.5	-3.58499
233	-6.26349		233	-2.11717		233	-10.0571		233	-8.38066		233	-3.79361
232.5	-6.02916		232.5	-2.05993		232.5	-10.1854		232.5	-8.08909		232.5	-4.15624
232	-5.92694		232	-2.33195		232	-10.7064		232	-8.25889		232	-4.77946
231.5	-5.74571		231.5	-2.45063		231.5	-10.6721		231.5	-8.19634		231.5	-4.92639
231	-5.8732		231	-2.83982		231	-11.0222		231	-8.71302		231	-5.149
230.5	-5.61196		230.5	-2.883		230.5	-10.94		230.5	-8.49496		230.5	-5.32804
230	-5.52001		230	-3.30781		230	-11.2564		230	-8.82782		230	-5.73639
229.5	-5.23285		229.5	-3.3915		229.5	-11.2745		229.5	-8.62435		229.5	-6.04165
229	-4.94928		229	-3.45768		229	-11.5692		229	-8.40696		229	-6.61992
228.5	-4.81511		228.5	-3.71173		228.5	-11.5858		228.5	-8.52684		228.5	-6.77069
228	-4.25525		228	-3.52646		228	-11.3827		228	-7.78171		228	-7.12745
227.5	-4.12561		227.5	-3.77966		227.5	-11.4761		227.5	-7.90527		227.5	-7.35049
227	-3.91178		227	-4.02365		227	-11.4015		227	-7.93543		227	-7.48972
226.5	-3.80163		226.5	-4.04942		226.5	-11.4399		226.5	-7.85105		226.5	-7.63827
226	-3.11276		226	-4.21425		226	-11.4249		226	-7.32701		226	-8.31214
225.5	-3.09726		225.5	-4.60322		225.5	-11.4883		225.5	-7.70048		225.5	-8.39104
225	-2.56461		225	-4.22763		225	-11.0483		225	-6.79224		225	-8.48369
224.5	-2.47959		224.5	-4.3646		224.5	-11.4739		224.5	-6.84419		224.5	-8.99431
224	-2.06364		224	-4.42693		224	-11.1572		224	-6.49057		224	-9.09356
223.5	-2.23635		223.5	-4.74713		223.5	-11.0575		223.5	-6.98348		223.5	-8.82115
223	-1.82954		223	-4.74637		223	-11.0138		223	-6.57591		223	-9.18426
222.5	-1.37822		222.5	-4.72575		222.5	-10.5834		222.5	-6.10397		222.5	-9.20518
222	-1.61389		222	-4.7189		222	-10.8777		222	-6.33279		222	-9.26381
221.5	-1.19647		221.5	-4.61211		221.5	-10.5446		221.5	-5.80858		221.5	-9.34813
221	-1.09609		221	-4.70478		221	-10.596		221	-5.80087		221	-9.49991
220.5	-0.769639		220.5	-4.69619		220.5	-10.2805		220.5	-5.46583		220.5	-9.51086
220	-0.786066		220	-4.39439		220	-10.1876		220	-5.18046		220	-9.40153
219.5	-0.805768		219.5	-4.55527		219.5	-10.1345		219.5	-5.36104		219.5	-9.32873
219	-0.901021		219	-4.57563		219	-10.2586		219	-5.47665		219	-9.35758
218.5	-0.886892		218.5	-4.42612		218.5	-10.0121		218.5	-5.31301		218.5	-9.12521
218	-0.936209		218	-4.50229		218	-10.0558		218	-5.4385		218	-9.11959
217.5	-1.20715		217.5	-4.52873		217.5	-10.4809		217.5	-5.73588		217.5	-9.27375
217	-1.22901		217	-4.60277		217	-10.3949		217	-5.83178		217	-9.16589
216.5	-1.76759		216.5	-4.71759		216.5	-11.0103		216.5	-6.48518		216.5	-9.24271
216	-1.56118		216	-4.64443		216	-10.8885		216	-6.20561		216	-9.32732
215.5	-2.18457		215.5	-4.52398		215.5	-11.4349		215.5	-6.70855		215.5	-9.25033
215	-2.43639		215	-4.71327		215	-11.6851		215	-7.14966		215	-9.24871
214.5	-2.71606		214.5	-4.84322		214.5	-11.951		214.5	-7.55928		214.5	-9.23494
214	-2.9009		214	-4.90028		214	-12.5558		214	-7.80118		214	-9.6549
213.5	-3.15075		213.5	-4.77061		213.5	-12.8275		213.5	-7.92136		213.5	-9.67675
213	-4.00441		213	-5.00979		213	-13.613		213	-9.0142		213	-9.60859
212.5	-4.35275		212.5	-5.29472		212.5	-14.1404		212.5	-9.64747		212.5	-9.78765
212	-4.9109		212	-5.37134		212	-15.0692		212	-10.2822		212	-10.1583
211.5	-5.63092		211.5	-5.33408		211.5	-16.1848		211.5	-10.965		211.5	-10.5539
211	-6.45288		211	-5.98531		211	-17.1937		211	-12.4382		211	-10.7408
210.5	-7.41827		210.5	-6.02506		210.5	-17.464		210.5	-13.4433		210.5	-10.0457
210	-7.54425		210	-6.35574		210	-18.3592		210	-13.9		210	-10.815
209.5	-8.22244		209.5	-6.59916		209.5	-20.0264		209.5	-14.8216		209.5	-11.804
209	-9.36237		209	-6.74246		209	-20.5078		209	-16.1048		209	-11.1454
208.5	-9.41045		208.5	-7.31918		208.5	-21.706		208.5	-16.7296		208.5	-12.2955
208	-10.0371		208	-7.79483		208	-22.1728		208	-17.8319		208	-12.1357
207.5	-10.7168		207.5	-8.19672		207.5	-23.409		207.5	-18.9135		207.5	-12.6922
207	-11.3846		207	-8.16337		207	-24.5704		207	-19.548		207	-13.1858
206.5	-11.5406		206.5	-8.79695		206.5	-24.1658		206.5	-20.3376		206.5	-12.6252
206	-12.9615		206	-8.61506		206	-25.6325		206	-21.5766		206	-12.671
205.5	-13.1574		205.5	-9.28009		205.5	-25.7158		205.5	-22.4375		205.5	-12.5584
205	-12.7302		205	-8.45914		205	-26.0726		205	-21.1893		205	-13.3424
204.5	-13.385		204.5	-8.75788		204.5	-24.9456		204.5	-22.1429		204.5	-11.5606
204	-13.9456		204	-8.78556		204	-25.8235		204	-22.7312		204	-11.8779
203.5	-13.5952		203.5	-9.39844		203.5	-23.7534		203.5	-22.9936		203.5	-10.1582
203	-14.2528		203	-8.67695		203	-25.2998		203	-22.9297		203	-11.047
202.5	-15.2743		202.5	-8.9424		202.5	-25.028		202.5	-24.2167		202.5	-9.7537
202	-15.0112		202	-8.96721		202	-25.2209		202	-23.9784		202	-10.2097
201.5	-15.371		201.5	-7.94824		201.5	-21.1877		201.5	-23.3192		201.5	-5.8167
201	-12.0525		201	-7.86714		201	-20.8442		201	-19.9196		201	-8.7917
200.5	-15.4906		200.5	-9.25264		200.5	-17.6768		200.5	-24.7432		200.5	-2.1862
200	-10.697		200	-7.50091		200	-18.3451		200	-18.1979		200	-7.6481
199.5	-12.8773		199.5	-7.49011		199.5	-15.8194		199.5	-20.3674		199.5	-2.9421
199	-11.1998		199	-7.29431		199	-16.7535		199	-18.4941		199	-5.5537
198.5	-14.6133		198.5	-5.39057		198.5	-5.94269		198.5	-20.0039		198.5	8.67061
198	-8.22391		198	-2.88555		198	0.441015		198	-11.1095		198	8.66493
197.5	-4.2351		197.5	-3.34752		197.5	-2.73882		197.5	-7.58262		197.5	1.49628
197	-5.75016		197	-3.12601		197	-6.24609		197	-8.87617		197	-0.49593
196.5	-6.48504		196.5	-2.50278		196.5	-1.78336		196.5	-8.98782		196.5	4.70168
196	2.87791		196	-0.8964		196	0.318079		196	1.98151		196	-2.55983
195.5	7.38602		195.5	-1.28845		195.5	7.22094		195.5	6.09757		195.5	-0.16508
195	3.13521		195	-8.3148		195	-6.02377		195	-5.17959		195	-9.15898
