# Supplementary material for: Structure of human DPPA3 bound to the UHRF1 PHD finger reveals its functional and structural differences from mouse DPPA3
Source: Commun Biol. 2024 Jun 19;7:746. doi: 10.1038/s42003-024-06434-9 (PMC11187062; doi:10.1038/s42003-024-06434-9)
Supplement: Supplementary file 6 — Supplementary data 3 [file 42003_2024_6434_MOESM6_ESM.xlsx]

## Sheet: SECSAXS_PHD-DPPA3
Xray scattering frame	mL	I(0)	Rg (Å)	concentration	I(0)/c	I(0)*50	I(0)/c *70
25	1.99333	0.00168239	37.288	0.00976066	0.172364
26	2.00167	0.00151762	25.2057	0.00976066	0.155483
27	2.01	0.000880282	9.99716	0.00976066	0.0901867
28	2.01833	0.00149211	28.7383	0.00976066	0.15287
29	2.02667	0.00233565	46.229	0.00976066	0.239292
30	2.035	0.00166611	57.8948	0.00693483	0.240252
31	2.04333	0.00129056	33.3536	0.00484694	0.266263
32	2.05167	0.0100075	52.5123	0.00147463	6.78644
33	2.06	0.00125576	25.0305	0.00171355	0.732842
34	2.06833	0.0010734	18.1306	0.000853729	1.25731
35	2.07667	0.00107518	17.0944	0.00145982	0.736516
36	2.085	0.00125079	25.6434	0.00371865	0.336356
37	2.09333	0.00111856	28.8282	0.0052623	0.212561
38	2.10167	0.000625452	38.9089	0.00312702	0.200016
39	2.11	0.00130763	21.8967	0.00317098	0.412373
40	2.11833	0.00155371	34.2747	0.00960153	0.161819
41	2.12667	0.00300326	66.8023	0.013636	0.220245
42	2.135	0.00230085	49.3286	0.0136555	0.168493
43	2.14333	0.00119289	26.9226	0.0126623	0.0942081
44	2.15167	0.000932032	56.9526	0.0123719	0.0753344
45	2.16	0.00104041	19.7762	0.0113345	0.0917916
46	2.16833	0.00112489	23.809	0.013063	0.0861125
47	2.17667	0.000995151	16.2162	0.0138481	0.0718618
48	2.185	0.00120715	27.8781	0.0170377	0.0708515
49	2.19333	0.00140062	12.8382	0.0167356	0.0836912
50	2.20167	0.00159848	23.1393	0.0186315	0.0857946
51	2.21	0.00165895	32.1174	0.0223263	0.0743048
52	2.21833	0.00120158	20.3722	0.026004	0.0462075
53	2.22667	0.00196927	37.8074	0.0328363	0.0599723
54	2.235	0.00282372	51.823	0.0402794	0.0701033
55	2.24333	0.00194626	30.6022	0.0544036	0.0357745
56	2.25167	0.00205046	23.8173	0.083982	0.0244155
57	2.26	0.00291043	21.6566	0.144431	0.020151
58	2.26833	0.00445685	17.4577	0.248175	0.0179585
59	2.27667	0.00755219	17.8881	0.410669	0.01839
60	2.285	0.0117828	18.4608	0.632631	0.0186251
61	2.29333	0.0168036	17.9757	0.904196	0.018584
62	2.30167	0.0222622	17.9456	1.20208	0.0185198
63	2.31	0.0283998	18.4549	1.49496	0.018997	1.41999	1.32979
64	2.31833	0.0338962	18.6698	1.75354	0.0193301	1.69481	1.35311
65	2.32667	0.0386176	18.9694	1.96896	0.0196132	1.93088	1.37293
66	2.335	0.0423955	18.918	2.13745	0.0198346	2.11978	1.38842
67	2.34333	0.0450727	18.8745	2.25676	0.0199723	2.25364	1.39806
68	2.35167	0.0470785	19.1362	2.33916	0.0201263	2.35393	1.40884
69	2.36	0.0478204	19.0387	2.39244	0.0199882	2.39102	1.39917
70	2.36833	0.0478548	18.9602	2.41923	0.019781	2.39274	1.38467
71	2.37667	0.0473946	18.6806	2.42203	0.0195681	2.36973	1.36977
72	2.385	0.0466349	18.93	2.39958	0.0194346	2.33175	1.36042
73	2.39333	0.0451149	18.5242	2.3583	0.0191302	2.25575	1.33912
74	2.40167	0.0433533	18.2039	2.30053	0.0188449	2.16766	1.31914
75	2.41	0.0418775	18.1668	2.22602	0.0188127	2.09387	1.31689
76	2.41833	0.039895	18.1938	2.1307	0.0187239	1.99475	1.31067
77	2.42667	0.0378005	18.0073	2.02576	0.0186599	1.89003	1.30619
78	2.435	0.0357929	17.9689	1.91556	0.0186853	1.78965	1.30797
79	2.44333	0.0335209	17.7256	1.79658	0.0186581	1.67605	1.30607
80	2.45167	0.0312144	17.4994	1.67836	0.0185981	1.56072	1.30187
81	2.46	0.0293914	17.7092	1.55994	0.0188414	1.46957	1.3189
82	2.46833	0.0270591	17.5744	1.4373	0.0188263	1.35295	1.31784
83	2.47667	0.0249759	17.2151	1.31926	0.0189318	1.24879	1.32522
84	2.485	0.0231165	17.5366	1.20917	0.0191176
85	2.49333	0.0212369	17.2415	1.10327	0.0192491
86	2.50167	0.0191035	16.813	1.00287	0.0190488
87	2.51	0.0179211	17.471	0.905648	0.0197881
88	2.51833	0.0163597	17.4845	0.814556	0.0200842
89	2.52667	0.0145653	16.9064	0.732044	0.0198968
90	2.535	0.0131263	16.401	0.653493	0.0200864
91	2.54333	0.0118123	16.5547	0.582724	0.0202708
92	2.55167	0.0107293	16.5911	0.521896	0.0205583
93	2.56	0.00934781	15.8211	0.464619	0.0201193
94	2.56833	0.00852094	16.6411	0.417021	0.0204329
95	2.57667	0.00760647	15.9965	0.371635	0.0204676
96	2.585	0.00701416	17.0439	0.328812	0.0213318
97	2.59333	0.00617316	17.015	0.292942	0.021073
98	2.60167	0.00535372	15.6719	0.263778	0.0202963
99	2.61	0.00497721	17.7721	0.23828	0.0208881
100	2.61833	0.00423002	13.7517	0.217108	0.0194835
101	2.62667	0.00419681	18.8834	0.195611	0.0214549
102	2.635	0.00357813	19.3901	0.177588	0.0201485
103	2.64333	0.00304949	15.5328	0.161156	0.0189226
104	2.65167	0.00292176	17.6709	0.145029	0.020146
105	2.66	0.00302034	20.3237	0.132293	0.0228308
106	2.66833	0.00255305	22.506	0.121971	0.0209316
107	2.67667	0.00211571	16.2882	0.113744	0.0186006
108	2.685	0.00229135	22.5291	0.104025	0.0220269
109	2.69333	0.00222212	21.3379	0.0949517	0.0234026
110	2.70167	0.00256725	27.7642	0.0898967	0.0285578
111	2.71	0.00183936	17.9287	0.0813021	0.0226238
112	2.71833	0.00185043	22.8165	0.0780025	0.0237227
113	2.72667	0.00201233	29.2808	0.0733449	0.0274365
114	2.735	0.00181665	28.3188	0.0684789	0.0265286
115	2.74333	0.00144444	15.5155	0.0640303	0.0225587
116	2.75167	0.00148818	23.1399	0.0598269	0.0248748
117	2.76	0.00160783	26.9563	0.0578138	0.0278105
118	2.76833	0.00157498	29.2972	0.0553526	0.0284536
119	2.77667	0.00118942	11.0418	0.0509689	0.0233362
120	2.785	0.00228531	37.1662	0.0495796	0.0460938
121	2.79333	0.00266109	77.9117	0.0492601	0.0540212
122	2.80167	0.00303128	68.7258	0.0361647	0.0838187
123	2.81	0.00351332	90.0722	0.0193199	0.18185
124	2.81833	0.000599551	47.74	0.0179144	0.0334676
125	2.82667	0.00187729	54.9712	0.0179144	0.104792
126	2.835	0.0018868	48.6673	0.0179144	0.105323
127	2.84333	0.0014676	49.9847	0.0179144	0.0819231
128	2.85167	0.00131618	33.9305	0.0179144	0.0734706
129	2.86	0.00180538	51.1807	0.0179144	0.100778
130	2.86833	0.000526387	55.3133	0.0179144	0.0293835

## Sheet: SECSAXS_PHD
Xray scattering frame	mL	I(0)	Rg (Å)	concentration	I(0)/c	I(0)*65	I(0)/c *75
0	0	0.00197334	49.9867	0.0240001	0.0822222
1	0.0833333	0.00181549	25.7209	0.0240001	0.0756452
2	0.166667	0.00147121	21.1227	0.0208684	0.0704994
3	0.25	0.00130487	26.3198	0.0190698	0.068426
4	0.333333	0.00143128	21.8183	0.0201168	0.0711486
5	0.416667	0.00160435	24.5281	0.0210548	0.0761989
6	0.5	0.0010052	9.48995	0.0209897	0.0478901
7	0.583333	0.00144242	27.6866	0.0198036	0.0728363
8	0.666667	0.0018426	27.8261	0.019773	0.0931875
9	0.75	0.00181141	29.7192	0.0213008	0.0850394
10	0.833333	0.00127269	20.2866	0.0213128	0.0597147
11	0.916667	0.00129428	17.7266	0.0201112	0.0643562
12	1	0.0014959	23.9207	0.0196048	0.0763028
13	1.08333	0.00201276	32.1205	0.0198174	0.101565
14	1.16667	0.00191705	40.4847	0.0201011	0.0953703
15	1.25	0.0014351	26.8108	0.0190215	0.0754462
16	1.33333	0.00129694	19.3199	0.0180322	0.0719235
17	1.41667	0.00160083	36.8163	0.0185648	0.0862293
18	1.5	0.00152146	23.1472	0.019495	0.0780436
19	1.58333	0.00379494	35.8716	0.0205852	0.184353
20	1.66667	0.00225162	46.2481	0.0224299	0.100385
21	1.75	0.00352929	69.3354	0.0246807	0.142998
22	1.83333	0.00122309	19.4536	0.0252585	0.0484229
23	1.91667	0.00251412	40.6398	0.0230443	0.109099
24	2	0.0010235	15.4828	0.0201991	0.0506705
25	2.00833	0.0255502	51.4146	0.0193568	1.31996
26	2.01667	0.00159121	27.7628	0.0189958	0.0837665
27	2.025	0.000300044	22.7587	0.0183844	0.0163206
28	2.03333	0.00197254	22.0753	0.0190663	0.103457
29	2.04167	0.000959593	12.1571	0.019388	0.0494942
30	2.05	0.00180007	31.868	0.0192043	0.0937325
31	2.05833	0.00128259	22.1124	0.0190676	0.0672655
32	2.06667	0.00149893	22.8086	0.0183278	0.0817847
33	2.075	0.00202872	29.0935	0.0168652	0.12029
34	2.08333	0.00158679	23.2501	0.0169884	0.0934042
35	2.09167	0.00163363	30.6577	0.0181909	0.0898047
36	2.1	0.00184926	35.6503	0.0179731	0.10289
37	2.10833	0.00156423	22.3553	0.0171748	0.0910772
38	2.11667	0.00207272	40.5331	0.0186582	0.111089
39	2.125	0.00122156	25.0464	0.0213581	0.0571941
40	2.13333	0.00137295	28.0604	0.023594	0.0581908
41	2.14167	0.00149715	22.6801	0.0245906	0.0608831
42	2.15	0.000769402	10.7256	0.0249499	0.0308379
43	2.15833	0.00175446	33.5209	0.0259482	0.067614
44	2.16667	0.00120278	24.0615	0.026858	0.0447829
45	2.175	0.00110669	14.5653	0.027259	0.040599
46	2.18333	0.00142025	23.9015	0.0281993	0.0503647
47	2.19167	0.00126334	20.3521	0.0294795	0.0428548
48	2.2	0.00164968	52.1294	0.0310218	0.053178
49	2.20833	0.00150889	23.0838	0.032899	0.0458643
50	2.21667	0.00583597	45.6293	0.0352783	0.165426
51	2.225	0.00176334	29.4865	0.038829	0.045413
52	2.23333	0.00187376	29.2631	0.0461811	0.0405741
53	2.24167	0.00152051	23.5378	0.0596719	0.0254812
54	2.25	0.00197881	31.6835	0.0821092	0.0240997
55	2.25833	0.00228235	22.7113	0.119076	0.0191672
56	2.26667	0.00248523	14.8568	0.176334	0.0140939
57	2.275	0.00376969	15.8825	0.259715	0.0145147
58	2.28333	0.00565258	16.5823	0.376077	0.0150304
59	2.29167	0.007782	14.9814	0.5294	0.0146997
60	2.3	0.0104165	14.7559	0.71895	0.0144885
61	2.30833	0.013678	14.5683	0.943237	0.0145011
62	2.31667	0.0171607	13.736	1.19283	0.0143866	1.11545	1.07899
63	2.325	0.02101	13.9205	1.4465	0.0145247	1.36565	1.08935
64	2.33333	0.024962	14.4711	1.68256	0.0148358	1.62253	1.11268
65	2.34167	0.0277796	14.0778	1.88723	0.0147198	1.80567	1.10399
66	2.35	0.0304196	14.1876	2.05039	0.014836	1.97727	1.1127
67	2.35833	0.0319494	13.8886	2.16443	0.0147611	2.07671	1.10708
68	2.36667	0.0327065	13.8399	2.22553	0.014696	2.12592	1.1022
69	2.375	0.0333703	14.3921	2.2367	0.0149194	2.16907	1.11896
70	2.38333	0.0327432	14.271	2.20599	0.0148429	2.12831	1.11322
71	2.39167	0.0316188	14.1131	2.14083	0.0147694	2.05522	1.10771
72	2.4	0.0302968	14.12	2.04902	0.014786	1.96929	1.10895
73	2.40833	0.0281469	13.5961	1.94012	0.0145078	1.82955	1.08808
74	2.41667	0.0265085	13.6733	1.8195	0.0145691	1.72305	1.09268
75	2.425	0.0245417	13.9254	1.69113	0.014512	1.59521	1.0884
76	2.43333	0.0227973	13.9425	1.56143	0.0146002	1.48182	1.09502
77	2.44167	0.0210293	14.2332	1.43376	0.0146673	1.3669	1.10004
78	2.45	0.0191025	13.9287	1.30828	0.0146012	1.24166	1.09509
79	2.45833	0.0175409	14.4554	1.18698	0.0147778	1.14016	1.10833
80	2.46667	0.0155652	14.0261	1.07074	0.0145369
81	2.475	0.0137037	13.4471	0.959762	0.0142782
82	2.48333	0.012542	14.2545	0.857357	0.0146287
83	2.49167	0.010937	13.6762	0.763427	0.0143262
84	2.5	0.0101788	14.7857	0.677311	0.0150282
85	2.50833	0.00866064	13.9494	0.599165	0.0144545
86	2.51667	0.00778107	13.4362	0.527792	0.0147427
87	2.525	0.00678562	14.0242	0.464249	0.0146163
88	2.53333	0.00597488	14.6968	0.409482	0.0145913
89	2.54167	0.00515632	13.4217	0.361494	0.0142639
90	2.55	0.00485048	16.3584	0.319424	0.0151851
91	2.55833	0.00391572	12.9194	0.282393	0.0138662
92	2.56667	0.0035201	13.6346	0.25028	0.0140646
93	2.575	0.00324327	15.179	0.223032	0.0145417
94	2.58333	0.00391205	21.8388	0.199566	0.0196028
95	2.59167	0.00259931	16.6928	0.178447	0.0145663
96	2.6	0.0022781	12.9852	0.159557	0.0142776
97	2.60833	0.0022554	17.645	0.143668	0.0156987
98	2.61667	0.00202797	16.9597	0.130365	0.0155561
99	2.625	0.00211328	18.6191	0.118385	0.0178509
100	2.63333	0.00188784	14.8713	0.107907	0.0174951
101	2.64167	0.00194638	20.0732	0.0974556	0.019972
102	2.65	0.00308964	41.2855	0.0867437	0.035618
103	2.65833	0.00254681	26.7369	0.0782309	0.0325551
104	2.66667	0.00256615	23.9739	0.0722358	0.0355246
105	2.675	0.00245499	28.3103	0.0661439	0.0371159
106	2.68333	0.00155806	19.354	0.0598078	0.0260511
107	2.69167	0.00176054	18.5262	0.0534731	0.0329239
108	2.7	0.00149308	13.0511	0.0479176	0.0311593
109	2.70833	0.000728726	23.5652	0.0435282	0.0167415
110	2.71667	0.00149055	21.7121	0.039083	0.038138
111	2.725	0.0014851	18.2871	0.0352919	0.0420805
112	2.73333	0.00193456	28.6195	0.0324509	0.059615
113	2.74167	0.00155754	21.2735	0.028683	0.0543019
114	2.75	0.0011498	17.1139	0.0255385	0.0450222
115	2.75833	0.00167676	27.5156	0.0229908	0.0729318
116	2.76667	0.00271821	64.5767	0.021013	0.129358
117	2.775	0.0016134	29.3171	0.0207148	0.0778865
118	2.78333	0.000323469	21.8394	0.0196054	0.016499
119	2.79167	0.00175162	34.6951	0.0166977	0.104902
120	2.8	0.0011176	25.1868	0.0151881	0.0735839
121	2.80833	0.00983386	49.3275	0.015602	0.630295
122	2.81667	0.000831175	8.4866	0.0153061	0.0543036
123	2.825	0.00155069	33.8485	0.0143651	0.107948
124	2.83333	0.00101322	19.1005	0.0136872	0.0740268
125	2.84167	0.00137501	29.5604	0.0127499	0.107844
126	2.85	0.0024135	83.4808	0.0116006	0.20805
127	2.85833	0.00221548	64.1068	0.011042	0.200641
128	2.86667	0.00164697	26.7014	0.0111452	0.147774
129	2.875	0.00127059	26.6373	0.00957003	0.132768
130	2.88333	0.00254405	22.9808	0.00533487	0.476872
131	2.89167	0.00208506	36.3541	0.0016155	1.29066
132	2.9	0.00163076	27.0835	0.0016155	1.00944
133	2.90833	0.0016169	23.6519	0.0016155	1.00086

## Sheet: SECSAXS_DPPA3
Xray scattering frame	mL	I(0)	Rg (Å)	concentration	I(0)/c	I(0)*4200	I(0)/c *2000
31	2.15	0.00133154	19.6806	0.00741105	0.17967
32	2.15833	0.00148282	20.491	0.00741105	0.200082
33	2.16667	0.00110833	21.5741	0.00636011	0.174263
34	2.175	0.00205127	28.3373	0.00979139	0.209497
35	2.18333	0.0016063	18.3333	0.0103266	0.15555
36	2.19167	0.0028881	51.4804	0.00277444	1.04097
37	2.2	0.00080776	8.16217	-0.00409299	-0.197352
38	2.20833	0.00158322	27.5265	-0.000316339	-5.00482
39	2.21667	0.00138775	16.5568	-0.00141817	-0.978549
40	2.225	0.00215373	27.4813	0.00441856	0.487429
41	2.23333	0.00174265	24.8394	0.00767083	0.227179
42	2.24167	0.00118607	17.2084	0.00443293	0.267559
43	2.25	0.00114283	9.50958	0.00424994	0.268905
44	2.25833	0.00114931	6.42695	0.0179508	0.0640255
45	2.26667	0.0026144	33.9994	0.0172472	0.151584
46	2.275	0.0015937	23.8309	0.0175182	0.0909738
47	2.28333	0.00360617	35.1402	0.0113904	0.316596
48	2.29167	0.0011072	15.2057	0.0129263	0.0856546
49	2.3	0.00157453	20.751	0.0138066	0.114042
50	2.30833	0.00154831	25.2773	0.0130124	0.118987
51	2.31667	0.0012563	20.4509	0.00892674	0.140734
52	2.325	0.000733467	22.7972	0.00471373	0.155602
53	2.33333	0.00131841	20.455	0.0143665	0.09177
54	2.34167	0.00077097	6.40575	0.0118002	0.0653355
55	2.35	0.000945608	11.1754	0.00960571	0.0984423
56	2.35833	0.0018696	27.7384	0.0165995	0.11263
57	2.36667	0.000926752	9.93064	0.0145787	0.0635688
58	2.375	0.0108071	78.6347	0.00892855	1.2104
59	2.38333	0.000938367	15.6959	0.00862559	0.108789
60	2.39167	0.00120637	19.5646	0.0113986	0.105834
61	2.4	0.000469018	16.678	0.00828836	0.0565876
62	2.40833	0.00158919	22.4122	0.00304712	0.521539
63	2.41667	0.00169077	30.0106	0.00692519	0.244148
64	2.425	0.00117633	17.5313	-0.00348802	-0.337249
65	2.43333	0.00116731	16.9471	-0.00542943	-0.214997
66	2.44167	0.00187155	46.3373	0.00167601	1.11667
67	2.45	0.000845892	10.7937	0.00721834	0.117186
68	2.45833	0.00113719	16.3052	0.0109178	0.104159
69	2.46667	0.00109735	14.6483	0.0103716	0.105803
70	2.475	0.000841654	20.3627	0.00358076	0.235049
71	2.48333	0.00106837	15.4236	0.00312045	0.342376
72	2.49167	0.00124346	16.0659	0.00136532	0.910749
73	2.5	0.00141864	19.1931	0.00383647	0.369777
74	2.50833	0.00124961	13.8619	0.0115662	0.10804
75	2.51667	0.00134994	19.7459	0.00856458	0.157619
76	2.525	0.000968533	9.68717	0.014419	0.0671704
77	2.53333	0.00125291	10.0842	0.0281248	0.0445482
78	2.54167	0.00223334	21.4965	0.0531312	0.0420345
79	2.55	0.00237158	19.8732	0.106936	0.0221776
80	2.55833	0.00272157	18.7415	0.184178	0.0147768
81	2.56667	0.00297625	18.3695	0.266111	0.0111842
82	2.575	0.00278964	12.7775	0.34407	0.00810778
83	2.58333	0.00327659	15.7682	0.411426	0.00796398
84	2.59167	0.00392599	16.5283	0.480217	0.00817546
85	2.6	0.00396476	15.0489	0.548203	0.00723228
86	2.60833	0.00427671	15.7341	0.618706	0.00691235
87	2.61667	0.00496772	16.2204	0.6869	0.00723209
88	2.625	0.00504977	15.6353	0.759726	0.00664683	21.209	13.2937
89	2.63333	0.00515986	13.4551	0.834606	0.00618239	21.6714	12.3648
90	2.64167	0.00605929	16.0124	0.917403	0.00660483	25.449	13.2097
91	2.65	0.00614883	15.6025	0.994834	0.00618076	25.8251	12.3615
92	2.65833	0.00674082	15.9894	1.06069	0.00635514	28.3114	12.7103
93	2.66667	0.00688164	14.3604	1.11813	0.00615458	28.9029	12.3092
94	2.675	0.00734762	15.4497	1.18384	0.00620658	30.86	12.4132
95	2.68333	0.00799734	16.7984	1.24139	0.00644225	33.5888	12.8845
96	2.69167	0.0077637	15.4587	1.2802	0.00606442	32.6075	12.1288
97	2.7	0.0082648	15.7388	1.33001	0.00621408	34.7122	12.4282
98	2.70833	0.0083152	15.6819	1.36953	0.00607158	34.9238	12.1432
99	2.71667	0.00858103	16.066	1.40086	0.00612553	36.0403	12.2511
100	2.725	0.00850344	15.7596	1.42465	0.00596879	35.7144	11.9376
101	2.73333	0.00858728	16.1237	1.43737	0.0059743	36.0666	11.9486
102	2.74167	0.00842508	15.6744	1.43222	0.00588254	35.3853	11.7651
103	2.75	0.00808343	15.597	1.41199	0.00572485	33.9504	11.4497
104	2.75833	0.00777541	15.3728	1.37685	0.00564723	32.6567	11.2945
105	2.76667	0.00746034	15.8514	1.32889	0.00561397	31.3334	11.2279
106	2.775	0.00734801	16.3763	1.27859	0.00574698	30.8616	11.494
107	2.78333	0.00699787	16.2813	1.22238	0.00572481	29.3911	11.4496
108	2.79167	0.00636028	15.9775	1.14963	0.00553245	26.7132	11.0649
109	2.8	0.00619664	16.7166	1.07911	0.00574237	26.0259	11.4847
110	2.80833	0.00538626	15.6634	1.00404	0.0053646	22.6223	10.7292
111	2.81667	0.00470281	14.4185	0.926226	0.00507739	19.7518	10.1548
112	2.825	0.00484889	16.9068	0.846777	0.00572629	20.3653	11.4526
113	2.83333	0.0042896	16.1039	0.755362	0.00567887	18.0163	11.3577
114	2.84167	0.0038577	16.8763	0.669552	0.00576161
115	2.85	0.00380411	20.4158	0.587264	0.00647769
116	2.85833	0.00340304	20.9652	0.500715	0.00679637
117	2.86667	0.00441122	30.7914	0.417933	0.0105548
118	2.875	0.00265369	19.3089	0.352108	0.00753657
119	2.88333	0.0011555	28.6818	0.295822	0.00390607
120	2.89167	0.00258013	18.1708	0.17774	0.0145163
121	2.9	0.00126973	20.4533	0.0736473	0.0172407

## Sheet: SAXS_PHD-DPPA3
SerialAnalyzer																											SerialAnalyzer
5_PH_D pk1_bth_A_cn																											7_PH pk1_bth_A_cn
Guinier																											Guinier
points	7-179																										points	14-248
qrange	0.20-1.30																										qrange	0.18-1.30
Rg	18.55±0.04																										Rg	13.92±0.03
I0	0.019	±2.2e-05																									I0	0.015	±1.8e-05
points	q	q2	I(q)	LN Iq	LN Iq/I0	R	P(R)	ERROR	P(R)/I(0)																		points	q	q2	I(q)	LN Iq	LN Iq/I0	R	P(R)	ERROR	P(R)/I(0)
1	0.00864814	7.47903e-05	0.0195046	-3.9371	0.0262128	0	0	0	0																		1	0.00830221	6.89268e-05	0.0141961	-4.25478	-0.0550797	0	0	0	0
2	0.00899406	8.08932e-05	0.0196432	-3.93002	0.0332919	0.2963	8.574e-07	7.758e-08	4.51263e-05																		2	0.00864814	7.47903e-05	0.0149262	-4.20463	-0.00492911	0.207	6.592e-07	4.641e-08	4.39467e-05
3	0.00933999	8.72354e-05	0.0190405	-3.96119	0.00212811	0.5926	1.738e-06	1.485e-07	9.14737e-05																		3	0.00899406	8.08932e-05	0.0146892	-4.22064	-0.0209388	0.414	1.335e-06	8.944e-08	8.9e-05
4	0.00968591	9.38169e-05	0.0196328	-3.93055	0.0327617	0.8889	2.64e-06	2.129e-07	0.000138947																		4	0.00933999	8.72354e-05	0.0153421	-4.17716	0.0225496	0.6209	2.027e-06	1.291e-07	0.000135133
5	0.0100318	0.000100638	0.0191541	-3.95524	0.00807832	1.185	3.566e-06	2.707e-07	0.000187684																		5	0.00968591	9.38169e-05	0.0147021	-4.21976	-0.0200599	0.8279	2.736e-06	1.654e-07	0.0001824
6	0.0103778	0.000107698	0.0193256	-3.94632	0.0169937	1.481	4.513e-06	3.22e-07	0.000237526																		6	0.0100318	0.000100638	0.0147402	-4.21718	-0.017474	1.035	3.461e-06	1.984e-07	0.000230733
7	0.0107237	0.000114997	0.0192844	-3.94846	0.014858	1.778	5.482e-06	3.669e-07	0.000288526																		7	0.0103778	0.000107698	0.0146647	-4.22231	-0.0226075	1.242	4.201e-06	2.281e-07	0.000280067
8	0.0110696	0.000122536	0.0190789	-3.95917	0.00414142	2.074	6.472e-06	4.056e-07	0.000340632																		8	0.0107237	0.000114997	0.0152645	-4.18223	0.0174798	1.449	4.958e-06	2.546e-07	0.000330533
9	0.0114155	0.000130314	0.0191789	-3.95394	0.00937313	2.37	7.483e-06	4.381e-07	0.000393842																		9	0.0110696	0.000122536	0.0141073	-4.26106	-0.0613561	1.656	5.73e-06	2.778e-07	0.000382
10	0.0117615	0.000138332	0.0191222	-3.95691	0.00640953	2.667	8.513e-06	4.645e-07	0.000448053																		10	0.0114155	0.000130314	0.0149126	-4.20555	-0.00584653	1.863	6.518e-06	2.979e-07	0.000434533
11	0.0121074	0.000146589	0.01936	-3.94455	0.0187708	2.963	9.562e-06	4.851e-07	0.000503263																		11	0.0117615	0.000138332	0.0146852	-4.22091	-0.0212082	2.07	7.32e-06	3.149e-07	0.000488
12	0.0124533	0.000155085	0.019179	-3.95394	0.00937663	3.259	1.063e-05	5e-07	0.000559474																		12	0.0121074	0.000146589	0.0146554	-4.22294	-0.0232382	2.277	8.137e-06	3.289e-07	0.000542467
13	0.0127992	0.00016382	0.0192855	-3.9484	0.0149146	3.556	1.171e-05	5.094e-07	0.000616316																		13	0.0124533	0.000155085	0.0151596	-4.18912	0.010584	2.484	8.968e-06	3.399e-07	0.000597867
14	0.0131451	0.000172795	0.0188905	-3.9691	-0.00577994	3.852	1.281e-05	5.135e-07	0.000674211																		14	0.0127992	0.00016382	0.0150159	-4.19864	0.00106195	2.691	9.812e-06	3.481e-07	0.000654133
15	0.0134911	0.000182009	0.018485	-3.99079	-0.0274774	4.148	1.393e-05	5.125e-07	0.000733158																		15	0.0131451	0.000172795	0.0148337	-4.21085	-0.0111499	2.898	1.067e-05	3.534e-07	0.000711333
16	0.013837	0.000191462	0.0188698	-3.97019	-0.00687564	4.444	1.506e-05	5.067e-07	0.000792632																		16	0.0134911	0.000182009	0.0144955	-4.23392	-0.0342149	3.105	1.154e-05	3.561e-07	0.000769333
17	0.0141829	0.000201155	0.019021	-3.96221	0.00110547	4.741	1.62e-05	4.963e-07	0.000852632																		17	0.013837	0.000191462	0.0145345	-4.23123	-0.0315266	3.312	1.242e-05	3.562e-07	0.000828
18	0.0145288	0.000211087	0.0193796	-3.94354	0.0197812	5.037	1.736e-05	4.817e-07	0.000913684																		18	0.0141829	0.000201155	0.0147275	-4.21804	-0.0183305	3.519	1.332e-05	3.538e-07	0.000888
19	0.0148748	0.000221258	0.0188925	-3.96899	-0.00567451	5.333	1.852e-05	4.63e-07	0.000974737																		19	0.0145288	0.000211087	0.0149295	-4.20441	-0.00470794	3.726	1.422e-05	3.491e-07	0.000948
20	0.0152207	0.000231669	0.0192644	-3.9495	0.0138201	5.63	1.969e-05	4.406e-07	0.00103632																		20	0.0148748	0.000221258	0.015009	-4.1991	0.000600148	3.933	1.513e-05	3.421e-07	0.00100867
21	0.0155666	0.000242319	0.019307	-3.94729	0.0160265	5.926	2.087e-05	4.149e-07	0.00109842																		21	0.0152207	0.000231669	0.0147419	-4.21706	-0.017357	4.14	1.606e-05	3.329e-07	0.00107067
22	0.0159125	0.000253208	0.0189882	-3.96394	-0.000618862	6.222	2.205e-05	3.861e-07	0.00116053																		22	0.0155666	0.000242319	0.014368	-4.24275	-0.0430497	4.347	1.699e-05	3.218e-07	0.00113267
23	0.0162584	0.000264337	0.0188581	-3.97081	-0.007494	6.519	2.324e-05	3.549e-07	0.00122316																		23	0.0159125	0.000253208	0.0142686	-4.24969	-0.0499862	4.553	1.793e-05	3.089e-07	0.00119533
24	0.0166044	0.000275705	0.0188604	-3.97069	-0.00737685	6.815	2.443e-05	3.215e-07	0.00128579																		24	0.0162584	0.000264337	0.0148109	-4.21239	-0.0126873	4.76	1.888e-05	2.943e-07	0.00125867
25	0.0169503	0.000287312	0.0189416	-3.96639	-0.003076	7.111	2.562e-05	2.867e-07	0.00134842																		25	0.0166044	0.000275705	0.0146816	-4.22116	-0.0214567	4.967	1.983e-05	2.783e-07	0.001322
26	0.0172962	0.000299158	0.018783	-3.9748	-0.0114882	7.407	2.681e-05	2.512e-07	0.00141105																		26	0.0169503	0.000287312	0.0147689	-4.21523	-0.0155263	5.174	2.079e-05	2.61e-07	0.001386
27	0.0176421	0.000311244	0.0187559	-3.97625	-0.0129289	7.704	2.799e-05	2.162e-07	0.00147316																		27	0.0172962	0.000299158	0.0147963	-4.21338	-0.0136718	5.381	2.175e-05	2.428e-07	0.00145
28	0.017988	0.000323569	0.0188729	-3.97003	-0.006714	8	2.917e-05	1.836e-07	0.00153526																		28	0.0176421	0.000311244	0.015038	-4.19718	0.00252942	5.588	2.272e-05	2.238e-07	0.00151467
29	0.018334	0.000336134	0.0187164	-3.97835	-0.0150373	8.296	3.035e-05	1.563e-07	0.00159737																		29	0.017988	0.000323569	0.014302	-4.24736	-0.0476501	5.795	2.369e-05	2.046e-07	0.00157933
30	0.0186799	0.000348938	0.0184817	-3.99097	-0.0276564	8.593	3.151e-05	1.389e-07	0.00165842																		30	0.018334	0.000336134	0.0143524	-4.24384	-0.0441309	6.002	2.466e-05	1.856e-07	0.001644
31	0.0190258	0.000361981	0.0187979	-3.97401	-0.0106963	8.889	3.267e-05	1.362e-07	0.00171947																		31	0.0186799	0.000348938	0.0148074	-4.21263	-0.0129265	6.209	2.564e-05	1.675e-07	0.00170933
32	0.0193717	0.000375263	0.0185777	-3.9858	-0.0224788	9.185	3.381e-05	1.495e-07	0.00177947																		32	0.0190258	0.000361981	0.0148326	-4.21093	-0.0112212	6.416	2.661e-05	1.513e-07	0.001774
33	0.0197176	0.000388785	0.0185106	-3.98941	-0.0260969	9.481	3.494e-05	1.754e-07	0.00183895																		33	0.0193717	0.000375263	0.0148247	-4.21146	-0.0117567	6.623	2.758e-05	1.382e-07	0.00183867
34	0.0200635	0.000402546	0.0186449	-3.98218	-0.0188658	9.778	3.605e-05	2.09e-07	0.00189737																		34	0.0197176	0.000388785	0.0145606	-4.22943	-0.0297282	6.83	2.855e-05	1.296e-07	0.00190333
35	0.0204095	0.000416546	0.0187543	-3.97633	-0.0130162	10.07	3.715e-05	2.47e-07	0.00195526																		35	0.0200635	0.000402546	0.0147319	-4.21774	-0.0180365	7.037	2.952e-05	1.271e-07	0.001968
36	0.0207554	0.000430786	0.0183355	-3.99892	-0.0355987	10.37	3.823e-05	2.87e-07	0.00201211																		36	0.0204095	0.000416546	0.0146395	-4.22403	-0.0243295	7.244	3.049e-05	1.311e-07	0.00203267
37	0.0211013	0.000445265	0.0183642	-3.99735	-0.0340373	10.67	3.929e-05	3.278e-07	0.00206789																		37	0.0207554	0.000430786	0.0146373	-4.22418	-0.0244782	7.451	3.145e-05	1.414e-07	0.00209667
38	0.0214472	0.000459983	0.018335	-3.99894	-0.0356254	10.96	4.032e-05	3.686e-07	0.00212211																		38	0.0211013	0.000445265	0.0147948	-4.21348	-0.0137719	7.658	3.24e-05	1.567e-07	0.00216
39	0.0217931	0.00047494	0.0185256	-3.9886	-0.0252856	11.26	4.133e-05	4.087e-07	0.00217526																		39	0.0214472	0.000459983	0.0147767	-4.2147	-0.0149993	7.865	3.335e-05	1.758e-07	0.00222333
40	0.022139	0.000490137	0.0183338	-3.99901	-0.0356927	11.56	4.232e-05	4.476e-07	0.00222737																		40	0.0217931	0.00047494	0.0142188	-4.25319	-0.0534834	8.072	3.429e-05	1.975e-07	0.002286
41	0.022485	0.000505573	0.0182016	-4.00625	-0.0429316	11.85	4.328e-05	4.849e-07	0.00227789																		41	0.022139	0.000490137	0.0146717	-4.22183	-0.0221272	8.279	3.522e-05	2.208e-07	0.002348
42	0.0228309	0.000521249	0.0183029	-4.0007	-0.0373799	12.15	4.421e-05	5.205e-07	0.00232684																		42	0.022485	0.000505573	0.0145642	-4.22919	-0.0294815	8.486	3.614e-05	2.451e-07	0.00240933
43	0.0231768	0.000537163	0.0182885	-4.00148	-0.038165	12.44	4.511e-05	5.54e-07	0.00237421																		43	0.0228309	0.000521249	0.0141572	-4.25753	-0.0578277	8.693	3.705e-05	2.699e-07	0.00247
44	0.0235227	0.000553317	0.0183966	-3.99559	-0.0322737	12.74	4.598e-05	5.852e-07	0.00242																		44	0.0231768	0.000537163	0.014546	-4.23044	-0.0307355	8.9	3.795e-05	2.949e-07	0.00253
45	0.0238686	0.000569711	0.0182653	-4.00275	-0.039438	13.04	4.681e-05	6.138e-07	0.00246368																		45	0.0235227	0.000553317	0.0145661	-4.22906	-0.0293558	9.107	3.883e-05	3.197e-07	0.00258867
46	0.0242145	0.000586343	0.018242	-4.00403	-0.0407141	13.33	4.761e-05	6.399e-07	0.00250579																		46	0.0238686	0.000569711	0.0146207	-4.22532	-0.0256119	9.314	3.971e-05	3.442e-07	0.00264733
47	0.0245604	0.000603215	0.0184342	-3.99355	-0.0302313	13.63	4.838e-05	6.63e-07	0.00254632																		47	0.0242145	0.000586343	0.0140599	-4.26443	-0.064726	9.521	4.056e-05	3.681e-07	0.002704
48	0.0249063	0.000620326	0.0182269	-4.00485	-0.041538	13.93	4.911e-05	6.833e-07	0.00258474																		48	0.0245604	0.000603215	0.0142991	-4.24756	-0.0478533	9.728	4.141e-05	3.913e-07	0.00276067
49	0.0252523	0.000637677	0.0180832	-4.01277	-0.0494537	14.22	4.98e-05	7.005e-07	0.00262105																		49	0.0249063	0.000620326	0.0141847	-4.25559	-0.055889	9.935	4.223e-05	4.137e-07	0.00281533
50	0.0255982	0.000655266	0.0181189	-4.0108	-0.0474842	14.52	5.046e-05	7.145e-07	0.00265579																		50	0.0252523	0.000637677	0.0143129	-4.24659	-0.0468883	10.14	4.304e-05	4.35e-07	0.00286933
51	0.0259441	0.000673096	0.0177662	-4.03046	-0.0671403	14.81	5.107e-05	7.254e-07	0.00268789																		51	0.0255982	0.000655266	0.0143902	-4.24121	-0.0415039	10.35	4.384e-05	4.553e-07	0.00292267
52	0.02629	0.000691164	0.0179333	-4.0211	-0.0577791	15.11	5.164e-05	7.331e-07	0.00271789																		52	0.0259441	0.000673096	0.0140339	-4.26628	-0.0665764	10.56	4.461e-05	4.744e-07	0.002974
53	0.0266359	0.000709472	0.0179524	-4.02003	-0.0567138	15.41	5.218e-05	7.375e-07	0.00274632																		53	0.02629	0.000691164	0.0143599	-4.24331	-0.0436073	10.76	4.536e-05	4.922e-07	0.003024
54	0.0269818	0.000728018	0.0178801	-4.02407	-0.0607529	15.7	5.267e-05	7.386e-07	0.00277211																		54	0.0266359	0.000709472	0.0139721	-4.2707	-0.0709903	10.97	4.609e-05	5.087e-07	0.00307267
55	0.0273277	0.000746805	0.0180214	-4.0162	-0.0528787	16	5.312e-05	7.365e-07	0.00279579																		55	0.0269818	0.000728018	0.0140349	-4.26621	-0.0665024	11.18	4.68e-05	5.238e-07	0.00312
56	0.0276736	0.00076583	0.01781	-4.028	-0.0646815	16.3	5.353e-05	7.312e-07	0.00281737																		56	0.0273277	0.000746805	0.0143496	-4.24404	-0.0443301	11.38	4.749e-05	5.373e-07	0.003166
57	0.0280195	0.000785095	0.0175467	-4.04289	-0.0795749	16.59	5.389e-05	7.228e-07	0.00283632																		57	0.0276736	0.00076583	0.0140981	-4.26172	-0.0620129	11.59	4.816e-05	5.494e-07	0.00321067
58	0.0283655	0.000804599	0.0178295	-4.0269	-0.0635843	16.89	5.421e-05	7.114e-07	0.00285316																		58	0.0280195	0.000785095	0.0142875	-4.24837	-0.0486669	11.8	4.88e-05	5.599e-07	0.00325333
59	0.0287114	0.000824342	0.0178368	-4.02649	-0.0631732	17.19	5.449e-05	6.97e-07	0.00286789																		59	0.0283655	0.000804599	0.0137755	-4.28486	-0.085159	12	4.942e-05	5.689e-07	0.00329467
60	0.0290573	0.000844325	0.0174959	-4.04579	-0.0824732	17.48	5.472e-05	6.798e-07	0.00288																		60	0.0287114	0.000824342	0.0141734	-4.25639	-0.0566822	12.21	5.002e-05	5.762e-07	0.00333467
61	0.0294032	0.000864547	0.0174522	-4.04829	-0.0849737	17.78	5.491e-05	6.6e-07	0.00289																		61	0.0290573	0.000844325	0.0141366	-4.25899	-0.0592834	12.42	5.058e-05	5.818e-07	0.003372
62	0.0297491	0.000885008	0.0175358	-4.04351	-0.0801929	18.07	5.505e-05	6.377e-07	0.00289737																		62	0.0294032	0.000864547	0.0140138	-4.26771	-0.0680072	12.63	5.113e-05	5.858e-07	0.00340867
63	0.030095	0.000905708	0.017724	-4.03283	-0.0695176	18.37	5.515e-05	6.132e-07	0.00290263																		63	0.0297491	0.000885008	0.0142282	-4.25253	-0.0528264	12.83	5.164e-05	5.882e-07	0.00344267
64	0.0304409	0.000926648	0.0175447	-4.043	-0.079685	18.67	5.521e-05	5.867e-07	0.00290579																		64	0.030095	0.000905708	0.014156	-4.25761	-0.0579093	13.04	5.213e-05	5.889e-07	0.00347533
65	0.0307868	0.000947827	0.0175992	-4.0399	-0.0765847	18.96	5.523e-05	5.585e-07	0.00290684																		65	0.0304409	0.000926648	0.0137764	-4.2848	-0.0850968	13.25	5.259e-05	5.879e-07	0.003506
66	0.0311327	0.000969245	0.0174122	-4.05058	-0.087265	19.26	5.52e-05	5.29e-07	0.00290526																		66	0.0307868	0.000947827	0.0139996	-4.26872	-0.0690194	13.45	5.303e-05	5.854e-07	0.00353533
67	0.0314786	0.000990903	0.0172844	-4.05795	-0.094634	19.56	5.513e-05	4.987e-07	0.00290158																		67	0.0311327	0.000969245	0.0140086	-4.26808	-0.0683756	13.66	5.343e-05	5.813e-07	0.003562
68	0.0318245	0.0010128	0.0173048	-4.05677	-0.0934544	19.85	5.502e-05	4.68e-07	0.00289579																		68	0.0314786	0.000990903	0.0140705	-4.26367	-0.0639691	13.87	5.381e-05	5.756e-07	0.00358733
69	0.0321704	0.00103494	0.0173861	-4.05208	-0.088766	20.15	5.487e-05	4.375e-07	0.00288789																		69	0.0318245	0.0010128	0.0139508	-4.27222	-0.0725128	14.07	5.415e-05	5.684e-07	0.00361
70	0.0325163	0.00105731	0.017311	-4.05641	-0.0930942	20.44	5.467e-05	4.081e-07	0.00287737																		70	0.0321704	0.00103494	0.0140252	-4.2669	-0.067196	14.28	5.447e-05	5.598e-07	0.00363133
71	0.0328622	0.00107993	0.0172238	-4.06146	-0.0981485	20.74	5.444e-05	3.807e-07	0.00286526																		71	0.0325163	0.00105731	0.0138716	-4.27791	-0.0782066	14.49	5.476e-05	5.498e-07	0.00365067
72	0.0332081	0.00110278	0.0172127	-4.06211	-0.0987926	21.04	5.417e-05	3.562e-07	0.00285105																		72	0.0328622	0.00107993	0.014027	-4.26677	-0.0670637	14.7	5.502e-05	5.385e-07	0.003668
73	0.033554	0.00112587	0.0170745	-4.07017	-0.10685	21.33	5.386e-05	3.361e-07	0.00283474																		73	0.0332081	0.00110278	0.0136423	-4.29458	-0.094877	14.9	5.525e-05	5.26e-07	0.00368333
74	0.0338999	0.00114921	0.0169521	-4.07736	-0.114046	21.63	5.352e-05	3.217e-07	0.00281684																		74	0.033554	0.00112587	0.0140378	-4.266	-0.0662941	15.11	5.545e-05	5.124e-07	0.00369667
75	0.0342458	0.00117278	0.0170625	-4.07087	-0.107553	21.93	5.314e-05	3.14e-07	0.00279684																		75	0.0338999	0.00114921	0.0138264	-4.28117	-0.0814686	15.32	5.561e-05	4.978e-07	0.00370733
76	0.0345917	0.00119659	0.0168704	-4.0822	-0.118879	22.22	5.272e-05	3.137e-07	0.00277474																		76	0.0342458	0.00117278	0.0137656	-4.28559	-0.0858809	15.52	5.575e-05	4.823e-07	0.00371667
77	0.0349376	0.00122064	0.0167765	-4.08778	-0.124462	22.52	5.228e-05	3.212e-07	0.00275158																		77	0.0345917	0.00119659	0.0137399	-4.28745	-0.0877457	15.73	5.586e-05	4.661e-07	0.003724
78	0.0352835	0.00124493	0.0165957	-4.09861	-0.135293	22.81	5.18e-05	3.356e-07	0.00272632																		78	0.0349376	0.00122064	0.0136614	-4.29318	-0.0934792	15.94	5.594e-05	4.494e-07	0.00372933
79	0.0356294	0.00126946	0.0165686	-4.10024	-0.136928	23.11	5.129e-05	3.562e-07	0.00269947																		79	0.0352835	0.00124493	0.013679	-4.2919	-0.0921918	16.14	5.598e-05	4.323e-07	0.003732
80	0.0359753	0.00129422	0.0166257	-4.09681	-0.133491	23.41	5.075e-05	3.815e-07	0.00267105																		80	0.0356294	0.00126946	0.013641	-4.29468	-0.0949714	16.35	5.6e-05	4.15e-07	0.00373333
81	0.0363212	0.00131923	0.0165448	-4.10168	-0.138368	23.7	5.018e-05	4.104e-07	0.00264105																		81	0.0359753	0.00129422	0.0137436	-4.28718	-0.0874757	16.56	5.599e-05	3.978e-07	0.00373267
82	0.0366671	0.00134448	0.016555	-4.10107	-0.137749	24	4.958e-05	4.417e-07	0.00260947																		82	0.0363212	0.00131923	0.0134475	-4.30896	-0.109255	16.77	5.595e-05	3.81e-07	0.00373
83	0.037013	0.00136996	0.0166421	-4.09582	-0.132503	24.3	4.896e-05	4.746e-07	0.00257684																		83	0.0366671	0.00134448	0.0137263	-4.28844	-0.0887345	16.97	5.587e-05	3.648e-07	0.00372467
84	0.0373589	0.00139569	0.0163638	-4.11268	-0.149366	24.59	4.832e-05	5.082e-07	0.00254316																		84	0.037013	0.00136996	0.0136119	-4.29681	-0.0971062	17.18	5.577e-05	3.497e-07	0.003718
85	0.0377048	0.00142165	0.0165249	-4.10289	-0.139571	24.89	4.765e-05	5.419e-07	0.00250789																		85	0.0373589	0.00139569	0.0133648	-4.31513	-0.115426	17.39	5.564e-05	3.359e-07	0.00370933
86	0.0380507	0.00144786	0.016602	-4.09823	-0.134918	25.19	4.697e-05	5.752e-07	0.00247211																		86	0.0377048	0.00142165	0.013544	-4.30181	-0.102108	17.59	5.548e-05	3.239e-07	0.00369867
87	0.0383966	0.0014743	0.0164196	-4.10928	-0.145964	25.48	4.626e-05	6.075e-07	0.00243474																		87	0.0380507	0.00144786	0.0136418	-4.29461	-0.0949095	17.8	5.529e-05	3.14e-07	0.003686
88	0.0387425	0.00150098	0.016329	-4.11481	-0.151496	25.78	4.554e-05	6.387e-07	0.00239684																		88	0.0383966	0.0014743	0.0133502	-4.31622	-0.116516	18.01	5.508e-05	3.067e-07	0.003672
89	0.0390884	0.0015279	0.0161855	-4.12364	-0.160322	26.07	4.48e-05	6.683e-07	0.00235789																		89	0.0387425	0.00150098	0.0133497	-4.31626	-0.116554	18.21	5.483e-05	3.022e-07	0.00365533
90	0.0394343	0.00155506	0.0163056	-4.11625	-0.152929	26.37	4.405e-05	6.96e-07	0.00231842																		90	0.0390884	0.0015279	0.0134654	-4.30763	-0.107928	18.42	5.456e-05	3.007e-07	0.00363733
91	0.0397802	0.00158246	0.0161621	-4.12509	-0.161769	26.67	4.328e-05	7.217e-07	0.00227789																		91	0.0394343	0.00155506	0.013425	-4.31063	-0.110929	18.63	5.427e-05	3.024e-07	0.003618
92	0.040126	0.0016101	0.0160861	-4.1298	-0.166481	26.96	4.25e-05	7.452e-07	0.00223684																		92	0.0397802	0.00158246	0.013529	-4.30292	-0.103214	18.83	5.394e-05	3.071e-07	0.003596
93	0.0404719	0.00163798	0.0160826	-4.13002	-0.166701	27.26	4.172e-05	7.663e-07	0.00219579																		93	0.040126	0.0016101	0.013481	-4.30648	-0.10677	19.04	5.36e-05	3.148e-07	0.00357333
94	0.0408178	0.0016661	0.0157944	-4.1481	-0.184782	27.56	4.092e-05	7.849e-07	0.00215368																		94	0.0404719	0.00163798	0.0133548	-4.31588	-0.116174	19.25	5.322e-05	3.25e-07	0.003548
95	0.0411637	0.00169445	0.0159384	-4.13903	-0.175709	27.85	4.012e-05	8.008e-07	0.00211158																		95	0.0408178	0.0016661	0.0132054	-4.32713	-0.127426	19.46	5.282e-05	3.376e-07	0.00352133
96	0.0415096	0.00172305	0.0159382	-4.13904	-0.17572	28.15	3.931e-05	8.141e-07	0.00206895																		96	0.0411637	0.00169445	0.0131366	-4.33235	-0.132648	19.66	5.24e-05	3.521e-07	0.00349333
97	0.0418555	0.00175188	0.0159382	-4.13904	-0.17572	28.44	3.85e-05	8.245e-07	0.00202632																		97	0.0415096	0.00172305	0.0135988	-4.29777	-0.0980651	19.87	5.196e-05	3.682e-07	0.003464
98	0.0422014	0.00178096	0.0158166	-4.1467	-0.183381	28.74	3.768e-05	8.322e-07	0.00198316																		98	0.0418555	0.00175188	0.0131114	-4.33427	-0.134565	20.08	5.149e-05	3.854e-07	0.00343267
99	0.0425473	0.00181027	0.0158554	-4.14425	-0.180929	29.04	3.687e-05	8.371e-07	0.00194053																		99	0.0422014	0.00178096	0.0132832	-4.32125	-0.121548	20.28	5.1e-05	4.035e-07	0.0034
100	0.0428932	0.00183982	0.0156947	-4.15443	-0.191118	29.33	3.605e-05	8.392e-07	0.00189737																		100	0.0425473	0.00181027	0.013238	-4.32466	-0.124955	20.49	5.049e-05	4.222e-07	0.003366
101	0.043239	0.00186961	0.0155117	-4.16616	-0.202847	29.63	3.524e-05	8.385e-07	0.00185474																		101	0.0428932	0.00183982	0.0132217	-4.32589	-0.126188	20.7	4.996e-05	4.411e-07	0.00333067
102	0.0435849	0.00189965	0.0155818	-4.16165	-0.198337	29.93	3.443e-05	8.351e-07	0.00181211																		102	0.043239	0.00186961	0.0131916	-4.32817	-0.128467	20.9	4.941e-05	4.601e-07	0.003294
103	0.0439308	0.00192992	0.0155803	-4.16175	-0.198429	30.22	3.362e-05	8.292e-07	0.00176947																		103	0.0435849	0.00189965	0.012795	-4.3587	-0.158995	21.11	4.885e-05	4.789e-07	0.00325667
104	0.0442767	0.00196043	0.0155778	-4.16191	-0.198595	30.52	3.282e-05	8.208e-07	0.00172737																		104	0.0439308	0.00192992	0.0129637	-4.34561	-0.1459	21.32	4.826e-05	4.974e-07	0.00321733
105	0.0446226	0.00199117	0.015153	-4.18956	-0.226243	30.81	3.203e-05	8.101e-07	0.00168579																		105	0.0442767	0.00196043	0.0131638	-4.33028	-0.130577	21.53	4.766e-05	5.154e-07	0.00317733
106	0.0449685	0.00202216	0.0151601	-4.18909	-0.225774	31.11	3.124e-05	7.972e-07	0.00164421																		106	0.0446226	0.00199117	0.0132523	-4.32358	-0.123876	21.73	4.704e-05	5.328e-07	0.003136
107	0.0453143	0.00205339	0.0151805	-4.18774	-0.224428	31.41	3.047e-05	7.825e-07	0.00160368																		107	0.0449685	0.00202216	0.0128843	-4.35174	-0.152038	21.94	4.641e-05	5.494e-07	0.003094
108	0.0456602	0.00208485	0.0152348	-4.18417	-0.220857	31.7	2.97e-05	7.66e-07	0.00156316																		108	0.0453143	0.00205339	0.0129581	-4.34603	-0.146327	22.15	4.576e-05	5.652e-07	0.00305067
109	0.0460061	0.00211656	0.0151218	-4.19162	-0.228304	32	2.894e-05	7.482e-07	0.00152316																		109	0.0456602	0.00208485	0.0129378	-4.34761	-0.1479	22.35	4.51e-05	5.8e-07	0.00300667
110	0.046352	0.00214851	0.0152077	-4.18595	-0.222635	32.3	2.82e-05	7.293e-07	0.00148421																		110	0.0460061	0.00211656	0.0130082	-4.34217	-0.142469	22.56	4.442e-05	5.938e-07	0.00296133
111	0.0466978	0.00218069	0.0150517	-4.19627	-0.232951	32.59	2.746e-05	7.097e-07	0.00144526																		111	0.046352	0.00214851	0.0127728	-4.36044	-0.160731	22.77	4.373e-05	6.065e-07	0.00291533
112	0.0470437	0.00221311	0.0149722	-4.20156	-0.238243	32.89	2.674e-05	6.898e-07	0.00140737																		112	0.0466978	0.00218069	0.012798	-4.35847	-0.158765	22.97	4.304e-05	6.18e-07	0.00286933
113	0.0473896	0.00224577	0.014759	-4.2159	-0.252583	33.19	2.604e-05	6.702e-07	0.00137053																		113	0.0470437	0.00221311	0.0128966	-4.35079	-0.151086	23.18	4.233e-05	6.283e-07	0.002822
114	0.0477355	0.00227868	0.0149228	-4.20486	-0.241549	33.48	2.535e-05	6.512e-07	0.00133421																		114	0.0473896	0.00224577	0.0129479	-4.34682	-0.147114	23.39	4.161e-05	6.375e-07	0.002774
115	0.0480814	0.00231182	0.0149349	-4.20405	-0.240738	33.78	2.467e-05	6.334e-07	0.00129842																		115	0.0477355	0.00227868	0.0128379	-4.35535	-0.155645	23.6	4.089e-05	6.454e-07	0.002726
116	0.0484272	0.0023452	0.0148632	-4.20887	-0.245553	34.07	2.401e-05	6.175e-07	0.00126368																		116	0.0480814	0.00231182	0.0129997	-4.34283	-0.143123	23.8	4.015e-05	6.52e-07	0.00267667
117	0.0487731	0.00237882	0.014638	-4.22413	-0.260816	34.37	2.337e-05	6.039e-07	0.00123																		117	0.0484272	0.0023452	0.0126696	-4.36855	-0.168845	24.01	3.942e-05	6.573e-07	0.002628
118	0.049119	0.00241267	0.0147361	-4.21746	-0.25414	34.67	2.274e-05	5.933e-07	0.00119684																		118	0.0487731	0.00237882	0.0125711	-4.37636	-0.176653	24.22	3.867e-05	6.614e-07	0.002578
119	0.0494648	0.00244677	0.0145059	-4.2332	-0.269884	34.96	2.213e-05	5.861e-07	0.00116474																		119	0.049119	0.00241267	0.0129196	-4.34901	-0.149306	24.42	3.792e-05	6.643e-07	0.002528
120	0.0498107	0.00248111	0.0145978	-4.22688	-0.263568	35.26	2.153e-05	5.827e-07	0.00113316																		120	0.0494648	0.00244677	0.0127258	-4.36412	-0.164418	24.63	3.717e-05	6.659e-07	0.002478
121	0.0501566	0.00251568	0.0143507	-4.24396	-0.28064	35.56	2.096e-05	5.834e-07	0.00110316																		121	0.0498107	0.00248111	0.0124907	-4.38277	-0.183069	24.84	3.641e-05	6.663e-07	0.00242733
122	0.0505025	0.0025505	0.0143995	-4.24056	-0.277244	35.85	2.04e-05	5.883e-07	0.00107368																		122	0.0501566	0.00251568	0.0126339	-4.37137	-0.171668	25.04	3.565e-05	6.656e-07	0.00237667
123	0.0508483	0.00258555	0.0144629	-4.23617	-0.272855	36.15	1.986e-05	5.974e-07	0.00104526																		123	0.0505025	0.0025505	0.0126295	-4.37172	-0.172018	25.25	3.489e-05	6.638e-07	0.002326
124	0.0511942	0.00262085	0.0142745	-4.24928	-0.285967	36.44	1.934e-05	6.105e-07	0.00101789																		124	0.0508483	0.00258555	0.0124911	-4.38274	-0.183031	25.46	3.413e-05	6.609e-07	0.00227533
125	0.0515401	0.00265638	0.0142573	-4.25049	-0.28717	36.74	1.883e-05	6.272e-07	0.000991053																		125	0.0511942	0.00262085	0.0124813	-4.38352	-0.18382	25.67	3.337e-05	6.57e-07	0.00222467
126	0.0518859	0.00269215	0.0141217	-4.26005	-0.296729	37.04	1.834e-05	6.471e-07	0.000965263																		126	0.0515401	0.00265638	0.0125921	-4.37469	-0.174981	25.87	3.26e-05	6.522e-07	0.00217333
127	0.0522318	0.00272816	0.0142505	-4.25096	-0.287647	37.33	1.787e-05	6.697e-07	0.000940526																		127	0.0518859	0.00269215	0.0124071	-4.38948	-0.189778	26.08	3.185e-05	6.466e-07	0.00212333
128	0.0525777	0.00276441	0.0140601	-4.26441	-0.301099	37.63	1.742e-05	6.944e-07	0.000916842																		128	0.0522318	0.00272816	0.01253	-4.37963	-0.179925	26.29	3.109e-05	6.403e-07	0.00207267
129	0.0529235	0.0028009	0.0140603	-4.2644	-0.301084	37.93	1.699e-05	7.208e-07	0.000894211																		129	0.0525777	0.00276441	0.0124536	-4.38575	-0.186042	26.49	3.034e-05	6.333e-07	0.00202267
130	0.0532694	0.00283763	0.0138968	-4.2761	-0.312781	38.22	1.657e-05	7.484e-07	0.000872105																		130	0.0529235	0.0028009	0.0124436	-4.38655	-0.186845	26.7	2.959e-05	6.258e-07	0.00197267
131	0.0536153	0.0028746	0.0139578	-4.27172	-0.308399	38.52	1.617e-05	7.767e-07	0.000851053																		131	0.0532694	0.00283763	0.0123699	-4.39249	-0.192782	26.91	2.884e-05	6.179e-07	0.00192267
132	0.0539611	0.0029118	0.0138435	-4.27994	-0.316622	38.81	1.579e-05	8.052e-07	0.000831053																		132	0.0536153	0.0028746	0.0124512	-4.38594	-0.186233	27.11	2.81e-05	6.097e-07	0.00187333
133	0.054307	0.00294925	0.0138966	-4.27611	-0.312797	39.11	1.542e-05	8.335e-07	0.000811579																		133	0.0539611	0.0029118	0.0124347	-4.38726	-0.187556	27.32	2.737e-05	6.013e-07	0.00182467
134	0.0546528	0.00298693	0.0136017	-4.29756	-0.334241	39.41	1.507e-05	8.613e-07	0.000793158																		134	0.054307	0.00294925	0.0121163	-4.41321	-0.2135	27.53	2.664e-05	5.928e-07	0.001776
135	0.0549987	0.00302486	0.0137469	-4.28695	-0.323629	39.7	1.473e-05	8.882e-07	0.000775263																		135	0.0546528	0.00298693	0.0121496	-4.41046	-0.21075	27.73	2.592e-05	5.845e-07	0.001728
136	0.0553446	0.00306302	0.013642	-4.2946	-0.331284	40	1.441e-05	9.14e-07	0.000758421																		136	0.0549987	0.00302486	0.0122633	-4.40114	-0.201437	27.94	2.521e-05	5.764e-07	0.00168067
137	0.0556904	0.00310142	0.0135169	-4.30381	-0.340498	40.3	1.41e-05	9.384e-07	0.000742105																		137	0.0553446	0.00306302	0.012224	-4.40435	-0.204648	28.15	2.451e-05	5.686e-07	0.001634
138	0.0560363	0.00314006	0.0135339	-4.30256	-0.339241	40.59	1.381e-05	9.612e-07	0.000726842																		138	0.0556904	0.00310142	0.0122909	-4.39889	-0.199189	28.36	2.381e-05	5.613e-07	0.00158733
139	0.0563821	0.00317894	0.0133387	-4.31708	-0.353766	40.89	1.353e-05	9.822e-07	0.000712105																		139	0.0560363	0.00314006	0.0121341	-4.41173	-0.212029	28.56	2.313e-05	5.547e-07	0.001542
140	0.056728	0.00321806	0.0134399	-4.30953	-0.346209	41.19	1.327e-05	1.001e-06	0.000698421																		140	0.0563821	0.00317894	0.0121625	-4.4094	-0.209691	28.77	2.245e-05	5.487e-07	0.00149667
141	0.0570738	0.00325742	0.013423	-4.31079	-0.347469	41.48	1.302e-05	1.018e-06	0.000685263																		141	0.056728	0.00321806	0.0120665	-4.41733	-0.217621	28.98	2.179e-05	5.436e-07	0.00145267
142	0.0574197	0.00329702	0.0133218	-4.31835	-0.355039	41.78	1.277e-05	1.033e-06	0.000672105																		142	0.0570738	0.00325742	0.012191	-4.40706	-0.207352	29.18	2.113e-05	5.394e-07	0.00140867
143	0.0577655	0.00333686	0.0130815	-4.33655	-0.373238	42.07	1.255e-05	1.045e-06	0.000660526																		143	0.0574197	0.00329702	0.0117791	-4.44143	-0.241722	29.39	2.049e-05	5.362e-07	0.001366
144	0.0581114	0.00337693	0.0130805	-4.33663	-0.373316	42.37	1.233e-05	1.055e-06	0.000648947																		144	0.0577655	0.00333686	0.0120156	-4.42155	-0.221848	29.6	1.986e-05	5.34e-07	0.001324
145	0.0584572	0.00341725	0.0132786	-4.3216	-0.358282	42.67	1.212e-05	1.063e-06	0.000637895																		145	0.0581114	0.00337693	0.0120762	-4.41652	-0.216816	29.8	1.924e-05	5.329e-07	0.00128267
146	0.0588031	0.0034578	0.0129811	-4.34426	-0.380942	42.96	1.192e-05	1.068e-06	0.000627368																		146	0.0584572	0.00341725	0.0118355	-4.43665	-0.236948	30.01	1.863e-05	5.329e-07	0.001242
147	0.0591489	0.0034986	0.0129956	-4.34314	-0.379828	43.26	1.173e-05	1.071e-06	0.000617368																		147	0.0588031	0.0034578	0.0117098	-4.44733	-0.247623	30.22	1.803e-05	5.339e-07	0.001202
148	0.0594948	0.00353963	0.0128073	-4.35774	-0.394422	43.56	1.155e-05	1.072e-06	0.000607895																		148	0.0591489	0.0034986	0.0118082	-4.43896	-0.239256	30.43	1.745e-05	5.359e-07	0.00116333
149	0.0598406	0.0035809	0.012843	-4.35496	-0.391643	43.85	1.138e-05	1.071e-06	0.000598947																		149	0.0594948	0.00353963	0.0116604	-4.45156	-0.251854	30.63	1.688e-05	5.39e-07	0.00112533
150	0.0601865	0.00362241	0.0125656	-4.37679	-0.413474	44.15	1.121e-05	1.067e-06	0.00059																		150	0.0598406	0.0035809	0.011621	-4.45494	-0.255237	30.84	1.632e-05	5.429e-07	0.001088
151	0.0605323	0.00366416	0.0128328	-4.35575	-0.392435	44.44	1.106e-05	1.061e-06	0.000582105																		151	0.0601865	0.00362241	0.0118997	-4.43124	-0.231536	31.05	1.578e-05	5.476e-07	0.001052
152	0.0608782	0.00370615	0.0125676	-4.37663	-0.413314	44.74	1.09e-05	1.053e-06	0.000573684																		152	0.0605323	0.00366416	0.0117997	-4.43968	-0.239973	31.25	1.525e-05	5.531e-07	0.00101667
153	0.061224	0.00374838	0.0125362	-4.37913	-0.415815	45.04	1.076e-05	1.044e-06	0.000566316																		153	0.0608782	0.00370615	0.0117366	-4.44504	-0.245338	31.46	1.473e-05	5.592e-07	0.000982
154	0.0615699	0.00379085	0.012572	-4.37628	-0.412967	45.33	1.062e-05	1.033e-06	0.000558947																		154	0.061224	0.00374838	0.0114949	-4.46585	-0.266144	31.67	1.423e-05	5.658e-07	0.000948667
155	0.0619157	0.00383355	0.0125675	-4.37664	-0.413323	45.63	1.048e-05	1.02e-06	0.000551579																		155	0.0615699	0.00379085	0.0117653	-4.4426	-0.242898	31.87	1.374e-05	5.729e-07	0.000916
156	0.0622615	0.0038765	0.0124975	-4.38223	-0.418911	45.93	1.035e-05	1.007e-06	0.000544737																		156	0.0619157	0.00383355	0.0116867	-4.4493	-0.249597	32.08	1.326e-05	5.803e-07	0.000884
157	0.0626074	0.00391968	0.012309	-4.39742	-0.434106	46.22	1.022e-05	9.921e-07	0.000537895																		157	0.0622615	0.0038765	0.0114164	-4.4727	-0.272998	32.29	1.28e-05	5.879e-07	0.000853333
158	0.0629532	0.00396311	0.0124785	-4.38375	-0.420434	46.52	1.01e-05	9.768e-07	0.000531579																		158	0.0626074	0.00391968	0.0115383	-4.46208	-0.262377	32.5	1.235e-05	5.957e-07	0.000823333
159	0.0632991	0.00400677	0.0122759	-4.40012	-0.436799	46.81	9.979e-06	9.61e-07	0.000525211																		159	0.0629532	0.00396311	0.0114902	-4.46626	-0.266553	32.7	1.192e-05	6.035e-07	0.000794667
160	0.0636449	0.00405067	0.0122514	-4.40211	-0.438798	47.11	9.861e-06	9.45e-07	0.000519																		160	0.0632991	0.00400677	0.0115592	-4.46028	-0.260572	32.91	1.15e-05	6.114e-07	0.000766667
161	0.0639907	0.00409481	0.0122092	-4.40556	-0.442247	47.41	9.746e-06	9.291e-07	0.000512947																		161	0.0636449	0.00405067	0.0114087	-4.47338	-0.273674	33.12	1.109e-05	6.193e-07	0.000739333
162	0.0643366	0.00413919	0.0121592	-4.40967	-0.446349	47.7	9.632e-06	9.136e-07	0.000506947																		162	0.0639907	0.00409481	0.011341	-4.47933	-0.279629	33.32	1.07e-05	6.27e-07	0.000713333
163	0.0646824	0.00418381	0.0119475	-4.42724	-0.46392	48	9.52e-06	8.988e-07	0.000501053																		163	0.0643366	0.00413919	0.0113967	-4.47443	-0.274729	33.53	1.032e-05	6.347e-07	0.000688
164	0.0650282	0.00422867	0.0119374	-4.42808	-0.464767	48.3	9.409e-06	8.85e-07	0.000495211																		164	0.0646824	0.00418381	0.0113647	-4.47724	-0.277538	33.74	9.948e-06	6.423e-07	0.0006632
165	0.0653741	0.00427377	0.0118173	-4.43819	-0.474875	48.59	9.299e-06	8.725e-07	0.000489421																		165	0.0650282	0.00422867	0.0112552	-4.48693	-0.287222	33.94	9.592e-06	6.497e-07	0.000639467
166	0.0657199	0.0043191	0.0118015	-4.43953	-0.476214	48.89	9.189e-06	8.614e-07	0.000483632																		166	0.0653741	0.00427377	0.0113199	-4.48119	-0.281485	34.15	9.25e-06	6.571e-07	0.000616667
167	0.0660657	0.00436468	0.0119137	-4.43006	-0.466748	49.19	9.08e-06	8.521e-07	0.000477895																		167	0.0657199	0.0043191	0.0112957	-4.48333	-0.28363	34.36	8.92e-06	6.644e-07	0.000594667
168	0.0664116	0.00441049	0.011863	-4.43434	-0.471019	49.48	8.971e-06	8.447e-07	0.000472158																		168	0.0660657	0.00436468	0.0112273	-4.4894	-0.289698	34.57	8.602e-06	6.716e-07	0.000573467
169	0.0667574	0.00445655	0.0118904	-4.43202	-0.468708	49.78	8.862e-06	8.394e-07	0.000466421																		169	0.0664116	0.00441049	0.0111207	-4.49895	-0.299242	34.77	8.295e-06	6.788e-07	0.000553
170	0.0671032	0.00450284	0.011586	-4.45796	-0.494643	50.07	8.753e-06	8.364e-07	0.000460684																		170	0.0667574	0.00445655	0.0111001	-4.5008	-0.301096	34.98	8.001e-06	6.861e-07	0.0005334
171	0.067449	0.00454937	0.0115721	-4.45916	-0.495839	50.37	8.644e-06	8.356e-07	0.000454947																		171	0.0671032	0.00450284	0.0111444	-4.49682	-0.297116	35.19	7.717e-06	6.935e-07	0.000514467
172	0.0677949	0.00459614	0.0115408	-4.46187	-0.498553	50.67	8.534e-06	8.371e-07	0.000449158																		172	0.067449	0.00454937	0.0110837	-4.50228	-0.302573	35.39	7.445e-06	7.011e-07	0.000496333
173	0.0681407	0.00464315	0.0115243	-4.4633	-0.499984	50.96	8.423e-06	8.409e-07	0.000443316																		173	0.0677949	0.00459614	0.0108779	-4.52102	-0.321318	35.6	7.183e-06	7.088e-07	0.000478867
174	0.0684865	0.0046904	0.0113487	-4.47865	-0.515337	51.26	8.311e-06	8.469e-07	0.000437421																		174	0.0681407	0.00464315	0.0108913	-4.51979	-0.320085	35.81	6.931e-06	7.169e-07	0.000462067
175	0.0688323	0.00473789	0.011396	-4.47449	-0.511176	51.56	8.198e-06	8.55e-07	0.000431474																		175	0.0684865	0.0046904	0.011008	-4.50914	-0.309432	36.01	6.689e-06	7.253e-07	0.000445933
176	0.0691781	0.00478562	0.0112956	-4.48334	-0.520022	51.85	8.084e-06	8.651e-07	0.000425474																		176	0.0688323	0.00473789	0.0109022	-4.51879	-0.319086	36.22	6.457e-06	7.342e-07	0.000430467
177	0.069524	0.00483358	0.0111631	-4.49514	-0.531828	52.15	7.969e-06	8.769e-07	0.000419421																		177	0.0691781	0.00478562	0.0110217	-4.50789	-0.308183	36.43	6.234e-06	7.434e-07	0.0004156
178	0.0698698	0.00488179	0.0110658	-4.5039	-0.540584	52.44	7.852e-06	8.905e-07	0.000413263																		178	0.069524	0.00483358	0.0108748	-4.52131	-0.321603	36.63	6.019e-06	7.531e-07	0.000401267
179	0.0702156	0.00493023	0.0111661	-4.49488	-0.53156	52.74	7.734e-06	9.054e-07	0.000407053																		179	0.0698698	0.00488179	0.0109414	-4.51521	-0.3155	36.84	5.813e-06	7.633e-07	0.000387533
180	0.0705614	0.00497891	0.0111005	-4.50076	-0.537446	53.04	7.615e-06	9.217e-07	0.000400789																		180	0.0702156	0.00493023	0.0107118	-4.53641	-0.336701	37.05	5.614e-06	7.74e-07	0.000374267
181	0.0709072	0.00502784	0.0110248	-4.50761	-0.544291	53.33	7.493e-06	9.39e-07	0.000394368																		181	0.0705614	0.00497891	0.0106177	-4.54523	-0.345527	37.26	5.423e-06	7.852e-07	0.000361533
182	0.071253	0.005077	0.0109747	-4.51216	-0.548843	53.63	7.371e-06	9.573e-07	0.000387947																		182	0.0709072	0.00502784	0.0108074	-4.52752	-0.327816	37.46	5.239e-06	7.968e-07	0.000349267
183	0.0715989	0.0051264	0.0107935	-4.52881	-0.565492	53.93	7.246e-06	9.763e-07	0.000381368																		183	0.071253	0.005077	0.0108174	-4.5266	-0.32689	37.67	5.061e-06	8.087e-07	0.0003374
184	0.0719447	0.00517604	0.0109105	-4.51803	-0.554709	54.22	7.119e-06	9.959e-07	0.000374684																		184	0.0715989	0.0051264	0.010736	-4.53415	-0.334447	37.88	4.889e-06	8.209e-07	0.000325933
185	0.0722905	0.00522591	0.01091	-4.51808	-0.554763	54.52	6.991e-06	1.016e-06	0.000367947																		185	0.0719447	0.00517604	0.0106307	-4.54401	-0.344305	38.08	4.723e-06	8.333e-07	0.000314867
186	0.0726363	0.00527603	0.0107279	-4.53491	-0.571589	54.81	6.86e-06	1.036e-06	0.000361053																		186	0.0722905	0.00522591	0.0104578	-4.56041	-0.360707	38.29	4.562e-06	8.458e-07	0.000304133
187	0.0729821	0.00532639	0.0104931	-4.55704	-0.593722	55.11	6.727e-06	1.057e-06	0.000354053																		187	0.0726363	0.00527603	0.0106122	-4.54575	-0.346049	38.5	4.406e-06	8.581e-07	0.000293733
188	0.0733279	0.00537698	0.0107115	-4.53643	-0.573118	55.41	6.592e-06	1.077e-06	0.000346947																		188	0.0729821	0.00532639	0.0104267	-4.56339	-0.363683	38.7	4.254e-06	8.702e-07	0.0002836
189	0.0736737	0.00542782	0.0106105	-4.54591	-0.582598	55.7	6.454e-06	1.098e-06	0.000339684																		189	0.0733279	0.00537698	0.0106503	-4.54216	-0.342458	38.91	4.106e-06	8.819e-07	0.000273733
190	0.0740195	0.00547889	0.0106337	-4.54373	-0.580409	56	6.314e-06	1.118e-06	0.000332316																		190	0.0736737	0.00542782	0.0105367	-4.55289	-0.353188	39.12	3.961e-06	8.929e-07	0.000264067
191	0.0743653	0.0055302	0.0105418	-4.55241	-0.589094	56.3	6.17e-06	1.137e-06	0.000324737																		191	0.0740195	0.00547889	0.0105986	-4.54703	-0.347328	39.33	3.819e-06	9.03e-07	0.0002546
192	0.0747111	0.00558175	0.0104449	-4.56164	-0.598321	56.59	6.024e-06	1.156e-06	0.000317053																		192	0.0743653	0.0055302	0.0105302	-4.55351	-0.353801	39.53	3.68e-06	9.12e-07	0.000245333
193	0.0750569	0.00563354	0.0103703	-4.56881	-0.605493	56.89	5.874e-06	1.173e-06	0.000309158																		193	0.0747111	0.00558175	0.0105006	-4.55633	-0.356622	39.74	3.542e-06	9.196e-07	0.000236133
194	0.0754027	0.00568557	0.0102997	-4.57564	-0.612329	57.19	5.72e-06	1.19e-06	0.000301053																		194	0.0750569	0.00563354	0.0103199	-4.57368	-0.373979	39.95	3.406e-06	9.256e-07	0.000227067
195	0.0757485	0.00573784	0.0102403	-4.58142	-0.618104	57.48	5.562e-06	1.205e-06	0.000292737																		195	0.0754027	0.00568557	0.0101814	-4.58719	-0.387487	40.15	3.271e-06	9.297e-07	0.000218067
196	0.0760943	0.00579035	0.0102504	-4.58044	-0.61712	57.78	5.401e-06	1.217e-06	0.000284263																		196	0.0757485	0.00573784	0.0103176	-4.57391	-0.374202	40.36	3.137e-06	9.315e-07	0.000209133
197	0.0764401	0.00584309	0.0101098	-4.59425	-0.630936	58.07	5.234e-06	1.228e-06	0.000275474																		197	0.0760943	0.00579035	0.0101835	-4.58699	-0.387286	40.57	3.003e-06	9.309e-07	0.0002002
198	0.0767859	0.00589608	0.0101093	-4.5943	-0.630985	58.37	5.062e-06	1.236e-06	0.000266421																		198	0.0764401	0.00584309	0.0100915	-4.59606	-0.396356	40.77	2.869e-06	9.275e-07	0.000191267
199	0.0771317	0.0059493	0.0101257	-4.59268	-0.629366	58.67	4.885e-06	1.241e-06	0.000257105																		199	0.0767859	0.00589608	0.0100399	-4.60119	-0.401481	40.98	2.734e-06	9.209e-07	0.000182267
200	0.0774775	0.00600276	0.00996228	-4.60895	-0.645633	58.96	4.702e-06	1.242e-06	0.000247474																		200	0.0771317	0.0059493	0.0101696	-4.58836	-0.388651	41.19	2.598e-06	9.109e-07	0.0001732
201	0.0778233	0.00605647	0.00999031	-4.60614	-0.642824	59.26	4.512e-06	1.239e-06	0.000237474																		201	0.0774775	0.00600276	0.0100505	-4.60013	-0.400425	41.4	2.46e-06	8.971e-07	0.000164
202	0.0781691	0.00611041	0.0099314	-4.61205	-0.648738	59.56	4.315e-06	1.231e-06	0.000227105																		202	0.0778233	0.00605647	0.00991039	-4.61417	-0.414466	41.6	2.321e-06	8.792e-07	0.000154733
203	0.0785149	0.00616459	0.00992356	-4.61284	-0.649528	59.85	4.11e-06	1.218e-06	0.000216316																		203	0.0781691	0.00611041	0.0101018	-4.59505	-0.395341	41.81	2.18e-06	8.569e-07	0.000145333
204	0.0788607	0.00621901	0.0098256	-4.62276	-0.659448	60.15	3.897e-06	1.199e-06	0.000205105																		204	0.0785149	0.00616459	0.00999933	-4.60524	-0.405532	42.02	2.036e-06	8.297e-07	0.000135733
205	0.0792065	0.00627366	0.00980179	-4.62519	-0.661874	60.44	3.675e-06	1.172e-06	0.000193421																		205	0.0788607	0.00621901	0.0100664	-4.59855	-0.398846	42.22	1.89e-06	7.974e-07	0.000126
206	0.0795522	0.00632856	0.00968707	-4.63696	-0.673647	60.74	3.444e-06	1.139e-06	0.000181263																		206	0.0792065	0.00627366	0.00992532	-4.61267	-0.412961	42.43	1.74e-06	7.596e-07	0.000116
207	0.079898	0.0063837	0.009725	-4.63305	-0.669739	61.04	3.202e-06	1.096e-06	0.000168526																		207	0.0795522	0.00632856	0.0100581	-4.59938	-0.399671	42.64	1.586e-06	7.159e-07	0.000105733
208	0.0802438	0.00643907	0.00942272	-4.66463	-0.701315	61.33	2.948e-06	1.044e-06	0.000155158																		208	0.079898	0.0063837	0.00989573	-4.61565	-0.415947	42.84	1.429e-06	6.66e-07	9.52667e-05
209	0.0805896	0.00649468	0.00962031	-4.64388	-0.680563	61.63	2.682e-06	9.825e-07	0.000141158																		209	0.0802438	0.00643907	0.00975683	-4.62979	-0.430083	43.05	1.268e-06	6.096e-07	8.45333e-05
210	0.0809354	0.00655054	0.00950364	-4.65608	-0.692764	61.93	2.404e-06	9.095e-07	0.000126526																		210	0.0805896	0.00649468	0.00975623	-4.62985	-0.430144	43.26	1.102e-06	5.462e-07	7.34667e-05
211	0.0812812	0.00660663	0.00934852	-4.67254	-0.709221	62.22	2.111e-06	8.242e-07	0.000111105																		211	0.0809354	0.00655054	0.00974359	-4.63115	-0.431441	43.47	9.315e-07	4.755e-07	6.21e-05
212	0.0816269	0.00666296	0.00932664	-4.67488	-0.711564	62.52	1.803e-06	7.259e-07	9.48947e-05																		212	0.0812812	0.00660663	0.00959281	-4.64674	-0.447036	43.67	7.561e-07	3.971e-07	5.04067e-05
213	0.0819727	0.00671953	0.00949975	-4.65649	-0.693174	62.81	1.479e-06	6.134e-07	7.78421e-05																		213	0.0816269	0.00666296	0.00968132	-4.63756	-0.437852	43.88	5.754e-07	3.108e-07	3.836e-05
214	0.0823185	0.00677633	0.00929646	-4.67812	-0.714805	63.11	1.138e-06	4.857e-07	5.98947e-05																		214	0.0819727	0.00671953	0.00964902	-4.6409	-0.441194	44.09	3.893e-07	2.16e-07	2.59533e-05
215	0.0826643	0.00683338	0.00922049	-4.68633	-0.723011	63.41	7.783e-07	3.416e-07	4.09632e-05																		215	0.0823185	0.00677633	0.00963158	-4.64271	-0.443003	44.29	1.976e-07	1.126e-07	1.31733e-05
216	0.08301	0.00689067	0.00916652	-4.6922	-0.728881	63.7	3.994e-07	1.801e-07	2.10211e-05																		216	0.0826643	0.00683338	0.00959244	-4.64678	-0.447075	44.5	0	0	0
217	0.0833558	0.00694819	0.00921082	-4.68738	-0.72406	64	0	0	0																		217	0.08301	0.00689067	0.00953559	-4.65272	-0.453019
218	0.0837016	0.00700596	0.00910212	-4.69925	-0.735931				0																		218	0.0833558	0.00694819	0.00963009	-4.64286	-0.443158
219	0.0840474	0.00706396	0.00915089	-4.6939	-0.730588				0																		219	0.0837016	0.00700596	0.00955389	-4.65081	-0.451102
220	0.0843931	0.0071222	0.00905206	-4.70476	-0.741447				0																		220	0.0840474	0.00706396	0.00942073	-4.66484	-0.465138
221	0.0847389	0.00718068	0.00885267	-4.72704	-0.76372				0																		221	0.0843931	0.0071222	0.00940702	-4.6663	-0.466594
222	0.0850847	0.0072394	0.00893225	-4.71809	-0.75477				0																		222	0.0847389	0.00718068	0.00936528	-4.67075	-0.471041
223	0.0854304	0.00729836	0.00880047	-4.73295	-0.769633				0																		223	0.0850847	0.0072394	0.00936588	-4.67068	-0.470977
224	0.0857762	0.00735755	0.00887482	-4.72454	-0.761221				0																		224	0.0854304	0.00729836	0.00927086	-4.68088	-0.481174
225	0.0861219	0.00741699	0.008806	-4.73232	-0.769006				0																		225	0.0857762	0.00735755	0.00915928	-4.69299	-0.493283
226	0.0864677	0.00747666	0.00885151	-4.72717	-0.76385				0																		226	0.0861219	0.00741699	0.00919145	-4.68948	-0.489776
227	0.0868135	0.00753658	0.00872079	-4.74205	-0.778729				0																		227	0.0864677	0.00747666	0.00930726	-4.67696	-0.477255
228	0.0871592	0.00759673	0.00868249	-4.74645	-0.783131				0																		228	0.0868135	0.00753658	0.00903032	-4.70717	-0.507463
229	0.087505	0.00765712	0.0085447	-4.76244	-0.799128				0																		229	0.0871592	0.00759673	0.00915853	-4.69307	-0.493364
230	0.0878507	0.00771775	0.00854031	-4.76296	-0.799642				0																		230	0.087505	0.00765712	0.00908348	-4.7013	-0.501593
231	0.0881965	0.00777862	0.00842436	-4.77663	-0.813312				0																		231	0.0878507	0.00771775	0.00896736	-4.71416	-0.514459
232	0.0885422	0.00783973	0.00831029	-4.79026	-0.826944				0																		232	0.0881965	0.00777862	0.00890789	-4.72082	-0.521113
233	0.088888	0.00790108	0.00845532	-4.77296	-0.809643				0																		233	0.0885422	0.00783973	0.00893138	-4.71818	-0.518479
234	0.0892337	0.00796266	0.0083539	-4.78503	-0.82171				0																		234	0.088888	0.00790108	0.00895351	-4.71571	-0.516005
235	0.0895795	0.00802449	0.00842158	-4.77696	-0.813642				0																		235	0.0892337	0.00796266	0.00895527	-4.71551	-0.515808
236	0.0899252	0.00808655	0.00824154	-4.79857	-0.835252				0																		236	0.0895795	0.00802449	0.00887703	-4.72429	-0.524583
237	0.090271	0.00814885	0.00825541	-4.79689	-0.83357				0																		237	0.0899252	0.00808655	0.00893061	-4.71827	-0.518566
238	0.0906167	0.00821139	0.00814998	-4.80974	-0.846424				0																		238	0.090271	0.00814885	0.00880926	-4.73195	-0.532246
239	0.0909625	0.00827417	0.00806104	-4.82071	-0.857397				0																		239	0.0906167	0.00821139	0.00877501	-4.73585	-0.536142
240	0.0913082	0.00833719	0.00819104	-4.80471	-0.841398				0																		240	0.0909625	0.00827417	0.00867026	-4.74786	-0.548151
241	0.091654	0.00840045	0.00811147	-4.81448	-0.85116				0																		241	0.0913082	0.00833719	0.00855158	-4.76164	-0.561934
242	0.0919997	0.00846394	0.00813058	-4.81212	-0.848807				0																		242	0.091654	0.00840045	0.00857258	-4.75919	-0.559481
243	0.0923454	0.00852768	0.00795847	-4.83352	-0.870203				0																		243	0.0919997	0.00846394	0.00856369	-4.76022	-0.560519
244	0.0926912	0.00859165	0.00795951	-4.83339	-0.870072				0																		244	0.0923454	0.00852768	0.00870172	-4.74423	-0.544529
245	0.0930369	0.00865587	0.00786846	-4.84489	-0.881576				0																		245	0.0926912	0.00859165	0.00875304	-4.73835	-0.538649
246	0.0933826	0.00872032	0.00778452	-4.85562	-0.892302				0																		246	0.0930369	0.00865587	0.00840551	-4.77887	-0.579163
247	0.0937284	0.00878501	0.00773459	-4.86205	-0.898737				0																		247	0.0933826	0.00872032	0.00852326	-4.76496	-0.565251
248	0.0940741	0.00884994	0.00767228	-4.87014	-0.906825				0																		248	0.0937284	0.00878501	0.00853187	-4.76395	-0.564242
249	0.0944198	0.0089151	0.00766778	-4.87073	-0.907411				0																		249	0.0940741	0.00884994	0.00852577	-4.76466	-0.564957
250	0.0947656	0.00898051	0.00765351	-4.87259	-0.909274				0																		250	0.0944198	0.0089151	0.00827635	-4.79435	-0.594648
251	0.0951113	0.00904616	0.00760167	-4.87939	-0.916071				0																		251	0.0947656	0.00898051	0.00829735	-4.79182	-0.592114
252	0.095457	0.00911204	0.00745141	-4.89935	-0.936036				0																		252	0.0951113	0.00904616	0.00824232	-4.79847	-0.598768
253	0.0958027	0.00917816	0.00751298	-4.89112	-0.927807				0																		253	0.095457	0.00911204	0.00829198	-4.79247	-0.592761
254	0.0961485	0.00924453	0.00751246	-4.89119	-0.927876				0																		254	0.0958027	0.00917816	0.00823091	-4.79986	-0.600154
255	0.0964942	0.00931113	0.00740046	-4.90621	-0.942896				0																		255	0.0961485	0.00924453	0.00828227	-4.79364	-0.593933
256	0.0968399	0.00937797	0.007331	-4.91564	-0.952327				0																		256	0.0964942	0.00931113	0.00804127	-4.82317	-0.623464
257	0.0971856	0.00944504	0.00721011	-4.93227	-0.968955				0																		257	0.0968399	0.00937797	0.0080184	-4.82602	-0.626311
258	0.0975313	0.00951236	0.00724846	-4.92697	-0.96365				0																		258	0.0971856	0.00944504	0.00805252	-4.82177	-0.622066
259	0.097877	0.00957992	0.00712567	-4.94405	-0.980735				0																		259	0.0975313	0.00951236	0.00816567	-4.80782	-0.608111
260	0.0982228	0.00964771	0.00718226	-4.93614	-0.972825				0																		260	0.097877	0.00957992	0.00795533	-4.83391	-0.634208
261	0.0985685	0.00971574	0.00714559	-4.94126	-0.977944				0																		261	0.0982228	0.00964771	0.00788733	-4.8425	-0.642792
262	0.0989142	0.00978401	0.00715973	-4.93928	-0.975967				0																		262	0.0985685	0.00971574	0.00798414	-4.8303	-0.630593
263	0.0992599	0.00985253	0.00710878	-4.94642	-0.983108				0																		263	0.0989142	0.00978401	0.00798116	-4.83067	-0.630967
264	0.0996056	0.00992127	0.00699298	-4.96285	-0.999532				0																		264	0.0992599	0.00985253	0.00802751	-4.82488	-0.625176
265	0.0999513	0.00999026	0.00710842	-4.94647	-0.983158				0																		265	0.0996056	0.00992127	0.00782535	-4.85039	-0.650682
266	0.100297	0.0100595	0.00698179	-4.96445	-1.00113				0																		266	0.0999513	0.00999026	0.00782468	-4.85047	-0.650768
267	0.100643	0.010129	0.00698485	-4.96401	-1.00069				0																		267	0.100297	0.0100595	0.007765	-4.85813	-0.658424
268	0.100988	0.0101987	0.0067695	-4.99533	-1.03201				0																		268	0.100643	0.010129	0.00782236	-4.85077	-0.651063
269	0.101334	0.0102686	0.00682017	-4.98787	-1.02455				0																		269	0.100988	0.0101987	0.00781736	-4.85141	-0.651703
270	0.10168	0.0103388	0.00680231	-4.99049	-1.02718				0																		270	0.101334	0.0102686	0.00775155	-4.85986	-0.660157
271	0.102025	0.0104092	0.00668731	-5.00754	-1.04423				0																		271	0.10168	0.0103388	0.00783937	-4.8486	-0.648892
272	0.102371	0.0104799	0.00675501	-4.99747	-1.03415				0																		272	0.102025	0.0104092	0.00774101	-4.86122	-0.661519
273	0.102717	0.0105508	0.00679594	-4.99143	-1.02811				0																		273	0.102371	0.0104799	0.00749589	-4.8934	-0.693696
274	0.103063	0.0106219	0.00664926	-5.01325	-1.04993				0																		274	0.102717	0.0105508	0.00765054	-4.87298	-0.673274
275	0.103408	0.0106933	0.00666523	-5.01085	-1.04753				0																		275	0.103063	0.0106219	0.00750548	-4.89212	-0.692417
276	0.103754	0.0107649	0.00655364	-5.02773	-1.06442				0																		276	0.103408	0.0106933	0.00742104	-4.90344	-0.703731
277	0.1041	0.0108367	0.00655133	-5.02809	-1.06477				0																		277	0.103754	0.0107649	0.00739725	-4.90665	-0.706942
278	0.104445	0.0109088	0.00644068	-5.04512	-1.0818				0																		278	0.1041	0.0108367	0.00746782	-4.89715	-0.697447
279	0.104791	0.0109812	0.00645365	-5.04311	-1.07979				0																		279	0.104445	0.0109088	0.00748037	-4.89547	-0.695768
280	0.105137	0.0110537	0.00642557	-5.04747	-1.08415				0																		280	0.104791	0.0109812	0.00740724	-4.9053	-0.705593
281	0.105482	0.0111265	0.00641824	-5.04861	-1.0853				0																		281	0.105137	0.0110537	0.00746006	-4.89819	-0.698487
282	0.105828	0.0111996	0.00636797	-5.05647	-1.09316				0																		282	0.105482	0.0111265	0.0073393	-4.91451	-0.714807
283	0.106174	0.0112729	0.00625988	-5.07359	-1.11028				0																		283	0.105828	0.0111996	0.00723489	-4.92884	-0.729135
284	0.106519	0.0113464	0.00634415	-5.06022	-1.09691				0																		284	0.106174	0.0112729	0.00717859	-4.93665	-0.736948
285	0.106865	0.0114201	0.00617779	-5.08679	-1.12348				0																		285	0.106519	0.0113464	0.00729051	-4.92118	-0.721477
286	0.107211	0.0114941	0.00622526	-5.07914	-1.11582				0																		286	0.106865	0.0114201	0.00719275	-4.93468	-0.734977
287	0.107556	0.0115684	0.00607488	-5.10359	-1.14028				0																		287	0.107211	0.0114941	0.00711191	-4.94598	-0.74628
288	0.107902	0.0116429	0.00608546	-5.10185	-1.13854				0																		288	0.107556	0.0115684	0.00711817	-4.9451	-0.745399
289	0.108248	0.0117176	0.00612434	-5.09548	-1.13217				0																		289	0.107902	0.0116429	0.00704806	-4.955	-0.755298
290	0.108593	0.0117925	0.00611442	-5.09711	-1.13379				0																		290	0.108248	0.0117176	0.00706058	-4.95323	-0.753522
291	0.108939	0.0118677	0.00608329	-5.10221	-1.13889				0																		291	0.108593	0.0117925	0.00708635	-4.94958	-0.74988
292	0.109285	0.0119432	0.00601741	-5.1131	-1.14978				0																		292	0.108939	0.0118677	0.00684836	-4.98375	-0.784041
293	0.10963	0.0120188	0.00589363	-5.13388	-1.17057				0																		293	0.109285	0.0119432	0.00696117	-4.96741	-0.767703
294	0.109976	0.0120947	0.00593734	-5.12649	-1.16318				0																		294	0.10963	0.0120188	0.00686699	-4.98103	-0.781324
295	0.110322	0.0121709	0.00576605	-5.15577	-1.19245				0																		295	0.109976	0.0120947	0.00686704	-4.98102	-0.781317
296	0.110667	0.0122473	0.00588062	-5.13609	-1.17278				0																		296	0.110322	0.0121709	0.00690271	-4.97584	-0.776137
297	0.111013	0.0123239	0.00587028	-5.13785	-1.17454				0																		297	0.110667	0.0122473	0.00675322	-4.99774	-0.798031
298	0.111359	0.0124008	0.0058076	-5.14859	-1.18527				0																		298	0.111013	0.0123239	0.00669517	-5.00637	-0.806664
299	0.111704	0.0124779	0.00573786	-5.16067	-1.19735				0																		299	0.111359	0.0124008	0.00662141	-5.01745	-0.817742
300	0.11205	0.0125552	0.0056671	-5.17308	-1.20976				0																		300	0.111704	0.0124779	0.00666107	-5.01148	-0.811771
301	0.112396	0.0126328	0.00562694	-5.18019	-1.21687				0																		301	0.11205	0.0125552	0.006757	-4.99718	-0.797471
302	0.112741	0.0127106	0.00566349	-5.17371	-1.2104				0																		302	0.112396	0.0126328	0.00661822	-5.01793	-0.818224
303	0.113087	0.0127887	0.00563026	-5.1796	-1.21628				0																		303	0.112741	0.0127106	0.00672578	-5.00181	-0.802103
304	0.113433	0.0128669	0.00552918	-5.19772	-1.2344				0																		304	0.113087	0.0127887	0.00660383	-5.02011	-0.820401
305	0.113778	0.0129455	0.00554964	-5.19402	-1.23071				0																		305	0.113433	0.0128669	0.00653654	-5.03035	-0.830642
306	0.114124	0.0130243	0.0054092	-5.21965	-1.25634				0																		306	0.113778	0.0129455	0.00645614	-5.04272	-0.843019
307	0.114469	0.0131033	0.00536477	-5.2279	-1.26459				0																		307	0.114124	0.0130243	0.00654223	-5.02948	-0.829772
308	0.114815	0.0131825	0.0054234	-5.21703	-1.25372				0																		308	0.114469	0.0131033	0.00635448	-5.0586	-0.85889
309	0.115161	0.013262	0.00540034	-5.22129	-1.25798				0																		309	0.114815	0.0131825	0.0064327	-5.04636	-0.846655
310	0.115506	0.0133417	0.00545488	-5.21124	-1.24793				0																		310	0.115161	0.013262	0.00640252	-5.05106	-0.851359
311	0.115852	0.0134217	0.00535365	-5.22998	-1.26666				0																		311	0.115506	0.0133417	0.00633852	-5.06111	-0.861405
312	0.116198	0.0135019	0.00530749	-5.23864	-1.27532				0																		312	0.115852	0.0134217	0.00630549	-5.06634	-0.86663
313	0.116543	0.0135823	0.00527434	-5.2449	-1.28159				0																		313	0.116198	0.0135019	0.00624143	-5.07655	-0.876841
314	0.116889	0.013663	0.00531331	-5.23754	-1.27422				0																		314	0.116543	0.0135823	0.00626576	-5.07266	-0.872951
315	0.117235	0.0137439	0.00520941	-5.25729	-1.29397				0																		315	0.116889	0.013663	0.00626407	-5.07292	-0.873219
316	0.11758	0.0138251	0.00517982	-5.26298	-1.29967				0																		316	0.117235	0.0137439	0.00617684	-5.08695	-0.887243
317	0.117926	0.0139065	0.0049639	-5.30556	-1.34225				0																		317	0.11758	0.0138251	0.00616268	-5.08924	-0.889538
318	0.118271	0.0139881	0.00510253	-5.27802	-1.3147				0																		318	0.117926	0.0139065	0.00606754	-5.1048	-0.905097
319	0.118617	0.01407	0.0051078	-5.27699	-1.31367				0																		319	0.118271	0.0139881	0.00606209	-5.1057	-0.905995
320	0.118963	0.0141521	0.00505734	-5.28691	-1.3236				0																		320	0.118617	0.01407	0.00603423	-5.11031	-0.910602
321	0.119308	0.0142344	0.00496087	-5.30617	-1.34286				0																		321	0.118963	0.0141521	0.00598263	-5.11889	-0.919189
322	0.119654	0.014317	0.00504311	-5.28973	-1.32642				0																		322	0.119308	0.0142344	0.00604058	-5.10926	-0.909551
323	0.119999	0.0143999	0.00489164	-5.32023	-1.35691				0																		323	0.119654	0.014317	0.00597703	-5.11983	-0.920127
324	0.120345	0.0144829	0.00492674	-5.31308	-1.34976				0																		324	0.119999	0.0143999	0.00595522	-5.12349	-0.923782
325	0.120691	0.0145662	0.00495087	-5.30819	-1.34488				0																		325	0.120345	0.0144829	0.00588844	-5.13476	-0.935059
326	0.121036	0.0146498	0.00484065	-5.33071	-1.36739				0																		326	0.120691	0.0145662	0.00583914	-5.14317	-0.943466
327	0.121382	0.0147335	0.00492109	-5.31423	-1.35091				0																		327	0.121036	0.0146498	0.00580734	-5.14863	-0.948927
328	0.121727	0.0148176	0.00485619	-5.3275	-1.36419				0																		328	0.121382	0.0147335	0.00584328	-5.14246	-0.942758
329	0.122073	0.0149018	0.00471948	-5.35606	-1.39274				0																		329	0.121727	0.0148176	0.0058446	-5.14224	-0.942533
330	0.122419	0.0149863	0.00466539	-5.36758	-1.40427				0																		330	0.122073	0.0149018	0.0058716	-5.13763	-0.937924
331	0.122764	0.0150711	0.00465489	-5.36984	-1.40652				0																		331	0.122419	0.0149863	0.00574149	-5.16004	-0.960332
332	0.12311	0.015156	0.00469118	-5.36207	-1.39876				0																		332	0.122764	0.0150711	0.00563655	-5.17848	-0.978778
333	0.123455	0.0152412	0.00472468	-5.35496	-1.39164				0																		333	0.12311	0.015156	0.00569328	-5.16847	-0.968763
334	0.123801	0.0153267	0.00463363	-5.37441	-1.4111				0																		334	0.123455	0.0152412	0.00552524	-5.19843	-0.998724
335	0.124147	0.0154124	0.00456183	-5.39003	-1.42671				0																		335	0.123801	0.0153267	0.00562007	-5.18141	-0.981706
336	0.124492	0.0154983	0.00449881	-5.40394	-1.44063				0																		336	0.124147	0.0154124	0.00566125	-5.17411	-0.974406
337	0.124838	0.0155845	0.0045629	-5.3898	-1.42648				0																		337	0.124492	0.0154983	0.00553962	-5.19583	-0.996125
338	0.125183	0.0156709	0.00453169	-5.39666	-1.43334				0																		338	0.124838	0.0155845	0.00559739	-5.18545	-0.98575
339	0.125529	0.0157575	0.00453781	-5.39531	-1.43199				0																		339	0.125183	0.0156709	0.00563003	-5.17964	-0.979936
340	0.125874	0.0158444	0.00439094	-5.42821	-1.4649				0																		340	0.125529	0.0157575	0.00544284	-5.21345	-1.01375
341	0.12622	0.0159315	0.00441629	-5.42246	-1.45914				0																		341	0.125874	0.0158444	0.00547374	-5.20779	-1.00809
342	0.126566	0.0160189	0.00444278	-5.41648	-1.45316				0																		342	0.12622	0.0159315	0.00535323	-5.23005	-1.03035
343	0.126911	0.0161064	0.00430807	-5.44727	-1.48395				0																		343	0.126566	0.0160189	0.00541116	-5.21929	-1.01959
344	0.127257	0.0161943	0.00437013	-5.43296	-1.46965				0																		344	0.126911	0.0161064	0.00542646	-5.21647	-1.01676
345	0.127602	0.0162823	0.00433175	-5.44178	-1.47847				0																		345	0.127257	0.0161943	0.00533138	-5.23414	-1.03444
346	0.127948	0.0163707	0.00431278	-5.44617	-1.48286				0																		346	0.127602	0.0162823	0.00522309	-5.25467	-1.05496
347	0.128293	0.0164592	0.00420296	-5.47197	-1.50865				0																		347	0.127948	0.0163707	0.0052951	-5.24097	-1.04127
348	0.128639	0.016548	0.00416462	-5.48113	-1.51781				0																		348	0.128293	0.0164592	0.00529592	-5.24082	-1.04111
349	0.128985	0.016637	0.00428287	-5.45313	-1.48982				0																		349	0.128639	0.016548	0.00527812	-5.24419	-1.04448
350	0.12933	0.0167263	0.00419674	-5.47345	-1.51013				0																		350	0.128985	0.016637	0.00524176	-5.2511	-1.05139
351	0.129676	0.0168158	0.00411136	-5.494	-1.53068				0																		351	0.12933	0.0167263	0.00517362	-5.26418	-1.06448
352	0.130021	0.0169055	0.00419676	-5.47344	-1.51013				0																		352	0.129676	0.0168158	0.00514316	-5.27009	-1.07038
353	0.130367	0.0169955	0.00410286	-5.49607	-1.53275				0																		353	0.130021	0.0169055	0.00503976	-5.2904	-1.09069
354	0.130712	0.0170857	0.00409233	-5.49864	-1.53532				0																		354	0.130367	0.0169955	0.00503781	-5.29078	-1.09108
355	0.131058	0.0171762	0.0039933	-5.52314	-1.55982				0																		355	0.130712	0.0170857	0.0050762	-5.28319	-1.08349
356	0.131403	0.0172669	0.00397359	-5.52809	-1.56477				0																		356	0.131058	0.0171762	0.00514319	-5.27008	-1.07038
357	0.131749	0.0173578	0.00403077	-5.5138	-1.55048				0																		357	0.131403	0.0172669	0.00496704	-5.30493	-1.10523
358	0.132094	0.017449	0.00396288	-5.53078	-1.56747				0																		358	0.131749	0.0173578	0.00504905	-5.28856	-1.08885
359	0.13244	0.0175404	0.00389613	-5.54777	-1.58445				0																		359	0.132094	0.017449	0.00494721	-5.30893	-1.10923
360	0.132786	0.017632	0.00403118	-5.5137	-1.55038				0																		360	0.13244	0.0175404	0.00494109	-5.31017	-1.11046
361	0.133131	0.0177239	0.00393098	-5.53887	-1.57555				0																		361	0.132786	0.017632	0.00493612	-5.31118	-1.11147
362	0.133477	0.017816	0.00389302	-5.54857	-1.58525				0																		362	0.133131	0.0177239	0.00493377	-5.31165	-1.11195
363	0.133822	0.0179084	0.0038488	-5.55999	-1.59668				0																		363	0.133477	0.017816	0.00486361	-5.32597	-1.12627
364	0.134168	0.018001	0.00382455	-5.56631	-1.603				0																		364	0.133822	0.0179084	0.00489654	-5.31923	-1.11952
365	0.134513	0.0180938	0.00378845	-5.5758	-1.61248				0																		365	0.134168	0.018001	0.00479853	-5.33945	-1.13974
366	0.134859	0.0181869	0.00378579	-5.5765	-1.61318				0																		366	0.134513	0.0180938	0.00472327	-5.35525	-1.15555
367	0.135204	0.0182802	0.00360624	-5.62509	-1.66177				0																		367	0.134859	0.0181869	0.00472033	-5.35588	-1.15617
368	0.13555	0.0183737	0.00373763	-5.5893	-1.62599				0																		368	0.135204	0.0182802	0.00471541	-5.35692	-1.15721
369	0.135895	0.0184675	0.00371575	-5.59518	-1.63186				0																		369	0.13555	0.0183737	0.00465507	-5.3698	-1.17009
370	0.136241	0.0185616	0.003686	-5.60321	-1.6399				0																		370	0.135895	0.0184675	0.004647	-5.37153	-1.17183
371	0.136586	0.0186558	0.00357161	-5.63474	-1.67142				0																		371	0.136241	0.0185616	0.0046002	-5.38165	-1.18195
372	0.136932	0.0187503	0.00361999	-5.62128	-1.65797				0																		372	0.136586	0.0186558	0.004564	-5.38955	-1.18985
373	0.137277	0.0188451	0.00364644	-5.614	-1.65069				0																		373	0.136932	0.0187503	0.00462023	-5.37731	-1.17761
374	0.137623	0.0189401	0.00360271	-5.62607	-1.66275				0																		374	0.137277	0.0188451	0.00453867	-5.39512	-1.19542
375	0.137968	0.0190353	0.00362402	-5.62017	-1.65685				0																		375	0.137623	0.0189401	0.00453571	-5.39577	-1.19607
376	0.138314	0.0191307	0.0034935	-5.65685	-1.69353				0																		376	0.137968	0.0190353	0.00446174	-5.41222	-1.21251
377	0.138659	0.0192264	0.003476	-5.66187	-1.69856				0																		377	0.138314	0.0191307	0.00443622	-5.41795	-1.21825
378	0.139005	0.0193224	0.00348174	-5.66022	-1.69691				0																		378	0.138659	0.0192264	0.00454468	-5.3938	-1.19409
379	0.13935	0.0194185	0.00347658	-5.66171	-1.69839				0																		379	0.139005	0.0193224	0.00446387	-5.41174	-1.21203
380	0.139696	0.0195149	0.00351986	-5.64933	-1.68602				0																		380	0.13935	0.0194185	0.00442655	-5.42014	-1.22043
381	0.140041	0.0196116	0.00343729	-5.67307	-1.70976				0																		381	0.139696	0.0195149	0.00439819	-5.42656	-1.22686
382	0.140387	0.0197085	0.00339529	-5.68537	-1.72205				0																		382	0.140041	0.0196116	0.00441244	-5.42333	-1.22362
383	0.140732	0.0198056	0.00342185	-5.67757	-1.71426				0																		383	0.140387	0.0197085	0.00435899	-5.43551	-1.23581
384	0.141078	0.0199029	0.0033864	-5.68799	-1.72467				0																		384	0.140732	0.0198056	0.00432235	-5.44396	-1.24425
385	0.141423	0.0200005	0.00333257	-5.70401	-1.7407				0																		385	0.141078	0.0199029	0.00423448	-5.4645	-1.26479
386	0.141769	0.0200984	0.00330329	-5.71284	-1.74952				0																		386	0.141423	0.0200005	0.00425661	-5.45928	-1.25958
387	0.142114	0.0201965	0.00329383	-5.7157	-1.75239				0																		387	0.141769	0.0200984	0.00421424	-5.46929	-1.26958
388	0.14246	0.0202948	0.00324187	-5.7316	-1.76829				0																		388	0.142114	0.0201965	0.00420047	-5.47256	-1.27285
389	0.142805	0.0203933	0.00328721	-5.71772	-1.7544				0																		389	0.14246	0.0202948	0.00412956	-5.48958	-1.28988
390	0.143151	0.0204921	0.00327358	-5.72187	-1.75855				0																		390	0.142805	0.0203933	0.00421247	-5.46971	-1.27
391	0.143496	0.0205911	0.00331986	-5.70783	-1.74452				0																		391	0.143151	0.0204921	0.00413939	-5.48721	-1.2875
392	0.143842	0.0206904	0.00321143	-5.74104	-1.77772				0																		392	0.143496	0.0205911	0.00409765	-5.49734	-1.29764
393	0.144187	0.0207899	0.00318696	-5.74869	-1.78537				0																		393	0.143842	0.0206904	0.00404597	-5.51003	-1.31033
394	0.144533	0.0208897	0.00312136	-5.76949	-1.80617				0																		394	0.144187	0.0207899	0.00407139	-5.50377	-1.30407
395	0.144878	0.0209896	0.00317802	-5.7515	-1.78818				0																		395	0.144533	0.0208897	0.00411326	-5.49354	-1.29383
396	0.145223	0.0210899	0.0032435	-5.7311	-1.76779				0																		396	0.144878	0.0209896	0.00394872	-5.53436	-1.33466
397	0.145569	0.0211903	0.00304844	-5.79313	-1.82981				0																		397	0.145223	0.0210899	0.00413317	-5.48871	-1.289
398	0.145914	0.021291	0.00302044	-5.80235	-1.83904				0																		398	0.145569	0.0211903	0.00392222	-5.5411	-1.34139
399	0.14626	0.0213919	0.00306575	-5.78746	-1.82415				0																		399	0.145914	0.021291	0.00387301	-5.55372	-1.35402
400	0.146605	0.0214931	0.0029931	-5.81145	-1.84813				0																		400	0.14626	0.0213919	0.00391754	-5.54229	-1.34259
401	0.146951	0.0215945	0.0030219	-5.80187	-1.83855				0																		401	0.146605	0.0214931	0.00388548	-5.55051	-1.3508
402	0.147296	0.0216962	0.00302772	-5.79994	-1.83663				0																		402	0.146951	0.0215945	0.00391506	-5.54293	-1.34322
403	0.147642	0.021798	0.00294906	-5.82627	-1.86295				0																		403	0.147296	0.0216962	0.00390083	-5.54657	-1.34686
404	0.147987	0.0219002	0.00297393	-5.81787	-1.85455				0																		404	0.147642	0.021798	0.00377487	-5.57939	-1.37969
405	0.148333	0.0220025	0.00285633	-5.85822	-1.8949				0																		405	0.147987	0.0219002	0.00376788	-5.58124	-1.38154
406	0.148678	0.0221051	0.00288599	-5.84789	-1.88457				0																		406	0.148333	0.0220025	0.00379405	-5.57432	-1.37462
407	0.149023	0.022208	0.00289126	-5.84606	-1.88275				0																		407	0.148678	0.0221051	0.00377412	-5.57959	-1.37988
408	0.149369	0.022311	0.00291128	-5.83916	-1.87585				0																		408	0.149023	0.022208	0.00372222	-5.59344	-1.39373
409	0.149714	0.0224144	0.00282855	-5.86799	-1.90467				0																		409	0.149369	0.022311	0.0037435	-5.58773	-1.38803
410	0.15006	0.0225179	0.00275328	-5.89496	-1.93165				0																		410	0.149714	0.0224144	0.00371978	-5.59409	-1.39438
411	0.150405	0.0226217	0.0028905	-5.84633	-1.88301				0																		411	0.15006	0.0225179	0.00368345	-5.60391	-1.4042
412	0.150751	0.0227257	0.00283566	-5.86548	-1.90217				0																		412	0.150405	0.0226217	0.00369224	-5.60152	-1.40182
413	0.151096	0.02283	0.00286638	-5.8547	-1.89139				0																		413	0.150751	0.0227257	0.0036658	-5.60871	-1.409
414	0.151441	0.0229345	0.00282351	-5.86977	-1.90646				0																		414	0.151096	0.02283	0.00366666	-5.60847	-1.40877
415	0.151787	0.0230392	0.00271577	-5.90868	-1.94536				0																		415	0.151441	0.0229345	0.00355418	-5.63963	-1.43993
416	0.152132	0.0231442	0.0026835	-5.92063	-1.95732				0																		416	0.151787	0.0230392	0.00349211	-5.65725	-1.45754
417	0.152478	0.0232494	0.00269051	-5.91802	-1.95471				0																		417	0.152132	0.0231442	0.0034781	-5.66127	-1.46157
418	0.152823	0.0233549	0.002686	-5.9197	-1.95639				0																		418	0.152478	0.0232494	0.00357722	-5.63317	-1.43346
419	0.153168	0.0234606	0.00269169	-5.91759	-1.95427				0																		419	0.152823	0.0233549	0.00349364	-5.65681	-1.45711
420	0.153514	0.0235665	0.00262284	-5.9435	-1.98018				0																		420	0.153168	0.0234606	0.00352929	-5.64666	-1.44695
421	0.153859	0.0236727	0.00264844	-5.93378	-1.97047				0																		421	0.153514	0.0235665	0.00339623	-5.68509	-1.48538
422	0.154205	0.0237791	0.00269308	-5.91707	-1.95375				0																		422	0.153859	0.0236727	0.00343606	-5.67343	-1.47373
423	0.15455	0.0238857	0.002599	-5.95263	-1.98931				0																		423	0.154205	0.0237791	0.00337086	-5.69259	-1.49288
424	0.154895	0.0239926	0.00254498	-5.97363	-2.01032				0																		424	0.15455	0.0238857	0.00342276	-5.67731	-1.4776
425	0.155241	0.0240997	0.00263314	-5.93958	-1.97626				0																		425	0.154895	0.0239926	0.00333026	-5.7047	-1.505
426	0.155586	0.0242071	0.00258399	-5.95842	-1.9951				0																		426	0.155241	0.0240997	0.00330822	-5.71134	-1.51164
427	0.155932	0.0243147	0.00252526	-5.98141	-2.0181				0																		427	0.155586	0.0242071	0.00333113	-5.70444	-1.50474
428	0.156277	0.0244225	0.00246426	-6.00586	-2.04255				0																		428	0.155932	0.0243147	0.00334165	-5.70129	-1.50159
429	0.156622	0.0245306	0.00251702	-5.98468	-2.02136				0																		429	0.156277	0.0244225	0.00325725	-5.72687	-1.52717
430	0.156968	0.0246389	0.0025181	-5.98425	-2.02093				0																		430	0.156622	0.0245306	0.00326652	-5.72403	-1.52432
431	0.157313	0.0247474	0.00243799	-6.01658	-2.05326				0																		431	0.156968	0.0246389	0.00324955	-5.72924	-1.52953
432	0.157658	0.0248562	0.00243358	-6.01839	-2.05508				0																		432	0.157313	0.0247474	0.00325678	-5.72702	-1.52731
433	0.158004	0.0249652	0.00238385	-6.03904	-2.07572				0																		433	0.157658	0.0248562	0.00318797	-5.74837	-1.54867
434	0.158349	0.0250745	0.00246252	-6.00657	-2.04325				0																		434	0.158004	0.0249652	0.00312191	-5.76931	-1.5696
435	0.158695	0.025184	0.00242399	-6.02234	-2.05903				0																		435	0.158349	0.0250745	0.0031242	-5.76858	-1.56887
436	0.15904	0.0252937	0.00240097	-6.03188	-2.06857				0																		436	0.158695	0.025184	0.0031979	-5.74526	-1.54556
437	0.159385	0.0254037	0.00240522	-6.03011	-2.0668				0																		437	0.15904	0.0252937	0.00314327	-5.76249	-1.56279
438	0.159731	0.0255139	0.00237116	-6.04437	-2.08106				0																		438	0.159385	0.0254037	0.00313962	-5.76365	-1.56395
439	0.160076	0.0256243	0.00243859	-6.01633	-2.05302				0																		439	0.159731	0.0255139	0.00313229	-5.76599	-1.56629
440	0.160421	0.025735	0.00238778	-6.03739	-2.07407				0																		440	0.160076	0.0256243	0.00314526	-5.76186	-1.56215
441	0.160767	0.025846	0.00231536	-6.06819	-2.10488				0																		441	0.160421	0.025735	0.00310323	-5.77531	-1.57561
442	0.161112	0.0259571	0.00229822	-6.07562	-2.1123				0																		442	0.160767	0.025846	0.0030483	-5.79317	-1.59346
443	0.161457	0.0260685	0.00223173	-6.10498	-2.14166				0																		443	0.161112	0.0259571	0.0030696	-5.78621	-1.5865
444	0.161803	0.0261802	0.002213	-6.11341	-2.15009				0																		444	0.161457	0.0260685	0.00300158	-5.80862	-1.60891
445	0.162148	0.026292	0.0022029	-6.11798	-2.15467				0																		445	0.161803	0.0261802	0.00295584	-5.82397	-1.62427
446	0.162494	0.0264041	0.00224963	-6.09699	-2.13368				0																		446	0.162148	0.026292	0.00300799	-5.80648	-1.60678
447	0.162839	0.0265165	0.0021547	-6.1401	-2.17679				0																		447	0.162494	0.0264041	0.00298446	-5.81434	-1.61463
448	0.163184	0.0266291	0.00227126	-6.08742	-2.12411				0																		448	0.162839	0.0265165	0.00294497	-5.82766	-1.62795
449	0.16353	0.0267419	0.00225379	-6.09514	-2.13182				0																		449	0.163184	0.0266291	0.0029485	-5.82646	-1.62675
450	0.163875	0.026855	0.00219168	-6.12309	-2.15977				0																		450	0.16353	0.0267419	0.00284306	-5.86287	-1.66317
451	0.16422	0.0269683	0.00219149	-6.12317	-2.15986				0																		451	0.163875	0.026855	0.00283463	-5.86584	-1.66614
452	0.164566	0.0270818	0.00212158	-6.15559	-2.19228				0																		452	0.16422	0.0269683	0.002806	-5.876	-1.67629
453	0.164911	0.0271956	0.00213047	-6.15141	-2.1881				0																		453	0.164566	0.0270818	0.00276879	-5.88934	-1.68964
454	0.165256	0.0273096	0.00212687	-6.15311	-2.18979				0																		454	0.164911	0.0271956	0.00287783	-5.85072	-1.65101
455	0.165601	0.0274238	0.00212843	-6.15237	-2.18905				0																		455	0.165256	0.0273096	0.0028076	-5.87543	-1.67572
456	0.165947	0.0275383	0.00203376	-6.19787	-2.23455				0																		456	0.165601	0.0274238	0.0028323	-5.86666	-1.66696
457	0.166292	0.0276531	0.00210188	-6.16492	-2.20161				0																		457	0.165947	0.0275383	0.00276133	-5.89204	-1.69234
458	0.166637	0.027768	0.00208554	-6.17273	-2.20941				0																		458	0.166292	0.0276531	0.00278573	-5.88324	-1.68354
459	0.166983	0.0278832	0.00201217	-6.20854	-2.24522				0																		459	0.166637	0.027768	0.00287797	-5.85067	-1.65096
460	0.167328	0.0279987	0.00203584	-6.19684	-2.23353				0																		460	0.166983	0.0278832	0.00277781	-5.88609	-1.68639
461	0.167673	0.0281143	0.00203318	-6.19815	-2.23484				0																		461	0.167328	0.0279987	0.0026859	-5.91974	-1.72004
462	0.168019	0.0282303	0.00200864	-6.2103	-2.24698				0																		462	0.167673	0.0281143	0.00269723	-5.91553	-1.71583
463	0.168364	0.0283464	0.00200521	-6.21201	-2.24869				0																		463	0.168019	0.0282303	0.00258869	-5.9566	-1.7569
464	0.168709	0.0284628	0.00193683	-6.2467	-2.28339				0																		464	0.168364	0.0283464	0.00267652	-5.92324	-1.72353
465	0.169055	0.0285794	0.00201313	-6.20806	-2.24475				0																		465	0.168709	0.0284628	0.00271013	-5.91076	-1.71106
466	0.1694	0.0286963	0.00193341	-6.24847	-2.28516				0																		466	0.169055	0.0285794	0.00255618	-5.96924	-1.76954
467	0.169745	0.0288134	0.00200991	-6.20966	-2.24635				0																		467	0.1694	0.0286963	0.00258037	-5.95982	-1.76012
468	0.17009	0.0289307	0.00195024	-6.2398	-2.27649				0																		468	0.169745	0.0288134	0.00258339	-5.95865	-1.75895
469	0.170436	0.0290483	0.00197461	-6.22739	-2.26407				0																		469	0.17009	0.0289307	0.00251091	-5.98711	-1.7874
470	0.170781	0.0291661	0.00194049	-6.24482	-2.2815				0																		470	0.170436	0.0290483	0.00251611	-5.98504	-1.78534
471	0.171126	0.0292842	0.00186371	-6.28519	-2.32187				0																		471	0.170781	0.0291661	0.0025011	-5.99102	-1.79132
472	0.171472	0.0294025	0.00189276	-6.26972	-2.3064				0																		472	0.171126	0.0292842	0.00252254	-5.98249	-1.78278
473	0.171817	0.029521	0.00187474	-6.27928	-2.31597				0																		473	0.171472	0.0294025	0.00249774	-5.99237	-1.79267
474	0.172162	0.0296398	0.00186062	-6.28685	-2.32353				0																		474	0.171817	0.029521	0.00250063	-5.99121	-1.79151
475	0.172507	0.0297588	0.0017654	-6.33938	-2.37606				0																		475	0.172162	0.0296398	0.00244324	-6.01443	-1.81472
476	0.172853	0.029878	0.00185403	-6.29039	-2.32708				0																		476	0.172507	0.0297588	0.00250458	-5.98963	-1.78993
477	0.173198	0.0299975	0.00184131	-6.29728	-2.33396				0																		477	0.172853	0.029878	0.00247016	-6.00347	-1.80377
478	0.173543	0.0301172	0.00177876	-6.33184	-2.36852				0																		478	0.173198	0.0299975	0.0024281	-6.02065	-1.82094
479	0.173888	0.0302372	0.001812	-6.31332	-2.35001				0																		479	0.173543	0.0301172	0.00233799	-6.05846	-1.85876
480	0.174234	0.0303574	0.00175247	-6.34673	-2.38341				0																		480	0.173888	0.0302372	0.00233018	-6.06181	-1.86211
481	0.174579	0.0304778	0.0018239	-6.30678	-2.34346				0																		481	0.174234	0.0303574	0.00244562	-6.01346	-1.81375
482	0.174924	0.0305984	0.00179811	-6.32102	-2.3577				0																		482	0.174579	0.0304778	0.00223511	-6.10346	-1.90376
483	0.175269	0.0307194	0.00181391	-6.31227	-2.34896				0																		483	0.174924	0.0305984	0.00230648	-6.07203	-1.87233
484	0.175615	0.0308405	0.00170388	-6.37485	-2.41153				0																		484	0.175269	0.0307194	0.00232885	-6.06238	-1.86268
485	0.17596	0.0309619	0.00165221	-6.40564	-2.44232				0																		485	0.175615	0.0308405	0.00233047	-6.06169	-1.86198
486	0.176305	0.0310835	0.00166476	-6.39808	-2.43476				0																		486	0.17596	0.0309619	0.00236828	-6.04559	-1.84589
487	0.17665	0.0312053	0.00169954	-6.3774	-2.41408				0																		487	0.176305	0.0310835	0.0022878	-6.08016	-1.88046
488	0.176996	0.0313274	0.00170488	-6.37426	-2.41095				0																		488	0.17665	0.0312053	0.00231478	-6.06844	-1.86873
489	0.177341	0.0314498	0.00165304	-6.40514	-2.44183				0																		489	0.176996	0.0313274	0.00225514	-6.09455	-1.89484
490	0.177686	0.0315723	0.00169562	-6.37971	-2.41639				0																		490	0.177341	0.0314498	0.00226738	-6.08913	-1.88942
491	0.178031	0.0316951	0.00157565	-6.45309	-2.48977				0																		491	0.177686	0.0315723	0.00228354	-6.08203	-1.88232
492	0.178376	0.0318182	0.00157543	-6.45322	-2.48991				0																		492	0.178031	0.0316951	0.00221476	-6.11261	-1.91291
493	0.178722	0.0319414	0.00164802	-6.40818	-2.44487				0																		493	0.178376	0.0318182	0.00230247	-6.07377	-1.87407
494	0.179067	0.032065	0.00168764	-6.38443	-2.42111				0																		494	0.178722	0.0319414	0.00219168	-6.12309	-1.92338
495	0.179412	0.0321887	0.00159425	-6.44135	-2.47804				0																		495	0.179067	0.032065	0.00221084	-6.11438	-1.91468
496	0.179757	0.0323127	0.00151201	-6.49432	-2.531				0																		496	0.179412	0.0321887	0.00216662	-6.13459	-1.93488
497	0.180103	0.0324369	0.00154962	-6.46974	-2.50643				0																		497	0.179757	0.0323127	0.00214046	-6.14674	-1.94703
498	0.180448	0.0325614	0.00154051	-6.47564	-2.51232				0																		498	0.180103	0.0324369	0.00212252	-6.15515	-1.95545
499	0.180793	0.0326861	0.00163073	-6.41872	-2.45541				0																		499	0.180448	0.0325614	0.00211543	-6.1585	-1.95879
500	0.181138	0.032811	0.00153038	-6.48224	-2.51892				0																		500	0.180793	0.0326861	0.00210611	-6.16291	-1.96321
501	0.181483	0.0329362	0.00152647	-6.4848	-2.52148				0																		501	0.181138	0.032811	0.00219266	-6.12264	-1.92293
502	0.181829	0.0330616	0.00146079	-6.52878	-2.56546				0																		502	0.181483	0.0329362	0.00208734	-6.17187	-1.97216
503	0.182174	0.0331873	0.00150496	-6.49899	-2.53567				0																		503	0.181829	0.0330616	0.00217749	-6.12958	-1.92988
504	0.182519	0.0333132	0.00156925	-6.45716	-2.49384				0																		504	0.182174	0.0331873	0.00204293	-6.19337	-1.99367
505	0.182864	0.0334393	0.00145498	-6.53276	-2.56945				0																		505	0.182519	0.0333132	0.00205465	-6.18765	-1.98794
506	0.183209	0.0335656	0.00146721	-6.52439	-2.56108				0																		506	0.182864	0.0334393	0.00202135	-6.20399	-2.00429
507	0.183554	0.0336922	0.00148498	-6.51236	-2.54904				0																		507	0.183209	0.0335656	0.00196047	-6.23457	-2.03487
508	0.1839	0.0338191	0.00142058	-6.55669	-2.59337				0																		508	0.183554	0.0336922	0.00206117	-6.18448	-1.98477
509	0.184245	0.0339462	0.00145716	-6.53126	-2.56795				0																		509	0.1839	0.0338191	0.00201727	-6.20601	-2.0063
510	0.18459	0.0340735	0.00143753	-6.54483	-2.58151				0																		510	0.184245	0.0339462	0.00192902	-6.25074	-2.05104
511	0.184935	0.034201	0.00140566	-6.56725	-2.60393				0																		511	0.18459	0.0340735	0.00194946	-6.2402	-2.0405
512	0.18528	0.0343288	0.00143681	-6.54533	-2.58201				0																		512	0.184935	0.034201	0.00194114	-6.24448	-2.04477
513	0.185625	0.0344568	0.00140016	-6.57117	-2.60785				0																		513	0.18528	0.0343288	0.00191244	-6.25938	-2.05967
514	0.185971	0.0345851	0.00135254	-6.60577	-2.64246				0																		514	0.185625	0.0344568	0.00198386	-6.22271	-2.02301
515	0.186316	0.0347136	0.0014264	-6.5526	-2.58929				0																		515	0.185971	0.0345851	0.00194163	-6.24423	-2.04452
516	0.186661	0.0348423	0.00133851	-6.6162	-2.65288				0																		516	0.186316	0.0347136	0.00187075	-6.28142	-2.08171
517	0.187006	0.0349713	0.00134026	-6.61489	-2.65158				0																		517	0.186661	0.0348423	0.0019437	-6.24316	-2.04346
518	0.187351	0.0351005	0.00130905	-6.63845	-2.67514				0																		518	0.187006	0.0349713	0.00183093	-6.30293	-2.10323
519	0.187696	0.0352299	0.00133222	-6.62091	-2.65759				0																		519	0.187351	0.0351005	0.0018492	-6.293	-2.0933
520	0.188042	0.0353596	0.00131185	-6.63631	-2.673				0																		520	0.187696	0.0352299	0.00184979	-6.29268	-2.09298
521	0.188387	0.0354895	0.00131409	-6.63461	-2.67129				0																		521	0.188042	0.0353596	0.00184732	-6.29402	-2.09432
522	0.188732	0.0356197	0.00137085	-6.59232	-2.62901				0																		522	0.188387	0.0354895	0.00190143	-6.26515	-2.06545
523	0.189077	0.0357501	0.00129076	-6.65252	-2.68921				0																		523	0.188732	0.0356197	0.00180837	-6.31533	-2.11562
524	0.189422	0.0358807	0.00137786	-6.58722	-2.6239				0																		524	0.189077	0.0357501	0.00181848	-6.30976	-2.11005
525	0.189767	0.0360116	0.00135938	-6.60073	-2.63741				0																		525	0.189422	0.0358807	0.00176305	-6.34071	-2.141
526	0.190112	0.0361427	0.00131506	-6.63388	-2.67056				0																		526	0.189767	0.0360116	0.00179673	-6.32179	-2.12208
527	0.190457	0.0362741	0.00132125	-6.62918	-2.66586				0																		527	0.190112	0.0361427	0.00176922	-6.33721	-2.13751
528	0.190803	0.0364056	0.00125801	-6.67822	-2.71491				0																		528	0.190457	0.0362741	0.0018106	-6.3141	-2.11439
529	0.191148	0.0365375	0.00126134	-6.67558	-2.71227				0																		529	0.190803	0.0364056	0.00167319	-6.39302	-2.19332
530	0.191493	0.0366695	0.00130202	-6.64384	-2.68052				0																		530	0.191148	0.0365375	0.00171996	-6.36546	-2.16575
531	0.191838	0.0368018	0.00126766	-6.67058	-2.70727				0																		531	0.191493	0.0366695	0.00169077	-6.38257	-2.18287
532	0.192183	0.0369343	0.00129042	-6.65279	-2.68947				0																		532	0.191838	0.0368018	0.00175342	-6.34619	-2.14648
533	0.192528	0.0370671	0.00124163	-6.69133	-2.72801				0																		533	0.192183	0.0369343	0.00173725	-6.35545	-2.15575
534	0.192873	0.0372001	0.00122041	-6.70857	-2.74525				0																		534	0.192528	0.0370671	0.00180909	-6.31493	-2.11523
535	0.193218	0.0373333	0.00120849	-6.71839	-2.75507				0																		535	0.192873	0.0372001	0.00168816	-6.38412	-2.18441
536	0.193563	0.0374668	0.00119474	-6.72983	-2.76651				0																		536	0.193218	0.0373333	0.00167949	-6.38927	-2.18956
537	0.193909	0.0376005	0.00122013	-6.7088	-2.74548				0																		537	0.193563	0.0374668	0.001608	-6.43276	-2.23306
538	0.194254	0.0377345	0.0011799	-6.74232	-2.77901				0																		538	0.193909	0.0376005	0.00162404	-6.42284	-2.22313
539	0.194599	0.0378687	0.00118544	-6.73764	-2.77433				0																		539	0.194254	0.0377345	0.00168441	-6.38634	-2.18664
540	0.194944	0.0380031	0.00117766	-6.74423	-2.78091				0																		540	0.194599	0.0378687	0.00169757	-6.37856	-2.17885
541	0.195289	0.0381378	0.00118833	-6.7352	-2.77189				0																		541	0.194944	0.0380031	0.00168259	-6.38742	-2.18772
542	0.195634	0.0382727	0.00115996	-6.75937	-2.79605				0																		542	0.195289	0.0381378	0.00165744	-6.40248	-2.20278
543	0.195979	0.0384078	0.0011625	-6.75718	-2.79387				0																		543	0.195634	0.0382727	0.00156374	-6.46068	-2.26097
544	0.196324	0.0385432	0.00112931	-6.78615	-2.82283				0																		544	0.195979	0.0384078	0.00157894	-6.451	-2.25129
545	0.196669	0.0386788	0.00104629	-6.8625	-2.89919				0																		545	0.196324	0.0385432	0.00159493	-6.44093	-2.24122
546	0.197014	0.0388146	0.00113974	-6.77695	-2.81364				0																		546	0.196669	0.0386788	0.00155031	-6.4693	-2.2696
547	0.197359	0.0389507	0.00113991	-6.7768	-2.81349				0																		547	0.197014	0.0388146	0.001602	-6.4365	-2.2368
548	0.197704	0.039087	0.00116227	-6.75738	-2.79406				0																		548	0.197359	0.0389507	0.0015138	-6.49313	-2.29343
549	0.198049	0.0392236	0.00119374	-6.73067	-2.76735				0																		549	0.197704	0.039087	0.00158686	-6.446	-2.24629
550	0.198395	0.0393604	0.00106438	-6.84537	-2.88205				0																		550	0.198049	0.0392236	0.00159986	-6.43784	-2.23813
551	0.19874	0.0394974	0.00107889	-6.83182	-2.86851				0																		551	0.198395	0.0393604	0.00150026	-6.50212	-2.30241
552	0.199085	0.0396347	0.00111006	-6.80334	-2.84003				0																		552	0.19874	0.0394974	0.00156186	-6.46188	-2.26217
553	0.19943	0.0397722	0.001108	-6.8052	-2.84188				0																		553	0.199085	0.0396347	0.00153778	-6.47741	-2.27771
554	0.199775	0.0399099	0.00104336	-6.86531	-2.90199				0																		554	0.19943	0.0397722	0.00150956	-6.49594	-2.29623
555	0.20012	0.0400479	0.00105215	-6.85692	-2.8936				0																		555	0.199775	0.0399099	0.00154141	-6.47506	-2.27535
556	0.200465	0.0401861	0.00102707	-6.88105	-2.91773				0																		556	0.20012	0.0400479	0.00149898	-6.50297	-2.30326
557	0.20081	0.0403246	0.00109197	-6.81978	-2.85646				0																		557	0.200465	0.0401861	0.00141604	-6.55989	-2.36019
558	0.201155	0.0404633	0.000995021	-6.91275	-2.94943				0																		558	0.20081	0.0403246	0.00142685	-6.55229	-2.35258
559	0.2015	0.0406022	0.00100056	-6.9072	-2.94388				0																		559	0.201155	0.0404633	0.00144765	-6.53781	-2.33811
560	0.201845	0.0407414	0.000991889	-6.9159	-2.95258				0																		560	0.2015	0.0406022	0.00145057	-6.5358	-2.33609
561	0.20219	0.0408808	0.00105898	-6.85045	-2.88713				0																		561	0.201845	0.0407414	0.00146266	-6.5275	-2.3278
562	0.202535	0.0410204	0.00102182	-6.88617	-2.92285				0																		562	0.20219	0.0408808	0.0014352	-6.54645	-2.34674
563	0.20288	0.0411603	0.000923489	-6.98735	-3.02403				0																		563	0.202535	0.0410204	0.00139606	-6.5741	-2.37439
564	0.203225	0.0413004	0.00104018	-6.86836	-2.90505				0																		564	0.20288	0.0411603	0.00142895	-6.55082	-2.35111
565	0.20357	0.0414407	0.00100285	-6.90491	-2.9416				0																		565	0.203225	0.0413004	0.0013459	-6.61069	-2.41099
566	0.203915	0.0415813	0.000923591	-6.98724	-3.02393				0																		566	0.20357	0.0414407	0.00144567	-6.53918	-2.33948
567	0.20426	0.0417221	0.000991602	-6.91619	-2.95287				0																		567	0.203915	0.0415813	0.00144749	-6.53792	-2.33822
568	0.204605	0.0418632	0.00104292	-6.86573	-2.90241				0																		568	0.20426	0.0417221	0.00137627	-6.58838	-2.38868
569	0.20495	0.0420045	0.000934028	-6.976	-3.01269				0																		569	0.204605	0.0418632	0.00133212	-6.62098	-2.42128
570	0.205295	0.042146	0.000924077	-6.98672	-3.0234				0																		570	0.20495	0.0420045	0.00136236	-6.59854	-2.39883
571	0.20564	0.0422878	0.000976126	-6.93192	-2.9686				0																		571	0.205295	0.042146	0.00129444	-6.64967	-2.44997
572	0.205985	0.0424298	0.000951389	-6.95759	-2.99427				0																		572	0.20564	0.0422878	0.00132629	-6.62537	-2.42567
573	0.20633	0.042572	0.000961201	-6.94733	-2.98401				0																		573	0.205985	0.0424298	0.001363	-6.59807	-2.39837
574	0.206675	0.0427145	0.000916191	-6.99529	-3.03197				0																		574	0.20633	0.042572	0.00134824	-6.60896	-2.40925
575	0.20702	0.0428572	0.000912077	-6.99979	-3.03647				0																		575	0.206675	0.0427145	0.00129511	-6.64916	-2.44946
576	0.207365	0.0430002	0.000908011	-7.00425	-3.04094				0																		576	0.20702	0.0428572	0.00126597	-6.67192	-2.47221
577	0.20771	0.0431434	0.000903245	-7.00952	-3.0462				0																		577	0.207365	0.0430002	0.00127625	-6.66383	-2.46413
578	0.208055	0.0432868	0.000896668	-7.01683	-3.05351				0																		578	0.20771	0.0431434	0.00132768	-6.62433	-2.42462
579	0.2084	0.0434305	0.000922752	-6.98815	-3.02483				0																		579	0.208055	0.0432868	0.00128025	-6.6607	-2.46099
580	0.208745	0.0435744	0.000885596	-7.02925	-3.06593				0																		580	0.2084	0.0434305	0.00128881	-6.65404	-2.45433
581	0.20909	0.0437185	0.000934313	-6.9757	-3.01238				0																		581	0.208745	0.0435744	0.00134341	-6.61254	-2.41284
582	0.209435	0.0438629	0.000883766	-7.03132	-3.068				0																		582	0.20909	0.0437185	0.00122121	-6.70791	-2.50821
583	0.20978	0.0440075	0.000849538	-7.07082	-3.1075				0																		583	0.209435	0.0438629	0.00130168	-6.6441	-2.44439
584	0.210125	0.0441523	0.000884297	-7.03072	-3.0674				0																		584	0.20978	0.0440075	0.00121975	-6.70911	-2.50941
585	0.210469	0.0442974	0.000892039	-7.022	-3.05868				0																		585	0.210125	0.0441523	0.00125813	-6.67813	-2.47843
586	0.210814	0.0444427	0.000844536	-7.07672	-3.11341				0																		586	0.210469	0.0442974	0.00124559	-6.68815	-2.48844
587	0.211159	0.0445883	0.000796473	-7.13532	-3.172				0																		587	0.210814	0.0444427	0.00121746	-6.71099	-2.51128
588	0.211504	0.0447341	0.000835181	-7.08786	-3.12455				0																		588	0.211159	0.0445883	0.00116041	-6.75898	-2.55928
589	0.211849	0.0448801	0.000785885	-7.1487	-3.18538				0																		589	0.211504	0.0447341	0.00120632	-6.72018	-2.52048
590	0.212194	0.0450264	0.000847078	-7.07372	-3.1104				0																		590	0.211849	0.0448801	0.00117267	-6.74847	-2.54877
591	0.212539	0.0451729	0.000841996	-7.07974	-3.11642				0																		591	0.212194	0.0450264	0.00117812	-6.74384	-2.54413
592	0.212884	0.0453196	0.000855414	-7.06392	-3.10061				0																		592	0.212539	0.0451729	0.00128125	-6.65992	-2.46022
593	0.213229	0.0454666	0.000805553	-7.12398	-3.16067				0																		593	0.212884	0.0453196	0.00128155	-6.65969	-2.45998
594	0.213574	0.0456138	0.000889742	-7.02458	-3.06126				0																		594	0.213229	0.0454666	0.00118721	-6.73615	-2.53645
595	0.213919	0.0457612	0.000795614	-7.1364	-3.17308				0																		595	0.213574	0.0456138	0.00111981	-6.79459	-2.59489
596	0.214264	0.0459089	0.000777447	-7.1595	-3.19618				0																		596	0.213919	0.0457612	0.00116895	-6.75165	-2.55194
597	0.214609	0.0460569	0.000779224	-7.15721	-3.1939				0																		597	0.214264	0.0459089	0.0011459	-6.77156	-2.57186
598	0.214954	0.046205	0.000771966	-7.16657	-3.20325				0																		598	0.214609	0.0460569	0.00112615	-6.78895	-2.58925
599	0.215298	0.0463534	0.000747591	-7.19866	-3.23534				0																		599	0.214954	0.046205	0.00116378	-6.75608	-2.55638
600	0.215643	0.046502	0.00079881	-7.13239	-3.16907				0																		600	0.215298	0.0463534	0.00119642	-6.72842	-2.52871
601	0.215988	0.0466509	0.000827299	-7.09734	-3.13403				0																		601	0.215643	0.046502	0.00119299	-6.7313	-2.53159
602	0.216333	0.0468	0.000813648	-7.11398	-3.15067				0																		602	0.215988	0.0466509	0.00108472	-6.82644	-2.62673
603	0.216678	0.0469493	0.000772426	-7.16597	-3.20266				0																		603	0.216333	0.0468	0.00110685	-6.80624	-2.60653
604	0.217023	0.0470989	0.000737501	-7.21224	-3.24893				0																		604	0.216678	0.0469493	0.00115562	-6.76312	-2.56341
605	0.217368	0.0472487	0.000773088	-7.16512	-3.2018				0																		605	0.217023	0.0470989	0.00118401	-6.73885	-2.53914
606	0.217713	0.0473988	0.000764165	-7.17673	-3.21341				0																		606	0.217368	0.0472487	0.00107036	-6.83976	-2.64006
607	0.218057	0.0475491	0.000757942	-7.1849	-3.22159				0																		607	0.217713	0.0473988	0.00109032	-6.82128	-2.62158
608	0.218402	0.0476996	0.000780088	-7.1561	-3.19279				0																		608	0.218057	0.0475491	0.00107824	-6.83243	-2.63272
609	0.218747	0.0478503	0.000690919	-7.27749	-3.31417				0																		609	0.218402	0.0476996	0.00105838	-6.85102	-2.65131
610	0.219092	0.0480013	0.000720797	-7.23515	-3.27184				0																		610	0.218747	0.0478503	0.0010798	-6.83098	-2.63127
611	0.219437	0.0481526	0.000758313	-7.18441	-3.2211				0																		611	0.219092	0.0480013	0.00107442	-6.83597	-2.63627
612	0.219782	0.048304	0.000761538	-7.18017	-3.21685				0																		612	0.219437	0.0481526	0.000977699	-6.93031	-2.7306
613	0.220127	0.0484557	0.000724402	-7.23016	-3.26685				0																		613	0.219782	0.048304	0.00104265	-6.86599	-2.66628
614	0.220472	0.0486077	0.000691776	-7.27625	-3.31293				0																		614	0.220127	0.0484557	0.00106491	-6.84486	-2.64516
615	0.220816	0.0487599	0.000712297	-7.24702	-3.2837				0																		615	0.220472	0.0486077	0.00101297	-6.89487	-2.69516
616	0.221161	0.0489123	0.000685522	-7.28533	-3.32201				0																		616	0.220816	0.0487599	0.00101763	-6.89028	-2.69057
617	0.221506	0.0490649	0.000655858	-7.32957	-3.36625				0																		617	0.221161	0.0489123	0.00109408	-6.81784	-2.61814
618	0.221851	0.0492178	0.000698898	-7.26601	-3.30269				0																		618	0.221506	0.0490649	0.000991061	-6.91673	-2.71703
619	0.222196	0.0493709	0.000696899	-7.26887	-3.30555				0																		619	0.221851	0.0492178	0.00105868	-6.85074	-2.65103
620	0.222541	0.0495243	0.000724216	-7.23042	-3.2671				0																		620	0.222196	0.0493709	0.0010068	-6.90098	-2.70127
621	0.222885	0.0496779	0.000653807	-7.3327	-3.36938				0																		621	0.222541	0.0495243	0.00102174	-6.88625	-2.68654
622	0.22323	0.0498317	0.000668545	-7.31041	-3.34709				0																		622	0.222885	0.0496779	0.000982785	-6.92512	-2.72542
623	0.223575	0.0499858	0.000651272	-7.33658	-3.37327				0																		623	0.22323	0.0498317	0.00102604	-6.88205	-2.68235
624	0.22392	0.0501401	0.000632869	-7.36525	-3.40193				0																		624	0.223575	0.0499858	0.00104277	-6.86588	-2.66617
625	0.224265	0.0502946	0.00066282	-7.31901	-3.35569				0																		625	0.22392	0.0501401	0.0010042	-6.90357	-2.70386
626	0.224609	0.0504494	0.00067184	-7.30549	-3.34217				0																		626	0.224265	0.0502946	0.000961722	-6.94679	-2.74708
627	0.224954	0.0506044	0.000618121	-7.38883	-3.42551				0																		627	0.224609	0.0504494	0.000981643	-6.92628	-2.72658
628	0.225299	0.0507597	0.000640616	-7.35308	-3.38976				0																		628	0.224954	0.0506044	0.0009991	-6.90866	-2.70895
629	0.225644	0.0509152	0.000643569	-7.34848	-3.38517				0																		629	0.225299	0.0507597	0.000931252	-6.97898	-2.77928
630	0.225989	0.0510709	0.000607346	-7.40641	-3.4431				0																		630	0.225644	0.0509152	0.000925025	-6.98569	-2.78598
631	0.226333	0.0512268	0.000614821	-7.39418	-3.43086				0																		631	0.225989	0.0510709	0.000983197	-6.9247	-2.725
632	0.226678	0.051383	0.000640363	-7.35348	-3.39016				0																		632	0.226333	0.0512268	0.000963782	-6.94465	-2.74494
633	0.227023	0.0515395	0.00066469	-7.31619	-3.35287				0																		633	0.226678	0.051383	0.000925142	-6.98556	-2.78586
634	0.227368	0.0516961	0.000611449	-7.39968	-3.43636				0																		634	0.227023	0.0515395	0.00093249	-6.97765	-2.77795
635	0.227713	0.051853	0.000653441	-7.33326	-3.36994				0																		635	0.227368	0.0516961	0.000961981	-6.94652	-2.74681
636	0.228057	0.0520102	0.000633759	-7.36384	-3.40053				0																		636	0.227713	0.051853	0.000953373	-6.9555	-2.7558
637	0.228402	0.0521675	0.000610427	-7.40135	-3.43803				0																		637	0.228057	0.0520102	0.000971445	-6.93673	-2.73702
638	0.228747	0.0523251	0.000571138	-7.46788	-3.50456				0																		638	0.228402	0.0521675	0.000959908	-6.94867	-2.74897
639	0.229092	0.052483	0.000589472	-7.43628	-3.47297				0																		639	0.228747	0.0523251	0.000972901	-6.93523	-2.73552
640	0.229436	0.0526411	0.000632439	-7.36593	-3.40261				0																		640	0.229092	0.052483	0.000944801	-6.96454	-2.76483
641	0.229781	0.0527994	0.00059848	-7.42112	-3.4578				0																		641	0.229436	0.0526411	0.00086011	-7.05845	-2.85874
642	0.230126	0.052958	0.000671	-7.30674	-3.34343				0																		642	0.229781	0.0527994	0.000840231	-7.08183	-2.88213
643	0.230471	0.0531167	0.000607808	-7.40565	-3.44234				0																		643	0.230126	0.052958	0.000910003	-7.00206	-2.80236
644	0.230815	0.0532758	0.000602151	-7.415	-3.45169				0																		644	0.230471	0.0531167	0.000872681	-7.04394	-2.84424
645	0.23116	0.053435	0.000594974	-7.42699	-3.46368				0																		645	0.230815	0.0532758	0.000911303	-7.00064	-2.80093
646	0.231505	0.0535945	0.000552743	-7.50062	-3.5373				0																		646	0.23116	0.053435	0.000880976	-7.03448	-2.83478
647	0.23185	0.0537543	0.000569957	-7.46995	-3.50663				0																		647	0.231505	0.0535945	0.000886904	-7.02777	-2.82807
648	0.232194	0.0539142	0.000499502	-7.6019	-3.63858				0																		648	0.23185	0.0537543	0.00087989	-7.03571	-2.83601
649	0.232539	0.0540744	0.000575531	-7.46022	-3.4969				0																		649	0.232194	0.0539142	0.000892455	-7.02153	-2.82183
650	0.232884	0.0542349	0.000571852	-7.46663	-3.50331				0																		650	0.232539	0.0540744	0.000844738	-7.07648	-2.87678
651	0.233229	0.0543956	0.000597331	-7.42304	-3.45972				0																		651	0.232884	0.0542349	0.000844022	-7.07733	-2.87763
652	0.233573	0.0545565	0.000572509	-7.46548	-3.50217				0																		652	0.233229	0.0543956	0.000849902	-7.07039	-2.87069
653	0.233918	0.0547176	0.000505214	-7.59053	-3.62721				0																		653	0.233573	0.0545565	0.000780335	-7.15579	-2.95608
654	0.234263	0.054879	0.000542104	-7.52005	-3.55674				0																		654	0.233918	0.0547176	0.00081069	-7.11763	-2.91792
655	0.234607	0.0550406	0.00055365	-7.49898	-3.53566				0																		655	0.234263	0.054879	0.000885749	-7.02908	-2.82937
656	0.234952	0.0552025	0.000542409	-7.51949	-3.55617				0																		656	0.234607	0.0550406	0.000916294	-6.99517	-2.79547
657	0.235297	0.0553646	0.000564456	-7.47965	-3.51633				0																		657	0.234952	0.0552025	0.000797135	-7.13449	-2.93478
658	0.235642	0.0555269	0.000578592	-7.45491	-3.4916				0																		658	0.235297	0.0553646	0.000814587	-7.11283	-2.91312
659	0.235986	0.0556895	0.000551486	-7.50289	-3.53958				0																		659	0.235642	0.0555269	0.000830114	-7.09395	-2.89424
660	0.236331	0.0558523	0.000534002	-7.53511	-3.57179				0																		660	0.235986	0.0556895	0.000784358	-7.15064	-2.95094
661	0.236676	0.0560153	0.000491403	-7.61825	-3.65493				0																		661	0.236331	0.0558523	0.000775109	-7.16251	-2.9628
662	0.23702	0.0561786	0.000455208	-7.69476	-3.73144				0																		662	0.236676	0.0560153	0.000799022	-7.13212	-2.93242
663	0.237365	0.0563421	0.000524842	-7.55241	-3.5891				0																		663	0.23702	0.0561786	0.000818623	-7.10789	-2.90818
664	0.23771	0.0565059	0.000513925	-7.57343	-3.61012				0																		664	0.237365	0.0563421	0.000785505	-7.14918	-2.94948
665	0.238054	0.0566699	0.00054659	-7.51181	-3.54849				0																		665	0.23771	0.0565059	0.000821308	-7.10461	-2.90491
666	0.238399	0.0568341	0.00050316	-7.5946	-3.63129				0																		666	0.238054	0.0566699	0.000806781	-7.12246	-2.92275
667	0.238744	0.0569985	0.000470501	-7.66171	-3.6984				0																		667	0.238399	0.0568341	0.000687397	-7.2826	-3.08289
668	0.239088	0.0571632	0.000501861	-7.59719	-3.63387				0																		668	0.238744	0.0569985	0.000764615	-7.17614	-2.97643
669	0.239433	0.0573281	0.000528728	-7.54504	-3.58172				0																		669	0.239088	0.0571632	0.000726186	-7.2277	-3.028
670	0.239778	0.0574933	0.000498193	-7.60452	-3.64121				0																		670	0.239433	0.0573281	0.00074683	-7.19967	-2.99997
671	0.240122	0.0576587	0.000486911	-7.62743	-3.66411				0																		671	0.239778	0.0574933	0.000762682	-7.17867	-2.97896
672	0.240467	0.0578243	0.00050066	-7.59958	-3.63627				0																		672	0.240122	0.0576587	0.000757831	-7.18505	-2.98534
673	0.240812	0.0579902	0.000518512	-7.56455	-3.60123				0																		673	0.240467	0.0578243	0.000784561	-7.15039	-2.95068
674	0.241156	0.0581563	0.000458457	-7.68764	-3.72433				0																		674	0.240812	0.0579902	0.000732948	-7.21844	-3.01873
675	0.241501	0.0583227	0.000429403	-7.75312	-3.7898				0																		675	0.241156	0.0581563	0.000739872	-7.20903	-3.00933
676	0.241845	0.0584892	0.000479898	-7.64194	-3.67862				0																		676	0.241501	0.0583227	0.000752335	-7.19233	-2.99262
677	0.24219	0.058656	0.000509426	-7.58223	-3.61891				0																		677	0.241845	0.0584892	0.000778895	-7.15763	-2.95793
678	0.242535	0.0588231	0.000477172	-7.64763	-3.68432				0																		678	0.24219	0.058656	0.000741709	-7.20655	-3.00685
679	0.242879	0.0589904	0.000483159	-7.63517	-3.67185				0																		679	0.242535	0.0588231	0.000671011	-7.30672	-3.10702
680	0.243224	0.0591579	0.000412943	-7.7922	-3.82888				0																		680	0.242879	0.0589904	0.000746072	-7.20069	-3.00098
681	0.243569	0.0593257	0.000465248	-7.67294	-3.70962				0																		681	0.243224	0.0591579	0.000678321	-7.29589	-3.09618
682	0.243913	0.0594936	0.000490536	-7.62001	-3.6567				0																		682	0.243569	0.0593257	0.000724254	-7.23037	-3.03066
683	0.244258	0.0596619	0.000438333	-7.73253	-3.76922				0																		683	0.243913	0.0594936	0.000770801	-7.16808	-2.96838
684	0.244602	0.0598303	0.000440479	-7.72765	-3.76433				0																		684	0.244258	0.0596619	0.000744113	-7.20332	-3.00361
685	0.244947	0.059999	0.000481304	-7.63901	-3.6757				0																		685	0.244602	0.0598303	0.000635401	-7.36125	-3.16155
686	0.245292	0.060168	0.000451473	-7.703	-3.73968				0																		686	0.244947	0.059999	0.000656684	-7.32831	-3.1286
687	0.245636	0.0603371	0.000421475	-7.77175	-3.80843				0																		687	0.245292	0.060168	0.000729182	-7.22359	-3.02388
688	0.245981	0.0605065	0.000491477	-7.61809	-3.65478				0																		688	0.245636	0.0603371	0.000699481	-7.26517	-3.06547
689	0.246325	0.0606762	0.000468638	-7.66568	-3.70236				0																		689	0.245981	0.0605065	0.000781982	-7.15368	-2.95397
690	0.24667	0.0608461	0.000495226	-7.6105	-3.64718				0																		690	0.246325	0.0606762	0.000806286	-7.12307	-2.92337
691	0.247015	0.0610162	0.000427369	-7.75786	-3.79455				0																		691	0.24667	0.0608461	0.000647616	-7.34221	-3.14251
692	0.247359	0.0611865	0.000478334	-7.6452	-3.68189				0																		692	0.247015	0.0610162	0.000665875	-7.31441	-3.1147
693	0.247704	0.0613571	0.000453679	-7.69812	-3.7348				0																		693	0.247359	0.0611865	0.000709776	-7.25056	-3.05086
694	0.248048	0.0615279	0.000474865	-7.65248	-3.68916				0																		694	0.247704	0.0613571	0.000690855	-7.27758	-3.07788
695	0.248393	0.061699	0.000456724	-7.69143	-3.72812				0																		695	0.248048	0.0615279	0.000643825	-7.34808	-3.14838
696	0.248737	0.0618703	0.000449688	-7.70696	-3.74364				0																		696	0.248393	0.061699	0.000620135	-7.38557	-3.18587
697	0.249082	0.0620418	0.000414755	-7.78782	-3.82451				0																		697	0.248737	0.0618703	0.000705349	-7.25682	-3.05711
698	0.249426	0.0622135	0.000401979	-7.81911	-3.8558				0																		698	0.249082	0.0620418	0.00066891	-7.30986	-3.11016
699	0.249771	0.0623855	0.000466313	-7.67065	-3.70734				0																		699	0.249426	0.0622135	0.000745466	-7.2015	-3.0018
700	0.250116	0.0625578	0.000421003	-7.77287	-3.80956				0																		700	0.249771	0.0623855	0.000669929	-7.30834	-3.10863
701	0.25046	0.0627302	0.00043165	-7.74789	-3.78458				0																		701	0.250116	0.0625578	0.00068325	-7.28865	-3.08894
702	0.250805	0.0629029	0.000445707	-7.71585	-3.75253				0																		702	0.25046	0.0627302	0.000664307	-7.31677	-3.11706
703	0.251149	0.0630759	0.000399373	-7.82561	-3.8623				0																		703	0.250805	0.0629029	0.000661036	-7.3217	-3.122
704	0.251494	0.0632491	0.000408438	-7.80317	-3.83985				0																		704	0.251149	0.0630759	0.000622332	-7.38204	-3.18233
705	0.251838	0.0634225	0.000458326	-7.68793	-3.72461				0																		705	0.251494	0.0632491	0.000685174	-7.28584	-3.08613
706	0.252183	0.0635961	0.000468974	-7.66496	-3.70165				0																		706	0.251838	0.0634225	0.000692821	-7.27474	-3.07503
707	0.252527	0.06377	0.00041912	-7.77735	-3.81404				0																		707	0.252183	0.0635961	0.000716782	-7.24074	-3.04103
708	0.252872	0.0639441	0.00044394	-7.71982	-3.75651				0																		708	0.252527	0.06377	0.000661332	-7.32125	-3.12155
709	0.253216	0.0641185	0.000417977	-7.78008	-3.81677				0																		709	0.252872	0.0639441	0.000660845	-7.32199	-3.12229
710	0.253561	0.064293	0.000466485	-7.67028	-3.70697				0																		710	0.253216	0.0641185	0.000654483	-7.33167	-3.13196
711	0.253905	0.0644679	0.000424505	-7.76459	-3.80127				0																		711	0.253561	0.064293	0.000649414	-7.33944	-3.13974
712	0.25425	0.0646429	0.000436009	-7.73785	-3.77453				0																		712	0.253905	0.0644679	0.000596856	-7.42383	-3.22413
713	0.254594	0.0648182	0.000395254	-7.83598	-3.87267				0																		713	0.25425	0.0646429	0.00067357	-7.30292	-3.10321
714	0.254939	0.0649937	0.000382073	-7.8699	-3.90658				0																		714	0.254594	0.0648182	0.000642514	-7.35012	-3.15042
715	0.255283	0.0651695	0.000363601	-7.91945	-3.95614				0																		715	0.254939	0.0649937	0.000622617	-7.38158	-3.18187
716	0.255628	0.0653455	0.000421316	-7.77213	-3.80881				0																		716	0.255283	0.0651695	0.00063346	-7.36431	-3.16461
717	0.255972	0.0655217	0.000417257	-7.78181	-3.81849				0																		717	0.255628	0.0653455	0.000570867	-7.46835	-3.26865
718	0.256317	0.0656982	0.000378197	-7.8801	-3.91678				0																		718	0.255972	0.0655217	0.000566141	-7.47667	-3.27696
719	0.256661	0.0658749	0.000426343	-7.76027	-3.79695				0																		719	0.256317	0.0656982	0.000616898	-7.39081	-3.1911
720	0.257006	0.0660519	0.000437335	-7.73481	-3.7715				0																		720	0.256661	0.0658749	0.00062046	-7.38505	-3.18534
721	0.25735	0.066229	0.000427027	-7.75866	-3.79535				0																		721	0.257006	0.0660519	0.000548087	-7.50908	-3.30937
722	0.257694	0.0664064	0.000397235	-7.83098	-3.86767				0																		722	0.25735	0.066229	0.000615766	-7.39264	-3.19294
723	0.258039	0.0665841	0.00046529	-7.67285	-3.70953				0																		723	0.257694	0.0664064	0.000591978	-7.43204	-3.23234
724	0.258383	0.066762	0.000364019	-7.9183	-3.95499				0																		724	0.258039	0.0665841	0.000537511	-7.52856	-3.32886
725	0.258728	0.0669401	0.000359463	-7.9309	-3.96758				0																		725	0.258383	0.066762	0.000609931	-7.40217	-3.20246
726	0.259072	0.0671184	0.000405752	-7.80977	-3.84645				0																		726	0.258728	0.0669401	0.000603296	-7.4131	-3.2134
727	0.259417	0.067297	0.000408925	-7.80198	-3.83866				0																		727	0.259072	0.0671184	0.000638415	-7.35652	-3.15682
728	0.259761	0.0674758	0.000383893	-7.86515	-3.90183				0																		728	0.259417	0.067297	0.000639078	-7.35548	-3.15578
729	0.260106	0.0676549	0.000349945	-7.95773	-3.99442				0																		729	0.259761	0.0674758	0.000568129	-7.47316	-3.27346
730	0.26045	0.0678342	0.000411184	-7.79647	-3.83315				0																		730	0.260106	0.0676549	0.000632714	-7.36549	-3.16579
731	0.260794	0.0680137	0.000404466	-7.81294	-3.84963				0																		731	0.26045	0.0678342	0.000658315	-7.32583	-3.12612
732	0.261139	0.0681935	0.000389179	-7.85147	-3.88816				0																		732	0.260794	0.0680137	0.000682485	-7.28977	-3.09007
733	0.261483	0.0683735	0.000410905	-7.79715	-3.83383				0																		733	0.261139	0.0681935	0.000548844	-7.5077	-3.30799
734	0.261828	0.0685537	0.000269172	-8.22016	-4.25684				0																		734	0.261483	0.0683735	0.000556019	-7.49471	-3.295
735	0.262172	0.0687342	0.000383257	-7.86681	-3.90349				0																		735	0.261828	0.0685537	0.000566371	-7.47626	-3.27656
736	0.262516	0.0689149	0.000370611	-7.90036	-3.93704				0																		736	0.262172	0.0687342	0.000553991	-7.49836	-3.29866
737	0.262861	0.0690958	0.000377904	-7.88087	-3.91755				0																		737	0.262516	0.0689149	0.000600787	-7.41727	-3.21756
738	0.263205	0.069277	0.00036387	-7.91871	-3.9554				0																		738	0.262861	0.0690958	0.000571261	-7.46766	-3.26796
739	0.26355	0.0694584	0.000345502	-7.97051	-4.0072				0																		739	0.263205	0.069277	0.000603338	-7.41303	-3.21333
740	0.263894	0.0696401	0.000371312	-7.89847	-3.93515				0																		740	0.26355	0.0694584	0.000565876	-7.47714	-3.27743
741	0.264238	0.0698219	0.00042953	-7.75282	-3.7895				0																		741	0.263894	0.0696401	0.000559912	-7.48773	-3.28803
																											742	0.264238	0.0698219	0.000540431	-7.52314	-3.32344

## Sheet: SAXS_PHD
SerialAnalyzer
7_PH pk1_bth_A_cn
Guinier
points	14-248
qrange	0.18-1.30
Rg	13.92±0.03
I0	0.015	±1.8e-05
points	q	q2	I(q)	LN Iq	LN Iq/I0										R	P(R)	ERROR	P(R)/I(0)
1	0.00830221	6.89268e-05	0.0141961	-4.25478	-0.0550797										0	0	0	0
2	0.00864814	7.47903e-05	0.0149262	-4.20463	-0.00492911										0.207	6.592e-07	4.641e-08	4.39467e-05
3	0.00899406	8.08932e-05	0.0146892	-4.22064	-0.0209388										0.414	1.335e-06	8.944e-08	8.9e-05
4	0.00933999	8.72354e-05	0.0153421	-4.17716	0.0225496										0.6209	2.027e-06	1.291e-07	0.000135133
5	0.00968591	9.38169e-05	0.0147021	-4.21976	-0.0200599										0.8279	2.736e-06	1.654e-07	0.0001824
6	0.0100318	0.000100638	0.0147402	-4.21718	-0.017474										1.035	3.461e-06	1.984e-07	0.000230733
7	0.0103778	0.000107698	0.0146647	-4.22231	-0.0226075										1.242	4.201e-06	2.281e-07	0.000280067
8	0.0107237	0.000114997	0.0152645	-4.18223	0.0174798										1.449	4.958e-06	2.546e-07	0.000330533
9	0.0110696	0.000122536	0.0141073	-4.26106	-0.0613561										1.656	5.73e-06	2.778e-07	0.000382
10	0.0114155	0.000130314	0.0149126	-4.20555	-0.00584653										1.863	6.518e-06	2.979e-07	0.000434533
11	0.0117615	0.000138332	0.0146852	-4.22091	-0.0212082										2.07	7.32e-06	3.149e-07	0.000488
12	0.0121074	0.000146589	0.0146554	-4.22294	-0.0232382										2.277	8.137e-06	3.289e-07	0.000542467
13	0.0124533	0.000155085	0.0151596	-4.18912	0.010584										2.484	8.968e-06	3.399e-07	0.000597867
14	0.0127992	0.00016382	0.0150159	-4.19864	0.00106195										2.691	9.812e-06	3.481e-07	0.000654133
15	0.0131451	0.000172795	0.0148337	-4.21085	-0.0111499										2.898	1.067e-05	3.534e-07	0.000711333
16	0.0134911	0.000182009	0.0144955	-4.23392	-0.0342149										3.105	1.154e-05	3.561e-07	0.000769333
17	0.013837	0.000191462	0.0145345	-4.23123	-0.0315266										3.312	1.242e-05	3.562e-07	0.000828
18	0.0141829	0.000201155	0.0147275	-4.21804	-0.0183305										3.519	1.332e-05	3.538e-07	0.000888
19	0.0145288	0.000211087	0.0149295	-4.20441	-0.00470794										3.726	1.422e-05	3.491e-07	0.000948
20	0.0148748	0.000221258	0.015009	-4.1991	0.000600148										3.933	1.513e-05	3.421e-07	0.00100867
21	0.0152207	0.000231669	0.0147419	-4.21706	-0.017357										4.14	1.606e-05	3.329e-07	0.00107067
22	0.0155666	0.000242319	0.014368	-4.24275	-0.0430497										4.347	1.699e-05	3.218e-07	0.00113267
23	0.0159125	0.000253208	0.0142686	-4.24969	-0.0499862										4.553	1.793e-05	3.089e-07	0.00119533
24	0.0162584	0.000264337	0.0148109	-4.21239	-0.0126873										4.76	1.888e-05	2.943e-07	0.00125867
25	0.0166044	0.000275705	0.0146816	-4.22116	-0.0214567										4.967	1.983e-05	2.783e-07	0.001322
26	0.0169503	0.000287312	0.0147689	-4.21523	-0.0155263										5.174	2.079e-05	2.61e-07	0.001386
27	0.0172962	0.000299158	0.0147963	-4.21338	-0.0136718										5.381	2.175e-05	2.428e-07	0.00145
28	0.0176421	0.000311244	0.015038	-4.19718	0.00252942										5.588	2.272e-05	2.238e-07	0.00151467
29	0.017988	0.000323569	0.014302	-4.24736	-0.0476501										5.795	2.369e-05	2.046e-07	0.00157933
30	0.018334	0.000336134	0.0143524	-4.24384	-0.0441309										6.002	2.466e-05	1.856e-07	0.001644
31	0.0186799	0.000348938	0.0148074	-4.21263	-0.0129265										6.209	2.564e-05	1.675e-07	0.00170933
32	0.0190258	0.000361981	0.0148326	-4.21093	-0.0112212										6.416	2.661e-05	1.513e-07	0.001774
33	0.0193717	0.000375263	0.0148247	-4.21146	-0.0117567										6.623	2.758e-05	1.382e-07	0.00183867
34	0.0197176	0.000388785	0.0145606	-4.22943	-0.0297282										6.83	2.855e-05	1.296e-07	0.00190333
35	0.0200635	0.000402546	0.0147319	-4.21774	-0.0180365										7.037	2.952e-05	1.271e-07	0.001968
36	0.0204095	0.000416546	0.0146395	-4.22403	-0.0243295										7.244	3.049e-05	1.311e-07	0.00203267
37	0.0207554	0.000430786	0.0146373	-4.22418	-0.0244782										7.451	3.145e-05	1.414e-07	0.00209667
38	0.0211013	0.000445265	0.0147948	-4.21348	-0.0137719										7.658	3.24e-05	1.567e-07	0.00216
39	0.0214472	0.000459983	0.0147767	-4.2147	-0.0149993										7.865	3.335e-05	1.758e-07	0.00222333
40	0.0217931	0.00047494	0.0142188	-4.25319	-0.0534834										8.072	3.429e-05	1.975e-07	0.002286
41	0.022139	0.000490137	0.0146717	-4.22183	-0.0221272										8.279	3.522e-05	2.208e-07	0.002348
42	0.022485	0.000505573	0.0145642	-4.22919	-0.0294815										8.486	3.614e-05	2.451e-07	0.00240933
43	0.0228309	0.000521249	0.0141572	-4.25753	-0.0578277										8.693	3.705e-05	2.699e-07	0.00247
44	0.0231768	0.000537163	0.014546	-4.23044	-0.0307355										8.9	3.795e-05	2.949e-07	0.00253
45	0.0235227	0.000553317	0.0145661	-4.22906	-0.0293558										9.107	3.883e-05	3.197e-07	0.00258867
46	0.0238686	0.000569711	0.0146207	-4.22532	-0.0256119										9.314	3.971e-05	3.442e-07	0.00264733
47	0.0242145	0.000586343	0.0140599	-4.26443	-0.064726										9.521	4.056e-05	3.681e-07	0.002704
48	0.0245604	0.000603215	0.0142991	-4.24756	-0.0478533										9.728	4.141e-05	3.913e-07	0.00276067
49	0.0249063	0.000620326	0.0141847	-4.25559	-0.055889										9.935	4.223e-05	4.137e-07	0.00281533
50	0.0252523	0.000637677	0.0143129	-4.24659	-0.0468883										10.14	4.304e-05	4.35e-07	0.00286933
51	0.0255982	0.000655266	0.0143902	-4.24121	-0.0415039										10.35	4.384e-05	4.553e-07	0.00292267
52	0.0259441	0.000673096	0.0140339	-4.26628	-0.0665764										10.56	4.461e-05	4.744e-07	0.002974
53	0.02629	0.000691164	0.0143599	-4.24331	-0.0436073										10.76	4.536e-05	4.922e-07	0.003024
54	0.0266359	0.000709472	0.0139721	-4.2707	-0.0709903										10.97	4.609e-05	5.087e-07	0.00307267
55	0.0269818	0.000728018	0.0140349	-4.26621	-0.0665024										11.18	4.68e-05	5.238e-07	0.00312
56	0.0273277	0.000746805	0.0143496	-4.24404	-0.0443301										11.38	4.749e-05	5.373e-07	0.003166
57	0.0276736	0.00076583	0.0140981	-4.26172	-0.0620129										11.59	4.816e-05	5.494e-07	0.00321067
58	0.0280195	0.000785095	0.0142875	-4.24837	-0.0486669										11.8	4.88e-05	5.599e-07	0.00325333
59	0.0283655	0.000804599	0.0137755	-4.28486	-0.085159										12	4.942e-05	5.689e-07	0.00329467
60	0.0287114	0.000824342	0.0141734	-4.25639	-0.0566822										12.21	5.002e-05	5.762e-07	0.00333467
61	0.0290573	0.000844325	0.0141366	-4.25899	-0.0592834										12.42	5.058e-05	5.818e-07	0.003372
62	0.0294032	0.000864547	0.0140138	-4.26771	-0.0680072										12.63	5.113e-05	5.858e-07	0.00340867
63	0.0297491	0.000885008	0.0142282	-4.25253	-0.0528264										12.83	5.164e-05	5.882e-07	0.00344267
64	0.030095	0.000905708	0.014156	-4.25761	-0.0579093										13.04	5.213e-05	5.889e-07	0.00347533
65	0.0304409	0.000926648	0.0137764	-4.2848	-0.0850968										13.25	5.259e-05	5.879e-07	0.003506
66	0.0307868	0.000947827	0.0139996	-4.26872	-0.0690194										13.45	5.303e-05	5.854e-07	0.00353533
67	0.0311327	0.000969245	0.0140086	-4.26808	-0.0683756										13.66	5.343e-05	5.813e-07	0.003562
68	0.0314786	0.000990903	0.0140705	-4.26367	-0.0639691										13.87	5.381e-05	5.756e-07	0.00358733
69	0.0318245	0.0010128	0.0139508	-4.27222	-0.0725128										14.07	5.415e-05	5.684e-07	0.00361
70	0.0321704	0.00103494	0.0140252	-4.2669	-0.067196										14.28	5.447e-05	5.598e-07	0.00363133
71	0.0325163	0.00105731	0.0138716	-4.27791	-0.0782066										14.49	5.476e-05	5.498e-07	0.00365067
72	0.0328622	0.00107993	0.014027	-4.26677	-0.0670637										14.7	5.502e-05	5.385e-07	0.003668
73	0.0332081	0.00110278	0.0136423	-4.29458	-0.094877										14.9	5.525e-05	5.26e-07	0.00368333
74	0.033554	0.00112587	0.0140378	-4.266	-0.0662941										15.11	5.545e-05	5.124e-07	0.00369667
75	0.0338999	0.00114921	0.0138264	-4.28117	-0.0814686										15.32	5.561e-05	4.978e-07	0.00370733
76	0.0342458	0.00117278	0.0137656	-4.28559	-0.0858809										15.52	5.575e-05	4.823e-07	0.00371667
77	0.0345917	0.00119659	0.0137399	-4.28745	-0.0877457										15.73	5.586e-05	4.661e-07	0.003724
78	0.0349376	0.00122064	0.0136614	-4.29318	-0.0934792										15.94	5.594e-05	4.494e-07	0.00372933
79	0.0352835	0.00124493	0.013679	-4.2919	-0.0921918										16.14	5.598e-05	4.323e-07	0.003732
80	0.0356294	0.00126946	0.013641	-4.29468	-0.0949714										16.35	5.6e-05	4.15e-07	0.00373333
81	0.0359753	0.00129422	0.0137436	-4.28718	-0.0874757										16.56	5.599e-05	3.978e-07	0.00373267
82	0.0363212	0.00131923	0.0134475	-4.30896	-0.109255										16.77	5.595e-05	3.81e-07	0.00373
83	0.0366671	0.00134448	0.0137263	-4.28844	-0.0887345										16.97	5.587e-05	3.648e-07	0.00372467
84	0.037013	0.00136996	0.0136119	-4.29681	-0.0971062										17.18	5.577e-05	3.497e-07	0.003718
85	0.0373589	0.00139569	0.0133648	-4.31513	-0.115426										17.39	5.564e-05	3.359e-07	0.00370933
86	0.0377048	0.00142165	0.013544	-4.30181	-0.102108										17.59	5.548e-05	3.239e-07	0.00369867
87	0.0380507	0.00144786	0.0136418	-4.29461	-0.0949095										17.8	5.529e-05	3.14e-07	0.003686
88	0.0383966	0.0014743	0.0133502	-4.31622	-0.116516										18.01	5.508e-05	3.067e-07	0.003672
89	0.0387425	0.00150098	0.0133497	-4.31626	-0.116554										18.21	5.483e-05	3.022e-07	0.00365533
90	0.0390884	0.0015279	0.0134654	-4.30763	-0.107928										18.42	5.456e-05	3.007e-07	0.00363733
91	0.0394343	0.00155506	0.013425	-4.31063	-0.110929										18.63	5.427e-05	3.024e-07	0.003618
92	0.0397802	0.00158246	0.013529	-4.30292	-0.103214										18.83	5.394e-05	3.071e-07	0.003596
93	0.040126	0.0016101	0.013481	-4.30648	-0.10677										19.04	5.36e-05	3.148e-07	0.00357333
94	0.0404719	0.00163798	0.0133548	-4.31588	-0.116174										19.25	5.322e-05	3.25e-07	0.003548
95	0.0408178	0.0016661	0.0132054	-4.32713	-0.127426										19.46	5.282e-05	3.376e-07	0.00352133
96	0.0411637	0.00169445	0.0131366	-4.33235	-0.132648										19.66	5.24e-05	3.521e-07	0.00349333
97	0.0415096	0.00172305	0.0135988	-4.29777	-0.0980651										19.87	5.196e-05	3.682e-07	0.003464
98	0.0418555	0.00175188	0.0131114	-4.33427	-0.134565										20.08	5.149e-05	3.854e-07	0.00343267
99	0.0422014	0.00178096	0.0132832	-4.32125	-0.121548										20.28	5.1e-05	4.035e-07	0.0034
100	0.0425473	0.00181027	0.013238	-4.32466	-0.124955										20.49	5.049e-05	4.222e-07	0.003366
101	0.0428932	0.00183982	0.0132217	-4.32589	-0.126188										20.7	4.996e-05	4.411e-07	0.00333067
102	0.043239	0.00186961	0.0131916	-4.32817	-0.128467										20.9	4.941e-05	4.601e-07	0.003294
103	0.0435849	0.00189965	0.012795	-4.3587	-0.158995										21.11	4.885e-05	4.789e-07	0.00325667
104	0.0439308	0.00192992	0.0129637	-4.34561	-0.1459										21.32	4.826e-05	4.974e-07	0.00321733
105	0.0442767	0.00196043	0.0131638	-4.33028	-0.130577										21.53	4.766e-05	5.154e-07	0.00317733
106	0.0446226	0.00199117	0.0132523	-4.32358	-0.123876										21.73	4.704e-05	5.328e-07	0.003136
107	0.0449685	0.00202216	0.0128843	-4.35174	-0.152038										21.94	4.641e-05	5.494e-07	0.003094
108	0.0453143	0.00205339	0.0129581	-4.34603	-0.146327										22.15	4.576e-05	5.652e-07	0.00305067
109	0.0456602	0.00208485	0.0129378	-4.34761	-0.1479										22.35	4.51e-05	5.8e-07	0.00300667
110	0.0460061	0.00211656	0.0130082	-4.34217	-0.142469										22.56	4.442e-05	5.938e-07	0.00296133
111	0.046352	0.00214851	0.0127728	-4.36044	-0.160731										22.77	4.373e-05	6.065e-07	0.00291533
112	0.0466978	0.00218069	0.012798	-4.35847	-0.158765										22.97	4.304e-05	6.18e-07	0.00286933
113	0.0470437	0.00221311	0.0128966	-4.35079	-0.151086										23.18	4.233e-05	6.283e-07	0.002822
114	0.0473896	0.00224577	0.0129479	-4.34682	-0.147114										23.39	4.161e-05	6.375e-07	0.002774
115	0.0477355	0.00227868	0.0128379	-4.35535	-0.155645										23.6	4.089e-05	6.454e-07	0.002726
116	0.0480814	0.00231182	0.0129997	-4.34283	-0.143123										23.8	4.015e-05	6.52e-07	0.00267667
117	0.0484272	0.0023452	0.0126696	-4.36855	-0.168845										24.01	3.942e-05	6.573e-07	0.002628
118	0.0487731	0.00237882	0.0125711	-4.37636	-0.176653										24.22	3.867e-05	6.614e-07	0.002578
119	0.049119	0.00241267	0.0129196	-4.34901	-0.149306										24.42	3.792e-05	6.643e-07	0.002528
120	0.0494648	0.00244677	0.0127258	-4.36412	-0.164418										24.63	3.717e-05	6.659e-07	0.002478
121	0.0498107	0.00248111	0.0124907	-4.38277	-0.183069										24.84	3.641e-05	6.663e-07	0.00242733
122	0.0501566	0.00251568	0.0126339	-4.37137	-0.171668										25.04	3.565e-05	6.656e-07	0.00237667
123	0.0505025	0.0025505	0.0126295	-4.37172	-0.172018										25.25	3.489e-05	6.638e-07	0.002326
124	0.0508483	0.00258555	0.0124911	-4.38274	-0.183031										25.46	3.413e-05	6.609e-07	0.00227533
125	0.0511942	0.00262085	0.0124813	-4.38352	-0.18382										25.67	3.337e-05	6.57e-07	0.00222467
126	0.0515401	0.00265638	0.0125921	-4.37469	-0.174981										25.87	3.26e-05	6.522e-07	0.00217333
127	0.0518859	0.00269215	0.0124071	-4.38948	-0.189778										26.08	3.185e-05	6.466e-07	0.00212333
128	0.0522318	0.00272816	0.01253	-4.37963	-0.179925										26.29	3.109e-05	6.403e-07	0.00207267
129	0.0525777	0.00276441	0.0124536	-4.38575	-0.186042										26.49	3.034e-05	6.333e-07	0.00202267
130	0.0529235	0.0028009	0.0124436	-4.38655	-0.186845										26.7	2.959e-05	6.258e-07	0.00197267
131	0.0532694	0.00283763	0.0123699	-4.39249	-0.192782										26.91	2.884e-05	6.179e-07	0.00192267
132	0.0536153	0.0028746	0.0124512	-4.38594	-0.186233										27.11	2.81e-05	6.097e-07	0.00187333
133	0.0539611	0.0029118	0.0124347	-4.38726	-0.187556										27.32	2.737e-05	6.013e-07	0.00182467
134	0.054307	0.00294925	0.0121163	-4.41321	-0.2135										27.53	2.664e-05	5.928e-07	0.001776
135	0.0546528	0.00298693	0.0121496	-4.41046	-0.21075										27.73	2.592e-05	5.845e-07	0.001728
136	0.0549987	0.00302486	0.0122633	-4.40114	-0.201437										27.94	2.521e-05	5.764e-07	0.00168067
137	0.0553446	0.00306302	0.012224	-4.40435	-0.204648										28.15	2.451e-05	5.686e-07	0.001634
138	0.0556904	0.00310142	0.0122909	-4.39889	-0.199189										28.36	2.381e-05	5.613e-07	0.00158733
139	0.0560363	0.00314006	0.0121341	-4.41173	-0.212029										28.56	2.313e-05	5.547e-07	0.001542
140	0.0563821	0.00317894	0.0121625	-4.4094	-0.209691										28.77	2.245e-05	5.487e-07	0.00149667
141	0.056728	0.00321806	0.0120665	-4.41733	-0.217621										28.98	2.179e-05	5.436e-07	0.00145267
142	0.0570738	0.00325742	0.012191	-4.40706	-0.207352										29.18	2.113e-05	5.394e-07	0.00140867
143	0.0574197	0.00329702	0.0117791	-4.44143	-0.241722										29.39	2.049e-05	5.362e-07	0.001366
144	0.0577655	0.00333686	0.0120156	-4.42155	-0.221848										29.6	1.986e-05	5.34e-07	0.001324
145	0.0581114	0.00337693	0.0120762	-4.41652	-0.216816										29.8	1.924e-05	5.329e-07	0.00128267
146	0.0584572	0.00341725	0.0118355	-4.43665	-0.236948										30.01	1.863e-05	5.329e-07	0.001242
147	0.0588031	0.0034578	0.0117098	-4.44733	-0.247623										30.22	1.803e-05	5.339e-07	0.001202
148	0.0591489	0.0034986	0.0118082	-4.43896	-0.239256										30.43	1.745e-05	5.359e-07	0.00116333
149	0.0594948	0.00353963	0.0116604	-4.45156	-0.251854										30.63	1.688e-05	5.39e-07	0.00112533
150	0.0598406	0.0035809	0.011621	-4.45494	-0.255237										30.84	1.632e-05	5.429e-07	0.001088
151	0.0601865	0.00362241	0.0118997	-4.43124	-0.231536										31.05	1.578e-05	5.476e-07	0.001052
152	0.0605323	0.00366416	0.0117997	-4.43968	-0.239973										31.25	1.525e-05	5.531e-07	0.00101667
153	0.0608782	0.00370615	0.0117366	-4.44504	-0.245338										31.46	1.473e-05	5.592e-07	0.000982
154	0.061224	0.00374838	0.0114949	-4.46585	-0.266144										31.67	1.423e-05	5.658e-07	0.000948667
155	0.0615699	0.00379085	0.0117653	-4.4426	-0.242898										31.87	1.374e-05	5.729e-07	0.000916
156	0.0619157	0.00383355	0.0116867	-4.4493	-0.249597										32.08	1.326e-05	5.803e-07	0.000884
157	0.0622615	0.0038765	0.0114164	-4.4727	-0.272998										32.29	1.28e-05	5.879e-07	0.000853333
158	0.0626074	0.00391968	0.0115383	-4.46208	-0.262377										32.5	1.235e-05	5.957e-07	0.000823333
159	0.0629532	0.00396311	0.0114902	-4.46626	-0.266553										32.7	1.192e-05	6.035e-07	0.000794667
160	0.0632991	0.00400677	0.0115592	-4.46028	-0.260572										32.91	1.15e-05	6.114e-07	0.000766667
161	0.0636449	0.00405067	0.0114087	-4.47338	-0.273674										33.12	1.109e-05	6.193e-07	0.000739333
162	0.0639907	0.00409481	0.011341	-4.47933	-0.279629										33.32	1.07e-05	6.27e-07	0.000713333
163	0.0643366	0.00413919	0.0113967	-4.47443	-0.274729										33.53	1.032e-05	6.347e-07	0.000688
164	0.0646824	0.00418381	0.0113647	-4.47724	-0.277538										33.74	9.948e-06	6.423e-07	0.0006632
165	0.0650282	0.00422867	0.0112552	-4.48693	-0.287222										33.94	9.592e-06	6.497e-07	0.000639467
166	0.0653741	0.00427377	0.0113199	-4.48119	-0.281485										34.15	9.25e-06	6.571e-07	0.000616667
167	0.0657199	0.0043191	0.0112957	-4.48333	-0.28363										34.36	8.92e-06	6.644e-07	0.000594667
168	0.0660657	0.00436468	0.0112273	-4.4894	-0.289698										34.57	8.602e-06	6.716e-07	0.000573467
169	0.0664116	0.00441049	0.0111207	-4.49895	-0.299242										34.77	8.295e-06	6.788e-07	0.000553
170	0.0667574	0.00445655	0.0111001	-4.5008	-0.301096										34.98	8.001e-06	6.861e-07	0.0005334
171	0.0671032	0.00450284	0.0111444	-4.49682	-0.297116										35.19	7.717e-06	6.935e-07	0.000514467
172	0.067449	0.00454937	0.0110837	-4.50228	-0.302573										35.39	7.445e-06	7.011e-07	0.000496333
173	0.0677949	0.00459614	0.0108779	-4.52102	-0.321318										35.6	7.183e-06	7.088e-07	0.000478867
174	0.0681407	0.00464315	0.0108913	-4.51979	-0.320085										35.81	6.931e-06	7.169e-07	0.000462067
175	0.0684865	0.0046904	0.011008	-4.50914	-0.309432										36.01	6.689e-06	7.253e-07	0.000445933
176	0.0688323	0.00473789	0.0109022	-4.51879	-0.319086										36.22	6.457e-06	7.342e-07	0.000430467
177	0.0691781	0.00478562	0.0110217	-4.50789	-0.308183										36.43	6.234e-06	7.434e-07	0.0004156
178	0.069524	0.00483358	0.0108748	-4.52131	-0.321603										36.63	6.019e-06	7.531e-07	0.000401267
179	0.0698698	0.00488179	0.0109414	-4.51521	-0.3155										36.84	5.813e-06	7.633e-07	0.000387533
180	0.0702156	0.00493023	0.0107118	-4.53641	-0.336701										37.05	5.614e-06	7.74e-07	0.000374267
181	0.0705614	0.00497891	0.0106177	-4.54523	-0.345527										37.26	5.423e-06	7.852e-07	0.000361533
182	0.0709072	0.00502784	0.0108074	-4.52752	-0.327816										37.46	5.239e-06	7.968e-07	0.000349267
183	0.071253	0.005077	0.0108174	-4.5266	-0.32689										37.67	5.061e-06	8.087e-07	0.0003374
184	0.0715989	0.0051264	0.010736	-4.53415	-0.334447										37.88	4.889e-06	8.209e-07	0.000325933
185	0.0719447	0.00517604	0.0106307	-4.54401	-0.344305										38.08	4.723e-06	8.333e-07	0.000314867
186	0.0722905	0.00522591	0.0104578	-4.56041	-0.360707										38.29	4.562e-06	8.458e-07	0.000304133
187	0.0726363	0.00527603	0.0106122	-4.54575	-0.346049										38.5	4.406e-06	8.581e-07	0.000293733
188	0.0729821	0.00532639	0.0104267	-4.56339	-0.363683										38.7	4.254e-06	8.702e-07	0.0002836
189	0.0733279	0.00537698	0.0106503	-4.54216	-0.342458										38.91	4.106e-06	8.819e-07	0.000273733
190	0.0736737	0.00542782	0.0105367	-4.55289	-0.353188										39.12	3.961e-06	8.929e-07	0.000264067
191	0.0740195	0.00547889	0.0105986	-4.54703	-0.347328										39.33	3.819e-06	9.03e-07	0.0002546
192	0.0743653	0.0055302	0.0105302	-4.55351	-0.353801										39.53	3.68e-06	9.12e-07	0.000245333
193	0.0747111	0.00558175	0.0105006	-4.55633	-0.356622										39.74	3.542e-06	9.196e-07	0.000236133
194	0.0750569	0.00563354	0.0103199	-4.57368	-0.373979										39.95	3.406e-06	9.256e-07	0.000227067
195	0.0754027	0.00568557	0.0101814	-4.58719	-0.387487										40.15	3.271e-06	9.297e-07	0.000218067
196	0.0757485	0.00573784	0.0103176	-4.57391	-0.374202										40.36	3.137e-06	9.315e-07	0.000209133
197	0.0760943	0.00579035	0.0101835	-4.58699	-0.387286										40.57	3.003e-06	9.309e-07	0.0002002
198	0.0764401	0.00584309	0.0100915	-4.59606	-0.396356										40.77	2.869e-06	9.275e-07	0.000191267
199	0.0767859	0.00589608	0.0100399	-4.60119	-0.401481										40.98	2.734e-06	9.209e-07	0.000182267
200	0.0771317	0.0059493	0.0101696	-4.58836	-0.388651										41.19	2.598e-06	9.109e-07	0.0001732
201	0.0774775	0.00600276	0.0100505	-4.60013	-0.400425										41.4	2.46e-06	8.971e-07	0.000164
202	0.0778233	0.00605647	0.00991039	-4.61417	-0.414466										41.6	2.321e-06	8.792e-07	0.000154733
203	0.0781691	0.00611041	0.0101018	-4.59505	-0.395341										41.81	2.18e-06	8.569e-07	0.000145333
204	0.0785149	0.00616459	0.00999933	-4.60524	-0.405532										42.02	2.036e-06	8.297e-07	0.000135733
205	0.0788607	0.00621901	0.0100664	-4.59855	-0.398846										42.22	1.89e-06	7.974e-07	0.000126
206	0.0792065	0.00627366	0.00992532	-4.61267	-0.412961										42.43	1.74e-06	7.596e-07	0.000116
207	0.0795522	0.00632856	0.0100581	-4.59938	-0.399671										42.64	1.586e-06	7.159e-07	0.000105733
208	0.079898	0.0063837	0.00989573	-4.61565	-0.415947										42.84	1.429e-06	6.66e-07	9.52667e-05
209	0.0802438	0.00643907	0.00975683	-4.62979	-0.430083										43.05	1.268e-06	6.096e-07	8.45333e-05
210	0.0805896	0.00649468	0.00975623	-4.62985	-0.430144										43.26	1.102e-06	5.462e-07	7.34667e-05
211	0.0809354	0.00655054	0.00974359	-4.63115	-0.431441										43.47	9.315e-07	4.755e-07	6.21e-05
212	0.0812812	0.00660663	0.00959281	-4.64674	-0.447036										43.67	7.561e-07	3.971e-07	5.04067e-05
213	0.0816269	0.00666296	0.00968132	-4.63756	-0.437852										43.88	5.754e-07	3.108e-07	3.836e-05
214	0.0819727	0.00671953	0.00964902	-4.6409	-0.441194										44.09	3.893e-07	2.16e-07	2.59533e-05
215	0.0823185	0.00677633	0.00963158	-4.64271	-0.443003										44.29	1.976e-07	1.126e-07	1.31733e-05
216	0.0826643	0.00683338	0.00959244	-4.64678	-0.447075										44.5	0	0	0
217	0.08301	0.00689067	0.00953559	-4.65272	-0.453019
218	0.0833558	0.00694819	0.00963009	-4.64286	-0.443158
219	0.0837016	0.00700596	0.00955389	-4.65081	-0.451102
220	0.0840474	0.00706396	0.00942073	-4.66484	-0.465138
221	0.0843931	0.0071222	0.00940702	-4.6663	-0.466594
222	0.0847389	0.00718068	0.00936528	-4.67075	-0.471041
223	0.0850847	0.0072394	0.00936588	-4.67068	-0.470977
224	0.0854304	0.00729836	0.00927086	-4.68088	-0.481174
225	0.0857762	0.00735755	0.00915928	-4.69299	-0.493283
226	0.0861219	0.00741699	0.00919145	-4.68948	-0.489776
227	0.0864677	0.00747666	0.00930726	-4.67696	-0.477255
228	0.0868135	0.00753658	0.00903032	-4.70717	-0.507463
229	0.0871592	0.00759673	0.00915853	-4.69307	-0.493364
230	0.087505	0.00765712	0.00908348	-4.7013	-0.501593
231	0.0878507	0.00771775	0.00896736	-4.71416	-0.514459
232	0.0881965	0.00777862	0.00890789	-4.72082	-0.521113
233	0.0885422	0.00783973	0.00893138	-4.71818	-0.518479
234	0.088888	0.00790108	0.00895351	-4.71571	-0.516005
235	0.0892337	0.00796266	0.00895527	-4.71551	-0.515808
236	0.0895795	0.00802449	0.00887703	-4.72429	-0.524583
237	0.0899252	0.00808655	0.00893061	-4.71827	-0.518566
238	0.090271	0.00814885	0.00880926	-4.73195	-0.532246
239	0.0906167	0.00821139	0.00877501	-4.73585	-0.536142
240	0.0909625	0.00827417	0.00867026	-4.74786	-0.548151
241	0.0913082	0.00833719	0.00855158	-4.76164	-0.561934
242	0.091654	0.00840045	0.00857258	-4.75919	-0.559481
243	0.0919997	0.00846394	0.00856369	-4.76022	-0.560519
244	0.0923454	0.00852768	0.00870172	-4.74423	-0.544529
245	0.0926912	0.00859165	0.00875304	-4.73835	-0.538649
246	0.0930369	0.00865587	0.00840551	-4.77887	-0.579163
247	0.0933826	0.00872032	0.00852326	-4.76496	-0.565251
248	0.0937284	0.00878501	0.00853187	-4.76395	-0.564242
249	0.0940741	0.00884994	0.00852577	-4.76466	-0.564957
250	0.0944198	0.0089151	0.00827635	-4.79435	-0.594648
251	0.0947656	0.00898051	0.00829735	-4.79182	-0.592114
252	0.0951113	0.00904616	0.00824232	-4.79847	-0.598768
253	0.095457	0.00911204	0.00829198	-4.79247	-0.592761
254	0.0958027	0.00917816	0.00823091	-4.79986	-0.600154
255	0.0961485	0.00924453	0.00828227	-4.79364	-0.593933
256	0.0964942	0.00931113	0.00804127	-4.82317	-0.623464
257	0.0968399	0.00937797	0.0080184	-4.82602	-0.626311
258	0.0971856	0.00944504	0.00805252	-4.82177	-0.622066
259	0.0975313	0.00951236	0.00816567	-4.80782	-0.608111
260	0.097877	0.00957992	0.00795533	-4.83391	-0.634208
261	0.0982228	0.00964771	0.00788733	-4.8425	-0.642792
262	0.0985685	0.00971574	0.00798414	-4.8303	-0.630593
263	0.0989142	0.00978401	0.00798116	-4.83067	-0.630967
264	0.0992599	0.00985253	0.00802751	-4.82488	-0.625176
265	0.0996056	0.00992127	0.00782535	-4.85039	-0.650682
266	0.0999513	0.00999026	0.00782468	-4.85047	-0.650768
267	0.100297	0.0100595	0.007765	-4.85813	-0.658424
268	0.100643	0.010129	0.00782236	-4.85077	-0.651063
269	0.100988	0.0101987	0.00781736	-4.85141	-0.651703
270	0.101334	0.0102686	0.00775155	-4.85986	-0.660157
271	0.10168	0.0103388	0.00783937	-4.8486	-0.648892
272	0.102025	0.0104092	0.00774101	-4.86122	-0.661519
273	0.102371	0.0104799	0.00749589	-4.8934	-0.693696
274	0.102717	0.0105508	0.00765054	-4.87298	-0.673274
275	0.103063	0.0106219	0.00750548	-4.89212	-0.692417
276	0.103408	0.0106933	0.00742104	-4.90344	-0.703731
277	0.103754	0.0107649	0.00739725	-4.90665	-0.706942
278	0.1041	0.0108367	0.00746782	-4.89715	-0.697447
279	0.104445	0.0109088	0.00748037	-4.89547	-0.695768
280	0.104791	0.0109812	0.00740724	-4.9053	-0.705593
281	0.105137	0.0110537	0.00746006	-4.89819	-0.698487
282	0.105482	0.0111265	0.0073393	-4.91451	-0.714807
283	0.105828	0.0111996	0.00723489	-4.92884	-0.729135
284	0.106174	0.0112729	0.00717859	-4.93665	-0.736948
285	0.106519	0.0113464	0.00729051	-4.92118	-0.721477
286	0.106865	0.0114201	0.00719275	-4.93468	-0.734977
287	0.107211	0.0114941	0.00711191	-4.94598	-0.74628
288	0.107556	0.0115684	0.00711817	-4.9451	-0.745399
289	0.107902	0.0116429	0.00704806	-4.955	-0.755298
290	0.108248	0.0117176	0.00706058	-4.95323	-0.753522
291	0.108593	0.0117925	0.00708635	-4.94958	-0.74988
292	0.108939	0.0118677	0.00684836	-4.98375	-0.784041
293	0.109285	0.0119432	0.00696117	-4.96741	-0.767703
294	0.10963	0.0120188	0.00686699	-4.98103	-0.781324
295	0.109976	0.0120947	0.00686704	-4.98102	-0.781317
296	0.110322	0.0121709	0.00690271	-4.97584	-0.776137
297	0.110667	0.0122473	0.00675322	-4.99774	-0.798031
298	0.111013	0.0123239	0.00669517	-5.00637	-0.806664
299	0.111359	0.0124008	0.00662141	-5.01745	-0.817742
300	0.111704	0.0124779	0.00666107	-5.01148	-0.811771
301	0.11205	0.0125552	0.006757	-4.99718	-0.797471
302	0.112396	0.0126328	0.00661822	-5.01793	-0.818224
303	0.112741	0.0127106	0.00672578	-5.00181	-0.802103
304	0.113087	0.0127887	0.00660383	-5.02011	-0.820401
305	0.113433	0.0128669	0.00653654	-5.03035	-0.830642
306	0.113778	0.0129455	0.00645614	-5.04272	-0.843019
307	0.114124	0.0130243	0.00654223	-5.02948	-0.829772
308	0.114469	0.0131033	0.00635448	-5.0586	-0.85889
309	0.114815	0.0131825	0.0064327	-5.04636	-0.846655
310	0.115161	0.013262	0.00640252	-5.05106	-0.851359
311	0.115506	0.0133417	0.00633852	-5.06111	-0.861405
312	0.115852	0.0134217	0.00630549	-5.06634	-0.86663
313	0.116198	0.0135019	0.00624143	-5.07655	-0.876841
314	0.116543	0.0135823	0.00626576	-5.07266	-0.872951
315	0.116889	0.013663	0.00626407	-5.07292	-0.873219
316	0.117235	0.0137439	0.00617684	-5.08695	-0.887243
317	0.11758	0.0138251	0.00616268	-5.08924	-0.889538
318	0.117926	0.0139065	0.00606754	-5.1048	-0.905097
319	0.118271	0.0139881	0.00606209	-5.1057	-0.905995
320	0.118617	0.01407	0.00603423	-5.11031	-0.910602
321	0.118963	0.0141521	0.00598263	-5.11889	-0.919189
322	0.119308	0.0142344	0.00604058	-5.10926	-0.909551
323	0.119654	0.014317	0.00597703	-5.11983	-0.920127
324	0.119999	0.0143999	0.00595522	-5.12349	-0.923782
325	0.120345	0.0144829	0.00588844	-5.13476	-0.935059
326	0.120691	0.0145662	0.00583914	-5.14317	-0.943466
327	0.121036	0.0146498	0.00580734	-5.14863	-0.948927
328	0.121382	0.0147335	0.00584328	-5.14246	-0.942758
329	0.121727	0.0148176	0.0058446	-5.14224	-0.942533
330	0.122073	0.0149018	0.0058716	-5.13763	-0.937924
331	0.122419	0.0149863	0.00574149	-5.16004	-0.960332
332	0.122764	0.0150711	0.00563655	-5.17848	-0.978778
333	0.12311	0.015156	0.00569328	-5.16847	-0.968763
334	0.123455	0.0152412	0.00552524	-5.19843	-0.998724
335	0.123801	0.0153267	0.00562007	-5.18141	-0.981706
336	0.124147	0.0154124	0.00566125	-5.17411	-0.974406
337	0.124492	0.0154983	0.00553962	-5.19583	-0.996125
338	0.124838	0.0155845	0.00559739	-5.18545	-0.98575
339	0.125183	0.0156709	0.00563003	-5.17964	-0.979936
340	0.125529	0.0157575	0.00544284	-5.21345	-1.01375
341	0.125874	0.0158444	0.00547374	-5.20779	-1.00809
342	0.12622	0.0159315	0.00535323	-5.23005	-1.03035
343	0.126566	0.0160189	0.00541116	-5.21929	-1.01959
344	0.126911	0.0161064	0.00542646	-5.21647	-1.01676
345	0.127257	0.0161943	0.00533138	-5.23414	-1.03444
346	0.127602	0.0162823	0.00522309	-5.25467	-1.05496
347	0.127948	0.0163707	0.0052951	-5.24097	-1.04127
348	0.128293	0.0164592	0.00529592	-5.24082	-1.04111
349	0.128639	0.016548	0.00527812	-5.24419	-1.04448
350	0.128985	0.016637	0.00524176	-5.2511	-1.05139
351	0.12933	0.0167263	0.00517362	-5.26418	-1.06448
352	0.129676	0.0168158	0.00514316	-5.27009	-1.07038
353	0.130021	0.0169055	0.00503976	-5.2904	-1.09069
354	0.130367	0.0169955	0.00503781	-5.29078	-1.09108
355	0.130712	0.0170857	0.0050762	-5.28319	-1.08349
356	0.131058	0.0171762	0.00514319	-5.27008	-1.07038
357	0.131403	0.0172669	0.00496704	-5.30493	-1.10523
358	0.131749	0.0173578	0.00504905	-5.28856	-1.08885
359	0.132094	0.017449	0.00494721	-5.30893	-1.10923
360	0.13244	0.0175404	0.00494109	-5.31017	-1.11046
361	0.132786	0.017632	0.00493612	-5.31118	-1.11147
362	0.133131	0.0177239	0.00493377	-5.31165	-1.11195
363	0.133477	0.017816	0.00486361	-5.32597	-1.12627
364	0.133822	0.0179084	0.00489654	-5.31923	-1.11952
365	0.134168	0.018001	0.00479853	-5.33945	-1.13974
366	0.134513	0.0180938	0.00472327	-5.35525	-1.15555
367	0.134859	0.0181869	0.00472033	-5.35588	-1.15617
368	0.135204	0.0182802	0.00471541	-5.35692	-1.15721
369	0.13555	0.0183737	0.00465507	-5.3698	-1.17009
370	0.135895	0.0184675	0.004647	-5.37153	-1.17183
371	0.136241	0.0185616	0.0046002	-5.38165	-1.18195
372	0.136586	0.0186558	0.004564	-5.38955	-1.18985
373	0.136932	0.0187503	0.00462023	-5.37731	-1.17761
374	0.137277	0.0188451	0.00453867	-5.39512	-1.19542
375	0.137623	0.0189401	0.00453571	-5.39577	-1.19607
376	0.137968	0.0190353	0.00446174	-5.41222	-1.21251
377	0.138314	0.0191307	0.00443622	-5.41795	-1.21825
378	0.138659	0.0192264	0.00454468	-5.3938	-1.19409
379	0.139005	0.0193224	0.00446387	-5.41174	-1.21203
380	0.13935	0.0194185	0.00442655	-5.42014	-1.22043
381	0.139696	0.0195149	0.00439819	-5.42656	-1.22686
382	0.140041	0.0196116	0.00441244	-5.42333	-1.22362
383	0.140387	0.0197085	0.00435899	-5.43551	-1.23581
384	0.140732	0.0198056	0.00432235	-5.44396	-1.24425
385	0.141078	0.0199029	0.00423448	-5.4645	-1.26479
386	0.141423	0.0200005	0.00425661	-5.45928	-1.25958
387	0.141769	0.0200984	0.00421424	-5.46929	-1.26958
388	0.142114	0.0201965	0.00420047	-5.47256	-1.27285
389	0.14246	0.0202948	0.00412956	-5.48958	-1.28988
390	0.142805	0.0203933	0.00421247	-5.46971	-1.27
391	0.143151	0.0204921	0.00413939	-5.48721	-1.2875
392	0.143496	0.0205911	0.00409765	-5.49734	-1.29764
393	0.143842	0.0206904	0.00404597	-5.51003	-1.31033
394	0.144187	0.0207899	0.00407139	-5.50377	-1.30407
395	0.144533	0.0208897	0.00411326	-5.49354	-1.29383
396	0.144878	0.0209896	0.00394872	-5.53436	-1.33466
397	0.145223	0.0210899	0.00413317	-5.48871	-1.289
398	0.145569	0.0211903	0.00392222	-5.5411	-1.34139
399	0.145914	0.021291	0.00387301	-5.55372	-1.35402
400	0.14626	0.0213919	0.00391754	-5.54229	-1.34259
401	0.146605	0.0214931	0.00388548	-5.55051	-1.3508
402	0.146951	0.0215945	0.00391506	-5.54293	-1.34322
403	0.147296	0.0216962	0.00390083	-5.54657	-1.34686
404	0.147642	0.021798	0.00377487	-5.57939	-1.37969
405	0.147987	0.0219002	0.00376788	-5.58124	-1.38154
406	0.148333	0.0220025	0.00379405	-5.57432	-1.37462
407	0.148678	0.0221051	0.00377412	-5.57959	-1.37988
408	0.149023	0.022208	0.00372222	-5.59344	-1.39373
409	0.149369	0.022311	0.0037435	-5.58773	-1.38803
410	0.149714	0.0224144	0.00371978	-5.59409	-1.39438
411	0.15006	0.0225179	0.00368345	-5.60391	-1.4042
412	0.150405	0.0226217	0.00369224	-5.60152	-1.40182
413	0.150751	0.0227257	0.0036658	-5.60871	-1.409
414	0.151096	0.02283	0.00366666	-5.60847	-1.40877
415	0.151441	0.0229345	0.00355418	-5.63963	-1.43993
416	0.151787	0.0230392	0.00349211	-5.65725	-1.45754
417	0.152132	0.0231442	0.0034781	-5.66127	-1.46157
418	0.152478	0.0232494	0.00357722	-5.63317	-1.43346
419	0.152823	0.0233549	0.00349364	-5.65681	-1.45711
420	0.153168	0.0234606	0.00352929	-5.64666	-1.44695
421	0.153514	0.0235665	0.00339623	-5.68509	-1.48538
422	0.153859	0.0236727	0.00343606	-5.67343	-1.47373
423	0.154205	0.0237791	0.00337086	-5.69259	-1.49288
424	0.15455	0.0238857	0.00342276	-5.67731	-1.4776
425	0.154895	0.0239926	0.00333026	-5.7047	-1.505
426	0.155241	0.0240997	0.00330822	-5.71134	-1.51164
427	0.155586	0.0242071	0.00333113	-5.70444	-1.50474
428	0.155932	0.0243147	0.00334165	-5.70129	-1.50159
429	0.156277	0.0244225	0.00325725	-5.72687	-1.52717
430	0.156622	0.0245306	0.00326652	-5.72403	-1.52432
431	0.156968	0.0246389	0.00324955	-5.72924	-1.52953
432	0.157313	0.0247474	0.00325678	-5.72702	-1.52731
433	0.157658	0.0248562	0.00318797	-5.74837	-1.54867
434	0.158004	0.0249652	0.00312191	-5.76931	-1.5696
435	0.158349	0.0250745	0.0031242	-5.76858	-1.56887
436	0.158695	0.025184	0.0031979	-5.74526	-1.54556
437	0.15904	0.0252937	0.00314327	-5.76249	-1.56279
438	0.159385	0.0254037	0.00313962	-5.76365	-1.56395
439	0.159731	0.0255139	0.00313229	-5.76599	-1.56629
440	0.160076	0.0256243	0.00314526	-5.76186	-1.56215
441	0.160421	0.025735	0.00310323	-5.77531	-1.57561
442	0.160767	0.025846	0.0030483	-5.79317	-1.59346
443	0.161112	0.0259571	0.0030696	-5.78621	-1.5865
444	0.161457	0.0260685	0.00300158	-5.80862	-1.60891
445	0.161803	0.0261802	0.00295584	-5.82397	-1.62427
446	0.162148	0.026292	0.00300799	-5.80648	-1.60678
447	0.162494	0.0264041	0.00298446	-5.81434	-1.61463
448	0.162839	0.0265165	0.00294497	-5.82766	-1.62795
449	0.163184	0.0266291	0.0029485	-5.82646	-1.62675
450	0.16353	0.0267419	0.00284306	-5.86287	-1.66317
451	0.163875	0.026855	0.00283463	-5.86584	-1.66614
452	0.16422	0.0269683	0.002806	-5.876	-1.67629
453	0.164566	0.0270818	0.00276879	-5.88934	-1.68964
454	0.164911	0.0271956	0.00287783	-5.85072	-1.65101
455	0.165256	0.0273096	0.0028076	-5.87543	-1.67572
456	0.165601	0.0274238	0.0028323	-5.86666	-1.66696
457	0.165947	0.0275383	0.00276133	-5.89204	-1.69234
458	0.166292	0.0276531	0.00278573	-5.88324	-1.68354
459	0.166637	0.027768	0.00287797	-5.85067	-1.65096
460	0.166983	0.0278832	0.00277781	-5.88609	-1.68639
461	0.167328	0.0279987	0.0026859	-5.91974	-1.72004
462	0.167673	0.0281143	0.00269723	-5.91553	-1.71583
463	0.168019	0.0282303	0.00258869	-5.9566	-1.7569
464	0.168364	0.0283464	0.00267652	-5.92324	-1.72353
465	0.168709	0.0284628	0.00271013	-5.91076	-1.71106
466	0.169055	0.0285794	0.00255618	-5.96924	-1.76954
467	0.1694	0.0286963	0.00258037	-5.95982	-1.76012
468	0.169745	0.0288134	0.00258339	-5.95865	-1.75895
469	0.17009	0.0289307	0.00251091	-5.98711	-1.7874
470	0.170436	0.0290483	0.00251611	-5.98504	-1.78534
471	0.170781	0.0291661	0.0025011	-5.99102	-1.79132
472	0.171126	0.0292842	0.00252254	-5.98249	-1.78278
473	0.171472	0.0294025	0.00249774	-5.99237	-1.79267
474	0.171817	0.029521	0.00250063	-5.99121	-1.79151
475	0.172162	0.0296398	0.00244324	-6.01443	-1.81472
476	0.172507	0.0297588	0.00250458	-5.98963	-1.78993
477	0.172853	0.029878	0.00247016	-6.00347	-1.80377
478	0.173198	0.0299975	0.0024281	-6.02065	-1.82094
479	0.173543	0.0301172	0.00233799	-6.05846	-1.85876
480	0.173888	0.0302372	0.00233018	-6.06181	-1.86211
481	0.174234	0.0303574	0.00244562	-6.01346	-1.81375
482	0.174579	0.0304778	0.00223511	-6.10346	-1.90376
483	0.174924	0.0305984	0.00230648	-6.07203	-1.87233
484	0.175269	0.0307194	0.00232885	-6.06238	-1.86268
485	0.175615	0.0308405	0.00233047	-6.06169	-1.86198
486	0.17596	0.0309619	0.00236828	-6.04559	-1.84589
487	0.176305	0.0310835	0.0022878	-6.08016	-1.88046
488	0.17665	0.0312053	0.00231478	-6.06844	-1.86873
489	0.176996	0.0313274	0.00225514	-6.09455	-1.89484
490	0.177341	0.0314498	0.00226738	-6.08913	-1.88942
491	0.177686	0.0315723	0.00228354	-6.08203	-1.88232
492	0.178031	0.0316951	0.00221476	-6.11261	-1.91291
493	0.178376	0.0318182	0.00230247	-6.07377	-1.87407
494	0.178722	0.0319414	0.00219168	-6.12309	-1.92338
495	0.179067	0.032065	0.00221084	-6.11438	-1.91468
496	0.179412	0.0321887	0.00216662	-6.13459	-1.93488
497	0.179757	0.0323127	0.00214046	-6.14674	-1.94703
498	0.180103	0.0324369	0.00212252	-6.15515	-1.95545
499	0.180448	0.0325614	0.00211543	-6.1585	-1.95879
500	0.180793	0.0326861	0.00210611	-6.16291	-1.96321
501	0.181138	0.032811	0.00219266	-6.12264	-1.92293
502	0.181483	0.0329362	0.00208734	-6.17187	-1.97216
503	0.181829	0.0330616	0.00217749	-6.12958	-1.92988
504	0.182174	0.0331873	0.00204293	-6.19337	-1.99367
505	0.182519	0.0333132	0.00205465	-6.18765	-1.98794
506	0.182864	0.0334393	0.00202135	-6.20399	-2.00429
507	0.183209	0.0335656	0.00196047	-6.23457	-2.03487
508	0.183554	0.0336922	0.00206117	-6.18448	-1.98477
509	0.1839	0.0338191	0.00201727	-6.20601	-2.0063
510	0.184245	0.0339462	0.00192902	-6.25074	-2.05104
511	0.18459	0.0340735	0.00194946	-6.2402	-2.0405
512	0.184935	0.034201	0.00194114	-6.24448	-2.04477
513	0.18528	0.0343288	0.00191244	-6.25938	-2.05967
514	0.185625	0.0344568	0.00198386	-6.22271	-2.02301
515	0.185971	0.0345851	0.00194163	-6.24423	-2.04452
516	0.186316	0.0347136	0.00187075	-6.28142	-2.08171
517	0.186661	0.0348423	0.0019437	-6.24316	-2.04346
518	0.187006	0.0349713	0.00183093	-6.30293	-2.10323
519	0.187351	0.0351005	0.0018492	-6.293	-2.0933
520	0.187696	0.0352299	0.00184979	-6.29268	-2.09298
521	0.188042	0.0353596	0.00184732	-6.29402	-2.09432
522	0.188387	0.0354895	0.00190143	-6.26515	-2.06545
523	0.188732	0.0356197	0.00180837	-6.31533	-2.11562
524	0.189077	0.0357501	0.00181848	-6.30976	-2.11005
525	0.189422	0.0358807	0.00176305	-6.34071	-2.141
526	0.189767	0.0360116	0.00179673	-6.32179	-2.12208
527	0.190112	0.0361427	0.00176922	-6.33721	-2.13751
528	0.190457	0.0362741	0.0018106	-6.3141	-2.11439
529	0.190803	0.0364056	0.00167319	-6.39302	-2.19332
530	0.191148	0.0365375	0.00171996	-6.36546	-2.16575
531	0.191493	0.0366695	0.00169077	-6.38257	-2.18287
532	0.191838	0.0368018	0.00175342	-6.34619	-2.14648
533	0.192183	0.0369343	0.00173725	-6.35545	-2.15575
534	0.192528	0.0370671	0.00180909	-6.31493	-2.11523
535	0.192873	0.0372001	0.00168816	-6.38412	-2.18441
536	0.193218	0.0373333	0.00167949	-6.38927	-2.18956
537	0.193563	0.0374668	0.001608	-6.43276	-2.23306
538	0.193909	0.0376005	0.00162404	-6.42284	-2.22313
539	0.194254	0.0377345	0.00168441	-6.38634	-2.18664
540	0.194599	0.0378687	0.00169757	-6.37856	-2.17885
541	0.194944	0.0380031	0.00168259	-6.38742	-2.18772
542	0.195289	0.0381378	0.00165744	-6.40248	-2.20278
543	0.195634	0.0382727	0.00156374	-6.46068	-2.26097
544	0.195979	0.0384078	0.00157894	-6.451	-2.25129
545	0.196324	0.0385432	0.00159493	-6.44093	-2.24122
546	0.196669	0.0386788	0.00155031	-6.4693	-2.2696
547	0.197014	0.0388146	0.001602	-6.4365	-2.2368
548	0.197359	0.0389507	0.0015138	-6.49313	-2.29343
549	0.197704	0.039087	0.00158686	-6.446	-2.24629
550	0.198049	0.0392236	0.00159986	-6.43784	-2.23813
551	0.198395	0.0393604	0.00150026	-6.50212	-2.30241
552	0.19874	0.0394974	0.00156186	-6.46188	-2.26217
553	0.199085	0.0396347	0.00153778	-6.47741	-2.27771
554	0.19943	0.0397722	0.00150956	-6.49594	-2.29623
555	0.199775	0.0399099	0.00154141	-6.47506	-2.27535
556	0.20012	0.0400479	0.00149898	-6.50297	-2.30326
557	0.200465	0.0401861	0.00141604	-6.55989	-2.36019
558	0.20081	0.0403246	0.00142685	-6.55229	-2.35258
559	0.201155	0.0404633	0.00144765	-6.53781	-2.33811
560	0.2015	0.0406022	0.00145057	-6.5358	-2.33609
561	0.201845	0.0407414	0.00146266	-6.5275	-2.3278
562	0.20219	0.0408808	0.0014352	-6.54645	-2.34674
563	0.202535	0.0410204	0.00139606	-6.5741	-2.37439
564	0.20288	0.0411603	0.00142895	-6.55082	-2.35111
565	0.203225	0.0413004	0.0013459	-6.61069	-2.41099
566	0.20357	0.0414407	0.00144567	-6.53918	-2.33948
567	0.203915	0.0415813	0.00144749	-6.53792	-2.33822
568	0.20426	0.0417221	0.00137627	-6.58838	-2.38868
569	0.204605	0.0418632	0.00133212	-6.62098	-2.42128
570	0.20495	0.0420045	0.00136236	-6.59854	-2.39883
571	0.205295	0.042146	0.00129444	-6.64967	-2.44997
572	0.20564	0.0422878	0.00132629	-6.62537	-2.42567
573	0.205985	0.0424298	0.001363	-6.59807	-2.39837
574	0.20633	0.042572	0.00134824	-6.60896	-2.40925
575	0.206675	0.0427145	0.00129511	-6.64916	-2.44946
576	0.20702	0.0428572	0.00126597	-6.67192	-2.47221
577	0.207365	0.0430002	0.00127625	-6.66383	-2.46413
578	0.20771	0.0431434	0.00132768	-6.62433	-2.42462
579	0.208055	0.0432868	0.00128025	-6.6607	-2.46099
580	0.2084	0.0434305	0.00128881	-6.65404	-2.45433
581	0.208745	0.0435744	0.00134341	-6.61254	-2.41284
582	0.20909	0.0437185	0.00122121	-6.70791	-2.50821
583	0.209435	0.0438629	0.00130168	-6.6441	-2.44439
584	0.20978	0.0440075	0.00121975	-6.70911	-2.50941
585	0.210125	0.0441523	0.00125813	-6.67813	-2.47843
586	0.210469	0.0442974	0.00124559	-6.68815	-2.48844
587	0.210814	0.0444427	0.00121746	-6.71099	-2.51128
588	0.211159	0.0445883	0.00116041	-6.75898	-2.55928
589	0.211504	0.0447341	0.00120632	-6.72018	-2.52048
590	0.211849	0.0448801	0.00117267	-6.74847	-2.54877
591	0.212194	0.0450264	0.00117812	-6.74384	-2.54413
592	0.212539	0.0451729	0.00128125	-6.65992	-2.46022
593	0.212884	0.0453196	0.00128155	-6.65969	-2.45998
594	0.213229	0.0454666	0.00118721	-6.73615	-2.53645
595	0.213574	0.0456138	0.00111981	-6.79459	-2.59489
596	0.213919	0.0457612	0.00116895	-6.75165	-2.55194
597	0.214264	0.0459089	0.0011459	-6.77156	-2.57186
598	0.214609	0.0460569	0.00112615	-6.78895	-2.58925
599	0.214954	0.046205	0.00116378	-6.75608	-2.55638
600	0.215298	0.0463534	0.00119642	-6.72842	-2.52871
601	0.215643	0.046502	0.00119299	-6.7313	-2.53159
602	0.215988	0.0466509	0.00108472	-6.82644	-2.62673
603	0.216333	0.0468	0.00110685	-6.80624	-2.60653
604	0.216678	0.0469493	0.00115562	-6.76312	-2.56341
605	0.217023	0.0470989	0.00118401	-6.73885	-2.53914
606	0.217368	0.0472487	0.00107036	-6.83976	-2.64006
607	0.217713	0.0473988	0.00109032	-6.82128	-2.62158
608	0.218057	0.0475491	0.00107824	-6.83243	-2.63272
609	0.218402	0.0476996	0.00105838	-6.85102	-2.65131
610	0.218747	0.0478503	0.0010798	-6.83098	-2.63127
611	0.219092	0.0480013	0.00107442	-6.83597	-2.63627
612	0.219437	0.0481526	0.000977699	-6.93031	-2.7306
613	0.219782	0.048304	0.00104265	-6.86599	-2.66628
614	0.220127	0.0484557	0.00106491	-6.84486	-2.64516
615	0.220472	0.0486077	0.00101297	-6.89487	-2.69516
616	0.220816	0.0487599	0.00101763	-6.89028	-2.69057
617	0.221161	0.0489123	0.00109408	-6.81784	-2.61814
618	0.221506	0.0490649	0.000991061	-6.91673	-2.71703
619	0.221851	0.0492178	0.00105868	-6.85074	-2.65103
620	0.222196	0.0493709	0.0010068	-6.90098	-2.70127
621	0.222541	0.0495243	0.00102174	-6.88625	-2.68654
622	0.222885	0.0496779	0.000982785	-6.92512	-2.72542
623	0.22323	0.0498317	0.00102604	-6.88205	-2.68235
624	0.223575	0.0499858	0.00104277	-6.86588	-2.66617
625	0.22392	0.0501401	0.0010042	-6.90357	-2.70386
626	0.224265	0.0502946	0.000961722	-6.94679	-2.74708
627	0.224609	0.0504494	0.000981643	-6.92628	-2.72658
628	0.224954	0.0506044	0.0009991	-6.90866	-2.70895
629	0.225299	0.0507597	0.000931252	-6.97898	-2.77928
630	0.225644	0.0509152	0.000925025	-6.98569	-2.78598
631	0.225989	0.0510709	0.000983197	-6.9247	-2.725
632	0.226333	0.0512268	0.000963782	-6.94465	-2.74494
633	0.226678	0.051383	0.000925142	-6.98556	-2.78586
634	0.227023	0.0515395	0.00093249	-6.97765	-2.77795
635	0.227368	0.0516961	0.000961981	-6.94652	-2.74681
636	0.227713	0.051853	0.000953373	-6.9555	-2.7558
637	0.228057	0.0520102	0.000971445	-6.93673	-2.73702
638	0.228402	0.0521675	0.000959908	-6.94867	-2.74897
639	0.228747	0.0523251	0.000972901	-6.93523	-2.73552
640	0.229092	0.052483	0.000944801	-6.96454	-2.76483
641	0.229436	0.0526411	0.00086011	-7.05845	-2.85874
642	0.229781	0.0527994	0.000840231	-7.08183	-2.88213
643	0.230126	0.052958	0.000910003	-7.00206	-2.80236
644	0.230471	0.0531167	0.000872681	-7.04394	-2.84424
645	0.230815	0.0532758	0.000911303	-7.00064	-2.80093
646	0.23116	0.053435	0.000880976	-7.03448	-2.83478
647	0.231505	0.0535945	0.000886904	-7.02777	-2.82807
648	0.23185	0.0537543	0.00087989	-7.03571	-2.83601
649	0.232194	0.0539142	0.000892455	-7.02153	-2.82183
650	0.232539	0.0540744	0.000844738	-7.07648	-2.87678
651	0.232884	0.0542349	0.000844022	-7.07733	-2.87763
652	0.233229	0.0543956	0.000849902	-7.07039	-2.87069
653	0.233573	0.0545565	0.000780335	-7.15579	-2.95608
654	0.233918	0.0547176	0.00081069	-7.11763	-2.91792
655	0.234263	0.054879	0.000885749	-7.02908	-2.82937
656	0.234607	0.0550406	0.000916294	-6.99517	-2.79547
657	0.234952	0.0552025	0.000797135	-7.13449	-2.93478
658	0.235297	0.0553646	0.000814587	-7.11283	-2.91312
659	0.235642	0.0555269	0.000830114	-7.09395	-2.89424
660	0.235986	0.0556895	0.000784358	-7.15064	-2.95094
661	0.236331	0.0558523	0.000775109	-7.16251	-2.9628
662	0.236676	0.0560153	0.000799022	-7.13212	-2.93242
663	0.23702	0.0561786	0.000818623	-7.10789	-2.90818
664	0.237365	0.0563421	0.000785505	-7.14918	-2.94948
665	0.23771	0.0565059	0.000821308	-7.10461	-2.90491
666	0.238054	0.0566699	0.000806781	-7.12246	-2.92275
667	0.238399	0.0568341	0.000687397	-7.2826	-3.08289
668	0.238744	0.0569985	0.000764615	-7.17614	-2.97643
669	0.239088	0.0571632	0.000726186	-7.2277	-3.028
670	0.239433	0.0573281	0.00074683	-7.19967	-2.99997
671	0.239778	0.0574933	0.000762682	-7.17867	-2.97896
672	0.240122	0.0576587	0.000757831	-7.18505	-2.98534
673	0.240467	0.0578243	0.000784561	-7.15039	-2.95068
674	0.240812	0.0579902	0.000732948	-7.21844	-3.01873
675	0.241156	0.0581563	0.000739872	-7.20903	-3.00933
676	0.241501	0.0583227	0.000752335	-7.19233	-2.99262
677	0.241845	0.0584892	0.000778895	-7.15763	-2.95793
678	0.24219	0.058656	0.000741709	-7.20655	-3.00685
679	0.242535	0.0588231	0.000671011	-7.30672	-3.10702
680	0.242879	0.0589904	0.000746072	-7.20069	-3.00098
681	0.243224	0.0591579	0.000678321	-7.29589	-3.09618
682	0.243569	0.0593257	0.000724254	-7.23037	-3.03066
683	0.243913	0.0594936	0.000770801	-7.16808	-2.96838
684	0.244258	0.0596619	0.000744113	-7.20332	-3.00361
685	0.244602	0.0598303	0.000635401	-7.36125	-3.16155
686	0.244947	0.059999	0.000656684	-7.32831	-3.1286
687	0.245292	0.060168	0.000729182	-7.22359	-3.02388
688	0.245636	0.0603371	0.000699481	-7.26517	-3.06547
689	0.245981	0.0605065	0.000781982	-7.15368	-2.95397
690	0.246325	0.0606762	0.000806286	-7.12307	-2.92337
691	0.24667	0.0608461	0.000647616	-7.34221	-3.14251
692	0.247015	0.0610162	0.000665875	-7.31441	-3.1147
693	0.247359	0.0611865	0.000709776	-7.25056	-3.05086
694	0.247704	0.0613571	0.000690855	-7.27758	-3.07788
695	0.248048	0.0615279	0.000643825	-7.34808	-3.14838
696	0.248393	0.061699	0.000620135	-7.38557	-3.18587
697	0.248737	0.0618703	0.000705349	-7.25682	-3.05711
698	0.249082	0.0620418	0.00066891	-7.30986	-3.11016
699	0.249426	0.0622135	0.000745466	-7.2015	-3.0018
700	0.249771	0.0623855	0.000669929	-7.30834	-3.10863
701	0.250116	0.0625578	0.00068325	-7.28865	-3.08894
702	0.25046	0.0627302	0.000664307	-7.31677	-3.11706
703	0.250805	0.0629029	0.000661036	-7.3217	-3.122
704	0.251149	0.0630759	0.000622332	-7.38204	-3.18233
705	0.251494	0.0632491	0.000685174	-7.28584	-3.08613
706	0.251838	0.0634225	0.000692821	-7.27474	-3.07503
707	0.252183	0.0635961	0.000716782	-7.24074	-3.04103
708	0.252527	0.06377	0.000661332	-7.32125	-3.12155
709	0.252872	0.0639441	0.000660845	-7.32199	-3.12229
710	0.253216	0.0641185	0.000654483	-7.33167	-3.13196
711	0.253561	0.064293	0.000649414	-7.33944	-3.13974
712	0.253905	0.0644679	0.000596856	-7.42383	-3.22413
713	0.25425	0.0646429	0.00067357	-7.30292	-3.10321
714	0.254594	0.0648182	0.000642514	-7.35012	-3.15042
715	0.254939	0.0649937	0.000622617	-7.38158	-3.18187
716	0.255283	0.0651695	0.00063346	-7.36431	-3.16461
717	0.255628	0.0653455	0.000570867	-7.46835	-3.26865
718	0.255972	0.0655217	0.000566141	-7.47667	-3.27696
719	0.256317	0.0656982	0.000616898	-7.39081	-3.1911
720	0.256661	0.0658749	0.00062046	-7.38505	-3.18534
721	0.257006	0.0660519	0.000548087	-7.50908	-3.30937
722	0.25735	0.066229	0.000615766	-7.39264	-3.19294
723	0.257694	0.0664064	0.000591978	-7.43204	-3.23234
724	0.258039	0.0665841	0.000537511	-7.52856	-3.32886
725	0.258383	0.066762	0.000609931	-7.40217	-3.20246
726	0.258728	0.0669401	0.000603296	-7.4131	-3.2134
727	0.259072	0.0671184	0.000638415	-7.35652	-3.15682
728	0.259417	0.067297	0.000639078	-7.35548	-3.15578
729	0.259761	0.0674758	0.000568129	-7.47316	-3.27346
730	0.260106	0.0676549	0.000632714	-7.36549	-3.16579
731	0.26045	0.0678342	0.000658315	-7.32583	-3.12612
732	0.260794	0.0680137	0.000682485	-7.28977	-3.09007
733	0.261139	0.0681935	0.000548844	-7.5077	-3.30799
734	0.261483	0.0683735	0.000556019	-7.49471	-3.295
735	0.261828	0.0685537	0.000566371	-7.47626	-3.27656
736	0.262172	0.0687342	0.000553991	-7.49836	-3.29866
737	0.262516	0.0689149	0.000600787	-7.41727	-3.21756
738	0.262861	0.0690958	0.000571261	-7.46766	-3.26796
739	0.263205	0.069277	0.000603338	-7.41303	-3.21333
740	0.26355	0.0694584	0.000565876	-7.47714	-3.27743
741	0.263894	0.0696401	0.000559912	-7.48773	-3.28803
742	0.264238	0.0698219	0.000540431	-7.52314	-3.32344

## Sheet: SAXS_DPPA3
SerialAnalyzer
8_D pk1_bth_A_cn
Guinier
points	3-186
qrange	0.30-1.30
Rg	15.90±0.31
I0	0.0059	±7e-05
points	q	q2	I(q)	LN Iq	LN Iq/I0
1	0.017988	0.000323569	0.00629058	-5.0687	0.0641014
2	0.018334	0.000336134	0.00491356	-5.31576	-0.182954
3	0.0186799	0.000348938	0.00568584	-5.16978	-0.0369736
4	0.0190258	0.000361981	0.00644987	-5.0437	0.0891076
5	0.0193717	0.000375263	0.00576217	-5.15644	-0.0236374
6	0.0197176	0.000388785	0.00614306	-5.09243	0.0403709
7	0.0200635	0.000402546	0.00607983	-5.10278	0.0300244
8	0.0204095	0.000416546	0.0058569	-5.14013	-0.00733153
9	0.0207554	0.000430786	0.00651105	-5.03425	0.0985479
10	0.0211013	0.000445265	0.00556378	-5.19148	-0.0586742
11	0.0214472	0.000459983	0.00576793	-5.15544	-0.0226384
12	0.0217931	0.00047494	0.00473186	-5.35344	-0.220634
13	0.022139	0.000490137	0.0056208	-5.18128	-0.0484776
14	0.022485	0.000505573	0.00519878	-5.25933	-0.126528
15	0.0228309	0.000521249	0.00543197	-5.21545	-0.0826509
16	0.0231768	0.000537163	0.00595811	-5.123	0.00980126
17	0.0235227	0.000553317	0.00554578	-5.19472	-0.0619144
18	0.0238686	0.000569711	0.00585923	-5.13974	-0.00693435
19	0.0242145	0.000586343	0.00524973	-5.24958	-0.116776
20	0.0245604	0.000603215	0.005059	-5.28659	-0.153783
21	0.0249063	0.000620326	0.0053134	-5.23752	-0.104721
22	0.0252523	0.000637677	0.00604348	-5.10877	0.0240285
23	0.0255982	0.000655266	0.00586058	-5.13951	-0.00670294
24	0.0259441	0.000673096	0.00505563	-5.28725	-0.154451
25	0.02629	0.000691164	0.00544689	-5.21271	-0.0799082
26	0.0266359	0.000709472	0.00616326	-5.08915	0.043653
27	0.0269818	0.000728018	0.00577024	-5.15504	-0.0222386											y	x
28	0.0273277	0.000746805	0.00582674	-5.1453	-0.0124955											-5.57017	0.005
29	0.0276736	0.00076583	0.00567337	-5.17197	-0.0391692											-5.14857	3.5e-05
30	0.0280195	0.000785095	0.00525728	-5.24814	-0.115338
31	0.0283655	0.000804599	0.00565047	-5.17602	-0.0432142											y	x
32	0.0287114	0.000824342	0.0051041	-5.27771	-0.144908											1.08521	0.005
33	0.0290573	0.000844325	0.00561552	-5.18222	-0.0494186											-872.639	3.5e-05
34	0.0294032	0.000864547	0.00671	-5.00416	0.128647
35	0.0297491	0.000885008	0.00537471	-5.22605	-0.0932478
36	0.030095	0.000905708	0.00700964	-4.96047	0.172334
37	0.0304409	0.000926648	0.00648746	-5.03788	0.094919
38	0.0307868	0.000947827	0.00478217	-5.34286	-0.210057
39	0.0311327	0.000969245	0.00567106	-5.17238	-0.0395771
40	0.0314786	0.000990903	0.00505334	-5.28771	-0.154903
41	0.0318245	0.0010128	0.0059089	-5.1313	0.00150724
42	0.0321704	0.00103494	0.00478012	-5.34329	-0.210486
43	0.0325163	0.00105731	0.00471728	-5.35652	-0.22372
44	0.0328622	0.00107993	0.00507334	-5.28376	-0.150953
45	0.0332081	0.00110278	0.00569596	-5.168	-0.0351953
46	0.033554	0.00112587	0.00524963	-5.2496	-0.116794
47	0.0338999	0.00114921	0.00457199	-5.38781	-0.255004
48	0.0342458	0.00117278	0.00531261	-5.23767	-0.104869
49	0.0345917	0.00119659	0.00517332	-5.26424	-0.131438
50	0.0349376	0.00122064	0.00519887	-5.25931	-0.126511
51	0.0352835	0.00124493	0.00473703	-5.35235	-0.219542
52	0.0356294	0.00126946	0.0056271	-5.18016	-0.0473579
53	0.0359753	0.00129422	0.00627378	-5.07138	0.0614275
54	0.0363212	0.00131923	0.00510717	-5.27711	-0.144307
55	0.0366671	0.00134448	0.00460529	-5.38055	-0.247746
56	0.037013	0.00136996	0.00515432	-5.26792	-0.135118
57	0.0373589	0.00139569	0.00533455	-5.23355	-0.100748
58	0.0377048	0.00142165	0.00500344	-5.29763	-0.164826
59	0.0380507	0.00144786	0.00541348	-5.21886	-0.0860606
60	0.0383966	0.0014743	0.00532484	-5.23537	-0.10257
61	0.0387425	0.00150098	0.00552568	-5.19835	-0.0655454
62	0.0390884	0.0015279	0.00470948	-5.35818	-0.225374
63	0.0394343	0.00155506	0.00520848	-5.25747	-0.124665
64	0.0397802	0.00158246	0.00523185	-5.25299	-0.120188
65	0.040126	0.0016101	0.00522289	-5.2547	-0.121901
66	0.0404719	0.00163798	0.00468793	-5.36276	-0.22996
67	0.0408178	0.0016661	0.00537452	-5.22609	-0.0932835
68	0.0411637	0.00169445	0.00513879	-5.27094	-0.138134
69	0.0415096	0.00172305	0.00426204	-5.45801	-0.325204
70	0.0418555	0.00175188	0.00494913	-5.30854	-0.175741
71	0.0422014	0.00178096	0.00488474	-5.32164	-0.188835
72	0.0425473	0.00181027	0.00423504	-5.46436	-0.33156
73	0.0428932	0.00183982	0.0051293	-5.27279	-0.139983
74	0.043239	0.00186961	0.00514391	-5.26994	-0.137139
75	0.0435849	0.00189965	0.00481667	-5.33567	-0.20287
76	0.0439308	0.00192992	0.00472223	-5.35547	-0.222672
77	0.0442767	0.00196043	0.00434409	-5.43894	-0.306136
78	0.0446226	0.00199117	0.00480068	-5.339	-0.206195
79	0.0449685	0.00202216	0.0055855	-5.18758	-0.0547781
80	0.0453143	0.00205339	0.00504821	-5.28872	-0.155918
81	0.0456602	0.00208485	0.00505449	-5.28748	-0.154676
82	0.0460061	0.00211656	0.0047842	-5.34244	-0.209633
83	0.046352	0.00214851	0.00418279	-5.47678	-0.343974
84	0.0466978	0.00218069	0.00480747	-5.33758	-0.204781
85	0.0470437	0.00221311	0.00486399	-5.3259	-0.193094
86	0.0473896	0.00224577	0.00440999	-5.42388	-0.29108
87	0.0477355	0.00227868	0.00433462	-5.44112	-0.308317
88	0.0480814	0.00231182	0.00428008	-5.45378	-0.320982
89	0.0484272	0.0023452	0.00446246	-5.41206	-0.279253
90	0.0487731	0.00237882	0.00449309	-5.40521	-0.272411
91	0.049119	0.00241267	0.00443118	-5.41909	-0.286287
92	0.0494648	0.00244677	0.00443651	-5.41789	-0.285085
93	0.0498107	0.00248111	0.00459021	-5.38383	-0.251026
94	0.0501566	0.00251568	0.00530805	-5.23853	-0.105728
95	0.0505025	0.0025505	0.00440969	-5.42395	-0.291147
96	0.0508483	0.00258555	0.00485084	-5.3286	-0.1958
97	0.0511942	0.00262085	0.00482414	-5.33412	-0.201321
98	0.0515401	0.00265638	0.00468443	-5.36351	-0.230708
99	0.0518859	0.00269215	0.00468684	-5.363	-0.230193
100	0.0522318	0.00272816	0.00421712	-5.4686	-0.3358
101	0.0525777	0.00276441	0.00411909	-5.49212	-0.359319
102	0.0529235	0.0028009	0.00482045	-5.33489	-0.202086
103	0.0532694	0.00283763	0.00456305	-5.38976	-0.256961
104	0.0536153	0.0028746	0.00489503	-5.31953	-0.186731
105	0.0539611	0.0029118	0.00459009	-5.38385	-0.251052
106	0.054307	0.00294925	0.0045023	-5.40317	-0.270364
107	0.0546528	0.00298693	0.00429425	-5.45048	-0.317675
108	0.0549987	0.00302486	0.00454853	-5.39295	-0.260148
109	0.0553446	0.00306302	0.00428598	-5.45241	-0.319603
110	0.0556904	0.00310142	0.00480784	-5.33751	-0.204704
111	0.0560363	0.00314006	0.00422678	-5.46631	-0.333511
112	0.0563821	0.00317894	0.00403606	-5.51249	-0.379685
113	0.056728	0.00321806	0.00398217	-5.52593	-0.393126
114	0.0570738	0.00325742	0.00426143	-5.45815	-0.325347
115	0.0574197	0.00329702	0.00448954	-5.406	-0.273202
116	0.0577655	0.00333686	0.00442115	-5.42136	-0.288553
117	0.0581114	0.00337693	0.00402327	-5.51566	-0.382857
118	0.0584572	0.00341725	0.00493417	-5.31157	-0.178767
119	0.0588031	0.0034578	0.00402174	-5.51604	-0.383238
120	0.0591489	0.0034986	0.00419238	-5.47449	-0.341684
121	0.0594948	0.00353963	0.0043945	-5.4274	-0.294598
122	0.0598406	0.0035809	0.00421983	-5.46796	-0.335156
123	0.0601865	0.00362241	0.00426141	-5.45816	-0.325353
124	0.0605323	0.00366416	0.00402245	-5.51586	-0.383061
125	0.0608782	0.00370615	0.00403264	-5.51333	-0.380531
126	0.061224	0.00374838	0.00423243	-5.46498	-0.332175
127	0.0615699	0.00379085	0.00415893	-5.4825	-0.349694
128	0.0619157	0.00383355	0.00431228	-5.44629	-0.313486
129	0.0622615	0.0038765	0.00407858	-5.50201	-0.369204
130	0.0626074	0.00391968	0.00430209	-5.44865	-0.315851
131	0.0629532	0.00396311	0.00467987	-5.36448	-0.231681
132	0.0632991	0.00400677	0.00419749	-5.47327	-0.340466
133	0.0636449	0.00405067	0.00511644	-5.2753	-0.142494
134	0.0639907	0.00409481	0.00443528	-5.41816	-0.285362
135	0.0643366	0.00413919	0.00419902	-5.4729	-0.340101
136	0.0646824	0.00418381	0.0035793	-5.63259	-0.499785
137	0.0650282	0.00422867	0.00400435	-5.52037	-0.387571
138	0.0653741	0.00427377	0.00315726	-5.75805	-0.625247
139	0.0657199	0.0043191	0.00378627	-5.57637	-0.443571
140	0.0660657	0.00436468	0.00374151	-5.58827	-0.455462
141	0.0664116	0.00441049	0.00386915	-5.55472	-0.421917
142	0.0667574	0.00445655	0.00427259	-5.45554	-0.322733
143	0.0671032	0.00450284	0.00399638	-5.52237	-0.389564
144	0.067449	0.00454937	0.00388031	-5.55184	-0.419036
145	0.0677949	0.00459614	0.00408451	-5.50055	-0.367751
146	0.0681407	0.00464315	0.00409737	-5.49741	-0.364608
147	0.0684865	0.0046904	0.00380261	-5.57207	-0.439264
148	0.0688323	0.00473789	0.00390243	-5.54616	-0.413353
149	0.0691781	0.00478562	0.00385666	-5.55795	-0.425152
150	0.069524	0.00483358	0.00351544	-5.65059	-0.517788
151	0.0698698	0.00488179	0.00429324	-5.45071	-0.317912
152	0.0702156	0.00493023	0.00372153	-5.59362	-0.460816
153	0.0705614	0.00497891	0.00405523	-5.50775	-0.374946
154	0.0709072	0.00502784	0.00401459	-5.51782	-0.385018
155	0.071253	0.005077	0.00411002	-5.49433	-0.361524
156	0.0715989	0.0051264	0.00378589	-5.57647	-0.44367
157	0.0719447	0.00517604	0.00364633	-5.61403	-0.481231
158	0.0722905	0.00522591	0.00379197	-5.57487	-0.442065
159	0.0726363	0.00527603	0.00346164	-5.66601	-0.533209
160	0.0729821	0.00532639	0.00399691	-5.52223	-0.38943
161	0.0733279	0.00537698	0.00306895	-5.78642	-0.653616
162	0.0736737	0.00542782	0.00376424	-5.58221	-0.449407
163	0.0740195	0.00547889	0.00390332	-5.54593	-0.413126
164	0.0743653	0.0055302	0.00366691	-5.60841	-0.475603
165	0.0747111	0.00558175	0.00380328	-5.57189	-0.43909
166	0.0750569	0.00563354	0.0044147	-5.42282	-0.290013
167	0.0754027	0.00568557	0.00436855	-5.43332	-0.30052
168	0.0757485	0.00573784	0.00345839	-5.66695	-0.53415
169	0.0760943	0.00579035	0.00357414	-5.63403	-0.501228
170	0.0764401	0.00584309	0.00353022	-5.6464	-0.513593
171	0.0767859	0.00589608	0.00326441	-5.72468	-0.591875
172	0.0771317	0.0059493	0.00336624	-5.69396	-0.561157
173	0.0774775	0.00600276	0.00396183	-5.53105	-0.398247
174	0.0778233	0.00605647	0.00356836	-5.63565	-0.502845
175	0.0781691	0.00611041	0.00311761	-5.77069	-0.637887
176	0.0785149	0.00616459	0.00368495	-5.6035	-0.470696
177	0.0788607	0.00621901	0.00335831	-5.69632	-0.563515
178	0.0792065	0.00627366	0.00404025	-5.51145	-0.378645
179	0.0795522	0.00632856	0.00333926	-5.70201	-0.569204
180	0.079898	0.0063837	0.00347201	-5.66302	-0.530219
181	0.0802438	0.00643907	0.00340439	-5.68269	-0.549886
182	0.0805896	0.00649468	0.00353605	-5.64474	-0.511941
183	0.0809354	0.00655054	0.0029342	-5.83132	-0.698517
184	0.0812812	0.00660663	0.00347944	-5.66088	-0.528081
185	0.0816269	0.00666296	0.00342108	-5.6778	-0.544995
186	0.0819727	0.00671953	0.00306498	-5.78772	-0.654912
187	0.0823185	0.00677633	0.00337748	-5.69062	-0.557821
188	0.0826643	0.00683338	0.00306826	-5.78665	-0.653843
189	0.08301	0.00689067	0.00312936	-5.76693	-0.634122
190	0.0833558	0.00694819	0.00273618	-5.90119	-0.76839
191	0.0837016	0.00700596	0.00307065	-5.78586	-0.653062
192	0.0840474	0.00706396	0.00291529	-5.83779	-0.704983
193	0.0843931	0.0071222	0.00306622	-5.78731	-0.654507
194	0.0847389	0.00718068	0.00265968	-5.92955	-0.796748
195	0.0850847	0.0072394	0.00297341	-5.81805	-0.685244
196	0.0854304	0.00729836	0.00339426	-5.68567	-0.552866
197	0.0857762	0.00735755	0.00305601	-5.79064	-0.657842
198	0.0861219	0.00741699	0.00323157	-5.73479	-0.601986
199	0.0864677	0.00747666	0.00307426	-5.78469	-0.651889
200	0.0868135	0.00753658	0.00297331	-5.81808	-0.685278
201	0.0871592	0.00759673	0.00232912	-6.06227	-0.929464
202	0.087505	0.00765712	0.00278098	-5.88495	-0.752149
203	0.0878507	0.00771775	0.00285333	-5.85927	-0.726467
204	0.0881965	0.00777862	0.00343598	-5.67345	-0.54065
205	0.0885422	0.00783973	0.00370833	-5.59717	-0.46437
206	0.088888	0.00790108	0.00332258	-5.70701	-0.57421
207	0.0892337	0.00796266	0.00299827	-5.80972	-0.676915
208	0.0895795	0.00802449	0.00257765	-5.96088	-0.828075
209	0.0899252	0.00808655	0.00339904	-5.68426	-0.551458
210	0.090271	0.00814885	0.00276253	-5.89161	-0.758807
211	0.0906167	0.00821139	0.00298308	-5.8148	-0.681996
212	0.0909625	0.00827417	0.00297604	-5.81716	-0.684359
213	0.0913082	0.00833719	0.00280914	-5.87488	-0.742076
214	0.091654	0.00840045	0.00318387	-5.74966	-0.616854
215	0.0919997	0.00846394	0.00314231	-5.7628	-0.629996
216	0.0923454	0.00852768	0.00268402	-5.92044	-0.787636
217	0.0926912	0.00859165	0.00290946	-5.83979	-0.706983
218	0.0930369	0.00865587	0.00281812	-5.87169	-0.738884
219	0.0933826	0.00872032	0.00262996	-5.94079	-0.807983
220	0.0937284	0.00878501	0.00289807	-5.84371	-0.710908
221	0.0940741	0.00884994	0.00331641	-5.70887	-0.576069
222	0.0944198	0.0089151	0.00246046	-6.00741	-0.874605
223	0.0947656	0.00898051	0.00277525	-5.88702	-0.754213
224	0.0951113	0.00904616	0.00276319	-5.89137	-0.758567
225	0.095457	0.00911204	0.0025836	-5.95857	-0.825768
226	0.0958027	0.00917816	0.00262853	-5.94133	-0.808529
227	0.0961485	0.00924453	0.00400655	-5.51982	-0.387021
228	0.0964942	0.00931113	0.00282207	-5.87028	-0.737481
229	0.0968399	0.00937797	0.00289596	-5.84444	-0.711635
230	0.0971856	0.00944504	0.00243319	-6.01855	-0.88575
231	0.0975313	0.00951236	0.00259445	-5.95438	-0.821577
232	0.097877	0.00957992	0.00364001	-5.61577	-0.482966
233	0.0982228	0.00964771	0.00280107	-5.87775	-0.74495
234	0.0985685	0.00971574	0.00241149	-6.02751	-0.894706
235	0.0989142	0.00978401	0.00217453	-6.13094	-0.998139
236	0.0992599	0.00985253	0.00212673	-6.15317	-1.02036
237	0.0996056	0.00992127	0.00231372	-6.0689	-0.936094
238	0.0999513	0.00999026	0.00277818	-5.88596	-0.753158
239	0.100297	0.0100595	0.00238883	-6.03695	-0.904148
240	0.100643	0.010129	0.00227158	-6.08728	-0.954475
241	0.100988	0.0101987	0.00265718	-5.93049	-0.797688
242	0.101334	0.0102686	0.00279379	-5.88036	-0.747552
243	0.10168	0.0103388	0.00246333	-6.00624	-0.873438
244	0.102025	0.0104092	0.00230178	-6.07407	-0.941269
245	0.102371	0.0104799	0.00280385	-5.87676	-0.743957
246	0.102717	0.0105508	0.00234862	-6.05393	-0.921125
247	0.103063	0.0106219	0.0028877	-5.8473	-0.714493
248	0.103408	0.0106933	0.00258398	-5.95843	-0.825623
249	0.103754	0.0107649	0.00250322	-5.99018	-0.857372
250	0.1041	0.0108367	0.00246456	-6.00574	-0.872941
251	0.104445	0.0109088	0.00242532	-6.02179	-0.888987
252	0.104791	0.0109812	0.00238451	-6.03876	-0.905961
253	0.105137	0.0110537	0.00242605	-6.02149	-0.888686
254	0.105482	0.0111265	0.00274437	-5.8982	-0.765399
255	0.105828	0.0111996	0.00234491	-6.05551	-0.922704
256	0.106174	0.0112729	0.0022545	-6.09483	-0.962023
257	0.106519	0.0113464	0.00269212	-5.91743	-0.784623
258	0.106865	0.0114201	0.00235244	-6.0523	-0.919501
259	0.107211	0.0114941	0.00201694	-6.20617	-1.07337
260	0.107556	0.0115684	0.00238832	-6.03717	-0.904364
261	0.107902	0.0116429	0.00210861	-6.16173	-1.02892
262	0.108248	0.0117176	0.00196408	-6.23273	-1.09993
263	0.108593	0.0117925	0.00205028	-6.18978	-1.05698
264	0.108939	0.0118677	0.00240699	-6.02938	-0.896574
265	0.109285	0.0119432	0.00207711	-6.17678	-1.04397
266	0.10963	0.0120188	0.00282826	-5.86809	-0.73529
267	0.109976	0.0120947	0.00245049	-6.01147	-0.878665
268	0.110322	0.0121709	0.00264057	-5.93676	-0.803958
269	0.110667	0.0122473	0.00216446	-6.13558	-1.00278
270	0.111013	0.0123239	0.00176828	-6.33775	-1.20494
271	0.111359	0.0124008	0.00175205	-6.34697	-1.21416
272	0.111704	0.0124779	0.00249235	-5.99453	-0.861728
273	0.11205	0.0125552	0.00202199	-6.20367	-1.07087
274	0.112396	0.0126328	0.00195081	-6.23951	-1.10671
275	0.112741	0.0127106	0.00231234	-6.0695	-0.936693
276	0.113087	0.0127887	0.0025307	-5.97926	-0.846456
277	0.113433	0.0128669	0.00201854	-6.20538	-1.07258
278	0.113778	0.0129455	0.00206297	-6.18361	-1.05081
279	0.114124	0.0130243	0.00201104	-6.2091	-1.0763
280	0.114469	0.0131033	0.00221988	-6.1103	-0.977501
281	0.114815	0.0131825	0.00222529	-6.10787	-0.975063
282	0.115161	0.013262	0.00219208	-6.1229	-0.9901
283	0.115506	0.0133417	0.00213699	-6.14836	-1.01555
284	0.115852	0.0134217	0.0021024	-6.16468	-1.03187
285	0.116198	0.0135019	0.00215721	-6.13894	-1.00614
286	0.116543	0.0135823	0.00265699	-5.93056	-0.797758
287	0.116889	0.013663	0.00196475	-6.23239	-1.09959
288	0.117235	0.0137439	0.00193882	-6.24567	-1.11287
289	0.11758	0.0138251	0.00213342	-6.15003	-1.01723
290	0.117926	0.0139065	0.00173218	-6.35838	-1.22557
291	0.118271	0.0139881	0.00183263	-6.302	-1.1692
292	0.118617	0.01407	0.00220399	-6.11749	-0.984684
293	0.118963	0.0141521	0.00213556	-6.14903	-1.01622
294	0.119308	0.0142344	0.00196156	-6.23402	-1.10121
295	0.119654	0.014317	0.00189361	-6.26927	-1.13647
296	0.119999	0.0143999	0.00195463	-6.23755	-1.10475
297	0.120345	0.0144829	0.00213435	-6.14959	-1.01679
298	0.120691	0.0145662	0.00176154	-6.34156	-1.20876
299	0.121036	0.0146498	0.00230032	-6.07471	-0.941904
300	0.121382	0.0147335	0.0019822	-6.22355	-1.09075
301	0.121727	0.0148176	0.00193407	-6.24813	-1.11532
302	0.122073	0.0149018	0.00190106	-6.26534	-1.13254
303	0.122419	0.0149863	0.00206382	-6.1832	-1.05039
304	0.122764	0.0150711	0.00187963	-6.27668	-1.14388
305	0.12311	0.015156	0.00178846	-6.3264	-1.1936
306	0.123455	0.0152412	0.0020491	-6.19036	-1.05755
307	0.123801	0.0153267	0.00179269	-6.32404	-1.19124
308	0.124147	0.0154124	0.00150411	-6.49955	-1.36675
309	0.124492	0.0154983	0.00198726	-6.221	-1.0882
310	0.124838	0.0155845	0.00184589	-6.2948	-1.16199
311	0.125183	0.0156709	0.00172139	-6.36462	-1.23182
312	0.125529	0.0157575	0.0016133	-6.42948	-1.29667
313	0.125874	0.0158444	0.0018364	-6.29995	-1.16715
314	0.12622	0.0159315	0.00173202	-6.35847	-1.22566
315	0.126566	0.0160189	0.00172663	-6.36158	-1.22878
316	0.126911	0.0161064	0.00156737	-6.45836	-1.32555
317	0.127257	0.0161943	0.00195196	-6.23892	-1.10612
318	0.127602	0.0162823	0.00192562	-6.25251	-1.11971
319	0.127948	0.0163707	0.00224262	-6.10011	-0.967307
320	0.128293	0.0164592	0.00171474	-6.3685	-1.23569
321	0.128639	0.016548	0.00170493	-6.37423	-1.24143
322	0.128985	0.016637	0.00189906	-6.26639	-1.13359
323	0.12933	0.0167263	0.00161433	-6.42884	-1.29603
324	0.129676	0.0168158	0.00185186	-6.29157	-1.15876
325	0.130021	0.0169055	0.00181259	-6.313	-1.1802
326	0.130367	0.0169955	0.0017413	-6.35312	-1.22032
327	0.130712	0.0170857	0.00162198	-6.42411	-1.29131
328	0.131058	0.0171762	0.00184427	-6.29567	-1.16287
329	0.131403	0.0172669	0.00163264	-6.41756	-1.28475
330	0.131749	0.0173578	0.00153264	-6.48076	-1.34796
331	0.132094	0.017449	0.00167393	-6.39258	-1.25978
332	0.13244	0.0175404	0.00135787	-6.60184	-1.46904
333	0.132786	0.017632	0.00206262	-6.18378	-1.05097
334	0.133131	0.0177239	0.00151573	-6.49186	-1.35905
335	0.133477	0.017816	0.00160992	-6.43157	-1.29876
336	0.133822	0.0179084	0.00167206	-6.3937	-1.2609
337	0.134168	0.018001	0.0015441	-6.47331	-1.34051
338	0.134513	0.0180938	0.00153809	-6.47722	-1.34441
339	0.134859	0.0181869	0.00147111	-6.52174	-1.38894
340	0.135204	0.0182802	0.0015147	-6.49254	-1.35973
341	0.13555	0.0183737	0.00168769	-6.38439	-1.25159
342	0.135895	0.0184675	0.00152882	-6.48326	-1.35045
343	0.136241	0.0185616	0.00177734	-6.33264	-1.19984
344	0.136586	0.0186558	0.00148657	-6.51128	-1.37848
345	0.136932	0.0187503	0.00144657	-6.53856	-1.40576
346	0.137277	0.0188451	0.00152592	-6.48516	-1.35236
347	0.137623	0.0189401	0.00157473	-6.45367	-1.32087
348	0.137968	0.0190353	0.00150837	-6.49672	-1.36392
349	0.138314	0.0191307	0.00152723	-6.4843	-1.3515
350	0.138659	0.0192264	0.00155351	-6.46724	-1.33444
351	0.139005	0.0193224	0.00129933	-6.64591	-1.51311
352	0.13935	0.0194185	0.00144368	-6.54056	-1.40776
353	0.139696	0.0195149	0.00122295	-6.70649	-1.57369
354	0.140041	0.0196116	0.00141761	-6.55878	-1.42598
355	0.140387	0.0197085	0.00138367	-6.58302	-1.45021
356	0.140732	0.0198056	0.00149872	-6.50314	-1.37034
357	0.141078	0.0199029	0.00150457	-6.49925	-1.36645
358	0.141423	0.0200005	0.00153526	-6.47905	-1.34625
359	0.141769	0.0200984	0.00158803	-6.44526	-1.31246
360	0.142114	0.0201965	0.00150319	-6.50017	-1.36737
361	0.14246	0.0202948	0.00135764	-6.602	-1.4692
362	0.142805	0.0203933	0.00134714	-6.60977	-1.47697
363	0.143151	0.0204921	0.00130761	-6.63956	-1.50675
364	0.143496	0.0205911	0.00142868	-6.55101	-1.4182
365	0.143842	0.0206904	0.00127403	-6.66557	-1.53277
366	0.144187	0.0207899	0.00113651	-6.77979	-1.64699
367	0.144533	0.0208897	0.0014557	-6.53227	-1.39946
368	0.144878	0.0209896	0.00141212	-6.56266	-1.42986
369	0.145223	0.0210899	0.00147463	-6.51935	-1.38655
370	0.145569	0.0211903	0.00159837	-6.43877	-1.30597
371	0.145914	0.021291	0.00143692	-6.54525	-1.41245
372	0.14626	0.0213919	0.00141335	-6.56179	-1.42899
373	0.146605	0.0214931	0.00130496	-6.64159	-1.50878
374	0.146951	0.0215945	0.00133687	-6.61742	-1.48462
375	0.147296	0.0216962	0.00126661	-6.67141	-1.5386
376	0.147642	0.021798	0.00143251	-6.54833	-1.41553
377	0.147987	0.0219002	0.00121163	-6.71578	-1.58298
378	0.148333	0.0220025	0.00141591	-6.55998	-1.42718
379	0.148678	0.0221051	0.00131702	-6.63238	-1.49958
380	0.149023	0.022208	0.00122462	-6.70513	-1.57232
381	0.149369	0.022311	0.00146303	-6.52725	-1.39444
382	0.149714	0.0224144	0.00147453	-6.51942	-1.38661
383	0.15006	0.0225179	0.00128056	-6.66046	-1.52766
384	0.150405	0.0226217	0.00147983	-6.51583	-1.38303
385	0.150751	0.0227257	0.00142295	-6.55503	-1.42222
386	0.151096	0.02283	0.00126898	-6.66954	-1.53674
387	0.151441	0.0229345	0.00123889	-6.69354	-1.56073
388	0.151787	0.0230392	0.00127649	-6.66364	-1.53084
389	0.152132	0.0231442	0.00127655	-6.66359	-1.53079
390	0.152478	0.0232494	0.00124224	-6.69084	-1.55803
391	0.152823	0.0233549	0.00136969	-6.59317	-1.46036
392	0.153168	0.0234606	0.00105186	-6.85719	-1.72439
393	0.153514	0.0235665	0.00127089	-6.66803	-1.53523
394	0.153859	0.0236727	0.0012955	-6.64886	-1.51605
395	0.154205	0.0237791	0.00136527	-6.5964	-1.4636
396	0.15455	0.0238857	0.00111128	-6.80225	-1.66944
397	0.154895	0.0239926	0.00133054	-6.62217	-1.48937
398	0.155241	0.0240997	0.00170571	-6.37378	-1.24097
399	0.155586	0.0242071	0.00130142	-6.6443	-1.51149
400	0.155932	0.0243147	0.00154564	-6.47231	-1.33951
401	0.156277	0.0244225	0.00101004	-6.89777	-1.76497
402	0.156622	0.0245306	0.0011591	-6.76011	-1.62731
403	0.156968	0.0246389	0.0013724	-6.59119	-1.45839
404	0.157313	0.0247474	0.00109054	-6.82108	-1.68828
405	0.157658	0.0248562	0.00141417	-6.56121	-1.42841
406	0.158004	0.0249652	0.0012776	-6.66278	-1.52997
407	0.158349	0.0250745	0.00116866	-6.75189	-1.61909
408	0.158695	0.025184	0.00115762	-6.76139	-1.62859
409	0.15904	0.0252937	0.00120684	-6.71975	-1.58695
410	0.159385	0.0254037	0.00126169	-6.6753	-1.5425
411	0.159731	0.0255139	0.00100375	-6.90401	-1.7712
412	0.160076	0.0256243	0.00127562	-6.66432	-1.53152
413	0.160421	0.025735	0.00118177	-6.74074	-1.60794
414	0.160767	0.025846	0.00114953	-6.7684	-1.6356
415	0.161112	0.0259571	0.00114116	-6.77571	-1.6429
416	0.161457	0.0260685	0.0012065	-6.72003	-1.58723
417	0.161803	0.0261802	0.000970308	-6.9379	-1.80509
418	0.162148	0.026292	0.00123222	-6.69894	-1.56614
419	0.162494	0.0264041	0.00122395	-6.70568	-1.57287
420	0.162839	0.0265165	0.00115379	-6.7647	-1.6319
421	0.163184	0.0266291	0.00110227	-6.81039	-1.67759
422	0.16353	0.0267419	0.00101295	-6.89489	-1.76208
423	0.163875	0.026855	0.00106529	-6.8445	-1.7117
424	0.16422	0.0269683	0.0010605	-6.84902	-1.71622
425	0.164566	0.0270818	0.00115266	-6.76568	-1.63288
426	0.164911	0.0271956	0.00132054	-6.62971	-1.49691
427	0.165256	0.0273096	0.0012865	-6.65583	-1.52303
428	0.165601	0.0274238	0.00108618	-6.82509	-1.69228
429	0.165947	0.0275383	0.00114667	-6.77089	-1.63809
430	0.166292	0.0276531	0.000991737	-6.91605	-1.78325
431	0.166637	0.027768	0.00111423	-6.79959	-1.66679
432	0.166983	0.0278832	0.00114311	-6.774	-1.6412
433	0.167328	0.0279987	0.00107218	-6.83806	-1.70526
434	0.167673	0.0281143	0.00105735	-6.85199	-1.71919
435	0.168019	0.0282303	0.00100889	-6.8989	-1.7661
436	0.168364	0.0283464	0.00101456	-6.8933	-1.76049
437	0.168709	0.0284628	0.00092364	-6.98719	-1.85439
438	0.169055	0.0285794	0.00114569	-6.77175	-1.63894
439	0.1694	0.0286963	0.00114857	-6.76924	-1.63644
440	0.169745	0.0288134	0.000930852	-6.97941	-1.84661
441	0.17009	0.0289307	0.000930544	-6.97974	-1.84694
442	0.170436	0.0290483	0.000973631	-6.93448	-1.80168
443	0.170781	0.0291661	0.00112278	-6.79195	-1.65915
444	0.171126	0.0292842	0.00116302	-6.75673	-1.62393
445	0.171472	0.0294025	0.00106716	-6.84275	-1.70995
446	0.171817	0.029521	0.000770394	-7.16861	-2.03581
447	0.172162	0.0296398	0.00117496	-6.74652	-1.61372
448	0.172507	0.0297588	0.000900932	-7.01208	-1.87928
449	0.172853	0.029878	0.00105859	-6.85082	-1.71801
450	0.173198	0.0299975	0.000961532	-6.94698	-1.81418
451	0.173543	0.0301172	0.00113703	-6.77934	-1.64654
452	0.173888	0.0302372	0.000908208	-7.00404	-1.87123
453	0.174234	0.0303574	0.000935044	-6.97492	-1.84211
454	0.174579	0.0304778	0.00102999	-6.87821	-1.7454
455	0.174924	0.0305984	0.000784227	-7.15081	-2.01801
456	0.175269	0.0307194	0.00106895	-6.84107	-1.70827
457	0.175615	0.0308405	0.00112049	-6.79399	-1.66119
458	0.17596	0.0309619	0.00104666	-6.86215	-1.72935
459	0.176305	0.0310835	0.000837167	-7.08549	-1.95268
460	0.17665	0.0312053	0.000932062	-6.97811	-1.84531
461	0.176996	0.0313274	0.000906816	-7.00557	-1.87277
462	0.177341	0.0314498	0.000997234	-6.91052	-1.77772
463	0.177686	0.0315723	0.000924602	-6.98615	-1.85334
464	0.178031	0.0316951	0.0009834	-6.92449	-1.79169
465	0.178376	0.0318182	0.00100256	-6.9052	-1.77239
466	0.178722	0.0319414	0.000860747	-7.05771	-1.92491
467	0.179067	0.032065	0.00087333	-7.0432	-1.91039
468	0.179412	0.0321887	0.000932404	-6.97774	-1.84494
469	0.179757	0.0323127	0.00110646	-6.80659	-1.67378
470	0.180103	0.0324369	0.00097565	-6.93241	-1.7996
471	0.180448	0.0325614	0.000993399	-6.91438	-1.78158
472	0.180793	0.0326861	0.000980186	-6.92777	-1.79496
473	0.181138	0.032811	0.00113574	-6.78047	-1.64767
474	0.181483	0.0329362	0.000765741	-7.17467	-2.04186
475	0.181829	0.0330616	0.00085526	-7.06411	-1.9313
476	0.182174	0.0331873	0.00112993	-6.7856	-1.6528
477	0.182519	0.0333132	0.000973966	-6.93413	-1.80133
478	0.182864	0.0334393	0.00106909	-6.84095	-1.70815
479	0.183209	0.0335656	0.000938086	-6.97167	-1.83887
480	0.183554	0.0336922	0.000949002	-6.9601	-1.8273
481	0.1839	0.0338191	0.00113352	-6.78242	-1.64962
482	0.184245	0.0339462	0.00103085	-6.87737	-1.74457
483	0.18459	0.0340735	0.00116144	-6.7581	-1.62529
484	0.184935	0.034201	0.000874468	-7.04189	-1.90909
485	0.18528	0.0343288	0.00123598	-6.69589	-1.56309
486	0.185625	0.0344568	0.000892683	-7.02128	-1.88848
487	0.185971	0.0345851	0.0010269	-6.88121	-1.74841
488	0.186316	0.0347136	0.000857164	-7.06188	-1.92908
489	0.186661	0.0348423	0.000863587	-7.05442	-1.92161
490	0.187006	0.0349713	0.000864334	-7.05355	-1.92075
491	0.187351	0.0351005	0.000960156	-6.94841	-1.81561
492	0.187696	0.0352299	0.000995353	-6.91241	-1.77961
493	0.188042	0.0353596	0.000771191	-7.16757	-2.03477
494	0.188387	0.0354895	0.000904323	-7.00832	-1.87552
495	0.188732	0.0356197	0.000913593	-6.99813	-1.86532
496	0.189077	0.0357501	0.00106418	-6.84555	-1.71274
497	0.189422	0.0358807	0.000914551	-6.99708	-1.86427
498	0.189767	0.0360116	0.00085088	-7.06924	-1.93644
499	0.190112	0.0361427	0.000844674	-7.07656	-1.94376
500	0.190457	0.0362741	0.000921649	-6.98935	-1.85654
501	0.190803	0.0364056	0.00102663	-6.88147	-1.74867
502	0.191148	0.0365375	0.000818759	-7.10772	-1.97492
503	0.191493	0.0366695	0.000735825	-7.21452	-2.08171
504	0.191838	0.0368018	0.000933593	-6.97647	-1.84367
505	0.192183	0.0369343	0.000945296	-6.96401	-1.83121
506	0.192528	0.0370671	0.000748221	-7.19781	-2.06501
507	0.192873	0.0372001	0.00105351	-6.85562	-1.72282
508	0.193218	0.0373333	0.000904067	-7.00861	-1.8758
509	0.193563	0.0374668	0.000686396	-7.28406	-2.15125
510	0.193909	0.0376005	0.000673949	-7.30236	-2.16955
511	0.194254	0.0377345	0.000837147	-7.08551	-1.95271
512	0.194599	0.0378687	0.000851935	-7.068	-1.9352
513	0.194944	0.0380031	0.000805853	-7.12361	-1.99081
514	0.195289	0.0381378	0.000700818	-7.26326	-2.13046
515	0.195634	0.0382727	0.000770551	-7.16841	-2.0356
516	0.195979	0.0384078	0.00105238	-6.8567	-1.7239
517	0.196324	0.0385432	0.000927315	-6.98322	-1.85041
518	0.196669	0.0386788	0.000765254	-7.1753	-2.0425
519	0.197014	0.0388146	0.00086543	-7.05228	-1.91948
520	0.197359	0.0389507	0.000777187	-7.15983	-2.02703
521	0.197704	0.039087	0.000863186	-7.05488	-1.92208
522	0.198049	0.0392236	0.000904619	-7.008	-1.87519
523	0.198395	0.0393604	0.000737058	-7.21284	-2.08004
524	0.19874	0.0394974	0.000673329	-7.30328	-2.17047
525	0.199085	0.0396347	0.000727297	-7.22618	-2.09337
526	0.19943	0.0397722	0.00074482	-7.20237	-2.06956
527	0.199775	0.0399099	0.000777814	-7.15902	-2.02622
528	0.20012	0.0400479	0.000835607	-7.08735	-1.95455
529	0.200465	0.0401861	0.00090946	-7.00266	-1.86986
530	0.20081	0.0403246	0.000938337	-6.9714	-1.8386
531	0.201155	0.0404633	0.000728688	-7.22427	-2.09146
532	0.2015	0.0406022	0.000743954	-7.20353	-2.07073
533	0.201845	0.0407414	0.000533176	-7.53666	-2.40386
534	0.20219	0.0408808	0.000822967	-7.10259	-1.96979
535	0.202535	0.0410204	0.000837286	-7.08535	-1.95254
536	0.20288	0.0411603	0.00079665	-7.1351	-2.00229
537	0.203225	0.0413004	0.000677538	-7.29704	-2.16424
538	0.20357	0.0414407	0.000660019	-7.32324	-2.19044
539	0.203915	0.0415813	0.000811352	-7.11681	-1.98401
540	0.20426	0.0417221	0.00110006	-6.81239	-1.67959
541	0.204605	0.0418632	0.000872242	-7.04444	-1.91164
542	0.20495	0.0420045	0.000756975	-7.18618	-2.05338
543	0.205295	0.042146	0.00101478	-6.89308	-1.76028
544	0.20564	0.0422878	0.000753703	-7.19051	-2.05771
545	0.205985	0.0424298	0.000827305	-7.09734	-1.96453
546	0.20633	0.042572	0.000661598	-7.32085	-2.18805
547	0.206675	0.0427145	0.000820393	-7.10573	-1.97292
548	0.20702	0.0428572	0.000825636	-7.09936	-1.96655
549	0.207365	0.0430002	0.00071242	-7.24684	-2.11404
550	0.20771	0.0431434	0.00082345	-7.10201	-1.96921
551	0.208055	0.0432868	0.00076594	-7.17441	-2.0416
552	0.2084	0.0434305	0.000728454	-7.22459	-2.09178
553	0.208745	0.0435744	0.000643638	-7.34837	-2.21557
554	0.20909	0.0437185	0.000605687	-7.40915	-2.27635
555	0.209435	0.0438629	0.000743047	-7.20475	-2.07195
556	0.20978	0.0440075	0.000797143	-7.13448	-2.00167
557	0.210125	0.0441523	0.000718212	-7.23875	-2.10594
558	0.210469	0.0442974	0.000714545	-7.24386	-2.11106
559	0.210814	0.0444427	0.000726843	-7.2268	-2.094
560	0.211159	0.0445883	0.000631184	-7.36791	-2.23511
561	0.211504	0.0447341	0.00057515	-7.46088	-2.32808
562	0.211849	0.0448801	0.00071872	-7.23804	-2.10524
563	0.212194	0.0450264	0.000704177	-7.25848	-2.12568
564	0.212539	0.0451729	0.000604637	-7.41088	-2.27808
565	0.212884	0.0453196	0.000730021	-7.22244	-2.08963
566	0.213229	0.0454666	0.000688363	-7.28119	-2.14839
567	0.213574	0.0456138	0.000640524	-7.35322	-2.22042
568	0.213919	0.0457612	0.000709588	-7.25083	-2.11802
569	0.214264	0.0459089	0.00079914	-7.13197	-1.99917
570	0.214609	0.0460569	0.000639736	-7.35446	-2.22165
571	0.214954	0.046205	0.000754129	-7.18995	-2.05714
572	0.215298	0.0463534	0.000712296	-7.24702	-2.11421
573	0.215643	0.046502	0.000651437	-7.33633	-2.20353
574	0.215988	0.0466509	0.000672511	-7.30449	-2.17169
575	0.216333	0.0468	0.000660017	-7.32325	-2.19044
576	0.216678	0.0469493	0.00062817	-7.3727	-2.2399
577	0.217023	0.0470989	0.000685666	-7.28512	-2.15232
578	0.217368	0.0472487	0.00073056	-7.2217	-2.0889
579	0.217713	0.0473988	0.000682625	-7.28957	-2.15676
580	0.218057	0.0475491	0.000607726	-7.40579	-2.27298
581	0.218402	0.0476996	0.000685183	-7.28583	-2.15302
582	0.218747	0.0478503	0.000643032	-7.34932	-2.21651
583	0.219092	0.0480013	0.000712622	-7.24656	-2.11376
584	0.219437	0.0481526	0.00073408	-7.21689	-2.08409
585	0.219782	0.048304	0.000701764	-7.26191	-2.12911
586	0.220127	0.0484557	0.000634422	-7.3628	-2.22999
587	0.220472	0.0486077	0.000630687	-7.3687	-2.2359
588	0.220816	0.0487599	0.000635239	-7.36151	-2.22871
589	0.221161	0.0489123	0.00059769	-7.42244	-2.28964
590	0.221506	0.0490649	0.000502144	-7.59662	-2.46382
591	0.221851	0.0492178	0.000542173	-7.51993	-2.38712
592	0.222196	0.0493709	0.000523475	-7.55502	-2.42222
593	0.222541	0.0495243	0.000736411	-7.21372	-2.08092
594	0.222885	0.0496779	0.000679486	-7.29417	-2.16137
595	0.22323	0.0498317	0.00059565	-7.42586	-2.29305
596	0.223575	0.0499858	0.000815083	-7.11222	-1.97942
597	0.22392	0.0501401	0.000656556	-7.3285	-2.1957
598	0.224265	0.0502946	0.000645022	-7.34623	-2.21342
599	0.224609	0.0504494	0.000656513	-7.32857	-2.19576
600	0.224954	0.0506044	0.00065772	-7.32673	-2.19393
601	0.225299	0.0507597	0.000636904	-7.35889	-2.22609
602	0.225644	0.0509152	0.00063983	-7.35431	-2.22151
603	0.225989	0.0510709	0.000615193	-7.39357	-2.26077
604	0.226333	0.0512268	0.000606965	-7.40704	-2.27424
605	0.226678	0.051383	0.000611178	-7.40012	-2.26732
606	0.227023	0.0515395	0.000608665	-7.40424	-2.27144
607	0.227368	0.0516961	0.000643157	-7.34912	-2.21632
608	0.227713	0.051853	0.00066336	-7.31819	-2.18539
609	0.228057	0.0520102	0.000551775	-7.50237	-2.36957
610	0.228402	0.0521675	0.000488845	-7.62347	-2.49066
611	0.228747	0.0523251	0.000548434	-7.50844	-2.37564
612	0.229092	0.052483	0.000652151	-7.33523	-2.20243
613	0.229436	0.0526411	0.000577775	-7.45633	-2.32352
614	0.229781	0.0527994	0.000505951	-7.58907	-2.45627
615	0.230126	0.052958	0.000576152	-7.45914	-2.32634
616	0.230471	0.0531167	0.000631987	-7.36664	-2.23384
617	0.230815	0.0532758	0.00067155	-7.30592	-2.17312
618	0.23116	0.053435	0.000629501	-7.37058	-2.23778
619	0.231505	0.0535945	0.00064131	-7.352	-2.21919
620	0.23185	0.0537543	0.000629033	-7.37133	-2.23852
621	0.232194	0.0539142	0.000570603	-7.46882	-2.33601
622	0.232539	0.0540744	0.000691016	-7.27735	-2.14454
623	0.232884	0.0542349	0.000694333	-7.27256	-2.13976
624	0.233229	0.0543956	0.000556933	-7.49307	-2.36026
625	0.233573	0.0545565	0.000478941	-7.64393	-2.51113
626	0.233918	0.0547176	0.000617565	-7.38973	-2.25692
627	0.234263	0.054879	0.000455884	-7.69327	-2.56047
628	0.234607	0.0550406	0.000624586	-7.37842	-2.24562
629	0.234952	0.0552025	0.000549472	-7.50655	-2.37375
630	0.235297	0.0553646	0.000682274	-7.29008	-2.15728
631	0.235642	0.0555269	0.000651474	-7.33627	-2.20347
632	0.235986	0.0556895	0.000775158	-7.16244	-2.02964
633	0.236331	0.0558523	0.000713238	-7.24569	-2.11289
634	0.236676	0.0560153	0.000547294	-7.51052	-2.37772
635	0.23702	0.0561786	0.000561297	-7.48526	-2.35246
636	0.237365	0.0563421	0.000660386	-7.32269	-2.18988
637	0.23771	0.0565059	0.000455772	-7.69352	-2.56071
638	0.238054	0.0566699	0.000515931	-7.56954	-2.43674
639	0.238399	0.0568341	0.000585379	-7.44325	-2.31045
640	0.238744	0.0569985	0.000614069	-7.3954	-2.2626
641	0.239088	0.0571632	0.000537787	-7.52805	-2.39524
642	0.239433	0.0573281	0.000671004	-7.30674	-2.17393
643	0.239778	0.0574933	0.000395919	-7.8343	-2.7015
644	0.240122	0.0576587	0.000509461	-7.58216	-2.44935
645	0.240467	0.0578243	0.000524641	-7.5528	-2.41999
646	0.240812	0.0579902	0.000615418	-7.39321	-2.26041
647	0.241156	0.0581563	0.000680326	-7.29294	-2.16014
648	0.241501	0.0583227	0.000550932	-7.5039	-2.3711
649	0.241845	0.0584892	0.000560327	-7.48699	-2.35419
650	0.24219	0.058656	0.000545863	-7.51314	-2.38034
651	0.242535	0.0588231	0.00057431	-7.46234	-2.32954
652	0.242879	0.0589904	0.000627965	-7.37303	-2.24022
653	0.243224	0.0591579	0.000641419	-7.35183	-2.21902
654	0.243569	0.0593257	0.00050385	-7.59323	-2.46043
655	0.243913	0.0594936	0.000582377	-7.44839	-2.31559
656	0.244258	0.0596619	0.000731046	-7.22103	-2.08823
657	0.244602	0.0598303	0.000704796	-7.2576	-2.1248
658	0.244947	0.059999	0.000805427	-7.12414	-1.99134
659	0.245292	0.060168	0.000823379	-7.10209	-1.96929
660	0.245636	0.0603371	0.000569471	-7.4708	-2.338
661	0.245981	0.0605065	0.000651039	-7.33694	-2.20414
662	0.246325	0.0606762	0.000739337	-7.20976	-2.07695
663	0.24667	0.0608461	0.000715628	-7.24235	-2.10955
664	0.247015	0.0610162	0.000539805	-7.5243	-2.3915
665	0.247359	0.0611865	0.000624243	-7.37897	-2.24617
666	0.247704	0.0613571	0.000517382	-7.56673	-2.43393
667	0.248048	0.0615279	0.000430362	-7.75088	-2.61808
668	0.248393	0.061699	0.000511478	-7.57821	-2.4454
669	0.248737	0.0618703	0.000526719	-7.54884	-2.41604
670	0.249082	0.0620418	0.000521882	-7.55807	-2.42527
671	0.249426	0.0622135	0.000637797	-7.35749	-2.22469
672	0.249771	0.0623855	0.000703678	-7.25919	-2.12639
673	0.250116	0.0625578	0.000600725	-7.41737	-2.28457
674	0.25046	0.0627302	0.000475901	-7.6503	-2.5175
675	0.250805	0.0629029	0.00058177	-7.44944	-2.31663
676	0.251149	0.0630759	0.000510747	-7.57964	-2.44683
677	0.251494	0.0632491	0.000525998	-7.55021	-2.41741
678	0.251838	0.0634225	0.000555125	-7.49632	-2.36351
679	0.252183	0.0635961	0.000501026	-7.59885	-2.46605
680	0.252527	0.06377	0.000585741	-7.44263	-2.30983
681	0.252872	0.0639441	0.000478791	-7.64425	-2.51144
682	0.253216	0.0641185	0.000595222	-7.42658	-2.29377
683	0.253561	0.064293	0.000450819	-7.70444	-2.57164
684	0.253905	0.0644679	0.000496545	-7.60784	-2.47503
685	0.25425	0.0646429	0.000629626	-7.37038	-2.23758
686	0.254594	0.0648182	0.000616543	-7.39138	-2.25858
687	0.254939	0.0649937	0.000567974	-7.47344	-2.34063
688	0.255283	0.0651695	0.000575427	-7.4604	-2.32759
689	0.255628	0.0653455	0.000614897	-7.39406	-2.26125
690	0.255972	0.0655217	0.000895096	-7.01858	-1.88578
691	0.256317	0.0656982	0.000517182	-7.56711	-2.43431
692	0.256661	0.0658749	0.000419892	-7.77551	-2.64271
693	0.257006	0.0660519	0.000423202	-7.76766	-2.63486
694	0.25735	0.066229	0.000419807	-7.77572	-2.64291
695	0.257694	0.0664064	0.000356192	-7.94004	-2.80724
696	0.258039	0.0665841	0.000492926	-7.61515	-2.48235
697	0.258383	0.066762	0.000541699	-7.5208	-2.388
698	0.258728	0.0669401	0.000481871	-7.63783	-2.50503
699	0.259072	0.0671184	0.000434264	-7.74186	-2.60906
700	0.259417	0.067297	0.000576005	-7.45939	-2.32659
701	0.259761	0.0674758	0.000489671	-7.62178	-2.48897
702	0.260106	0.0676549	0.000528364	-7.54572	-2.41292
703	0.26045	0.0678342	0.00055438	-7.49766	-2.36486
704	0.260794	0.0680137	0.000456768	-7.69133	-2.55853
705	0.261139	0.0681935	0.000508367	-7.58431	-2.4515
706	0.261483	0.0683735	0.000491576	-7.61789	-2.48509
707	0.261828	0.0685537	0.000514265	-7.57277	-2.43997
708	0.262172	0.0687342	0.000426134	-7.76076	-2.62795
709	0.262516	0.0689149	0.000538363	-7.52698	-2.39417
710	0.262861	0.0690958	0.00050282	-7.59528	-2.46248
711	0.263205	0.069277	0.000518684	-7.56422	-2.43141
712	0.26355	0.0694584	0.000462629	-7.67859	-2.54578
713	0.263894	0.0696401	0.000375413	-7.88748	-2.75468
714	0.264238	0.0698219	0.000465902	-7.67154	-2.53873

## Sheet: Kratky_PHD-DPPA3
SerialAnalyzer
5_PH_D pk1_bth_A_cn
Guinier
points	7-179
qrange	0.20-1.30
Rg	18.55	±0.04
I0	0.019	±2.2e-05
points	q	q2	I(q)	LN Iq	LN Iq/I0		(qRg)2I(q)/I(0)	qRg
1	0.00864814	7.47903e-05	0.0195046	-3.9371	0.0262128		0.0264191	0.160423
2	0.00899406	8.08932e-05	0.0196432	-3.93002	0.0332919		0.0287778	0.16684
3	0.00933999	8.72354e-05	0.0190405	-3.96119	0.00212811		0.0300819	0.173257
4	0.00968591	9.38169e-05	0.0196328	-3.93055	0.0327617		0.0333578	0.179674
5	0.0100318	0.000100638	0.0191541	-3.95524	0.00807832		0.0349106	0.186091
6	0.0103778	0.000107698	0.0193256	-3.94632	0.0169937		0.0376943	0.192507
7	0.0107237	0.000114997	0.0192844	-3.94846	0.014858		0.0401632	0.198924
8	0.0110696	0.000122536	0.0190789	-3.95917	0.00414142		0.04234	0.205341
9	0.0114155	0.000130314	0.0191789	-3.95394	0.00937313		0.0452638	0.211758
10	0.0117615	0.000138332	0.0191222	-3.95691	0.00640953		0.0479064	0.218175
11	0.0121074	0.000146589	0.01936	-3.94455	0.0187708		0.0513973	0.224592
12	0.0124533	0.000155085	0.019179	-3.95394	0.00937663		0.0538678	0.231009
13	0.0127992	0.00016382	0.0192855	-3.9484	0.0149146		0.0572179	0.237426
14	0.0131451	0.000172795	0.0188905	-3.9691	-0.00577994		0.0591164	0.243842
15	0.0134911	0.000182009	0.018485	-3.99079	-0.0274774		0.0609322	0.250259
16	0.013837	0.000191462	0.0188698	-3.97019	-0.00687564		0.0654312	0.256676
17	0.0141829	0.000201155	0.019021	-3.96221	0.00110547		0.0692945	0.263093
18	0.0145288	0.000211087	0.0193796	-3.94354	0.0197812		0.0740867	0.26951
19	0.0148748	0.000221258	0.0188925	-3.96899	-0.00567451		0.0757047	0.275927
20	0.0152207	0.000231669	0.0192644	-3.9495	0.0138201		0.0808272	0.282343
21	0.0155666	0.000242319	0.019307	-3.94729	0.0160265		0.0847296	0.28876
22	0.0159125	0.000253208	0.0189882	-3.96394	-0.000618862		0.0870756	0.295177
23	0.0162584	0.000264337	0.0188581	-3.97081	-0.007494		0.0902798	0.301594
24	0.0166044	0.000275705	0.0188604	-3.97069	-0.00737685		0.0941734	0.308011
25	0.0169503	0.000287312	0.0189416	-3.96639	-0.003076		0.0985611	0.314428
26	0.0172962	0.000299158	0.018783	-3.9748	-0.0114882		0.101765	0.320844
27	0.0176421	0.000311244	0.0187559	-3.97625	-0.0129289		0.105724	0.327261
28	0.017988	0.000323569	0.0188729	-3.97003	-0.006714		0.110596	0.333678
29	0.018334	0.000336134	0.0187164	-3.97835	-0.0150373		0.113938	0.340095
30	0.0186799	0.000348938	0.0184817	-3.99097	-0.0276564		0.116795	0.346512
31	0.0190258	0.000361981	0.0187979	-3.97401	-0.0106963		0.123233	0.352928
32	0.0193717	0.000375263	0.0185777	-3.9858	-0.0224788		0.126259	0.359345
33	0.0197176	0.000388785	0.0185106	-3.98941	-0.0260969		0.130336	0.365762
34	0.0200635	0.000402546	0.0186449	-3.98218	-0.0188658		0.135928	0.372179
35	0.0204095	0.000416546	0.0187543	-3.97633	-0.0130162		0.141481	0.378595
36	0.0207554	0.000430786	0.0183355	-3.99892	-0.0355987		0.14305	0.385012
37	0.0211013	0.000445265	0.0183642	-3.99735	-0.0340373		0.148089	0.391429
38	0.0214472	0.000459983	0.018335	-3.99894	-0.0356254		0.152742	0.397846
39	0.0217931	0.00047494	0.0185256	-3.9886	-0.0252856		0.159348	0.404262
40	0.022139	0.000490137	0.0183338	-3.99901	-0.0356927		0.162744	0.410679
41	0.022485	0.000505573	0.0182016	-4.00625	-0.0429316		0.166658	0.417096
42	0.0228309	0.000521249	0.0183029	-4.0007	-0.0373799		0.172782	0.423513
43	0.0231768	0.000537163	0.0182885	-4.00148	-0.038165		0.177918	0.429929
44	0.0235227	0.000553317	0.0183966	-3.99559	-0.0322737		0.184351	0.436346
45	0.0238686	0.000569711	0.0182653	-4.00275	-0.039438		0.188458	0.442763
46	0.0242145	0.000586343	0.018242	-4.00403	-0.0407141		0.193713	0.449179
47	0.0245604	0.000603215	0.0184342	-3.99355	-0.0302313		0.201387	0.455596
48	0.0249063	0.000620326	0.0182269	-4.00485	-0.041538		0.204771	0.462013
49	0.0252523	0.000637677	0.0180832	-4.01277	-0.0494537		0.208839	0.468429
50	0.0255982	0.000655266	0.0181189	-4.0108	-0.0474842		0.215022	0.474846
51	0.0259441	0.000673096	0.0177662	-4.03046	-0.0671403		0.216574	0.481263
52	0.02629	0.000691164	0.0179333	-4.0211	-0.0577791		0.224479	0.487679
53	0.0266359	0.000709472	0.0179524	-4.02003	-0.0567138		0.230671	0.494096
54	0.0269818	0.000728018	0.0178801	-4.02407	-0.0607529		0.235747	0.500513
55	0.0273277	0.000746805	0.0180214	-4.0162	-0.0528787		0.243742	0.506929
56	0.0276736	0.00076583	0.01781	-4.028	-0.0646815		0.247018	0.513346
57	0.0280195	0.000785095	0.0175467	-4.04289	-0.0795749		0.249489	0.519763
58	0.0283655	0.000804599	0.0178295	-4.0269	-0.0635843		0.259808	0.526179
59	0.0287114	0.000824342	0.0178368	-4.02649	-0.0631732		0.266293	0.532596
60	0.0290573	0.000844325	0.0174959	-4.04579	-0.0824732		0.267534	0.539012
61	0.0294032	0.000864547	0.0174522	-4.04829	-0.0849737		0.273258	0.545429
62	0.0297491	0.000885008	0.0175358	-4.04351	-0.0801929		0.281066	0.551845
63	0.030095	0.000905708	0.017724	-4.03283	-0.0695176		0.290727	0.558262
64	0.0304409	0.000926648	0.0175447	-4.043	-0.079685		0.294439	0.564679
65	0.0307868	0.000947827	0.0175992	-4.0399	-0.0765847		0.302104	0.571095
66	0.0311327	0.000969245	0.0174122	-4.05058	-0.087265		0.305649	0.577512
67	0.0314786	0.000990903	0.0172844	-4.05795	-0.094634		0.310184	0.583928
68	0.0318245	0.0010128	0.0173048	-4.05677	-0.0934544		0.317413	0.590345
69	0.0321704	0.00103494	0.0173861	-4.05208	-0.088766		0.325875	0.596761
70	0.0325163	0.00105731	0.017311	-4.05641	-0.0930942		0.331482	0.603178
71	0.0328622	0.00107993	0.0172238	-4.06146	-0.0981485		0.336865	0.609594
72	0.0332081	0.00110278	0.0172127	-4.06211	-0.0987926		0.343773	0.616011
73	0.033554	0.00112587	0.0170745	-4.07017	-0.10685		0.348155	0.622427
74	0.0338999	0.00114921	0.0169521	-4.07736	-0.114046		0.352822	0.628844
75	0.0342458	0.00117278	0.0170625	-4.07087	-0.107553		0.362404	0.63526
76	0.0345917	0.00119659	0.0168704	-4.0822	-0.118879		0.365598	0.641677
77	0.0349376	0.00122064	0.0167765	-4.08778	-0.124462		0.37087	0.648093
78	0.0352835	0.00124493	0.0165957	-4.09861	-0.135293		0.374175	0.654509
79	0.0356294	0.00126946	0.0165686	-4.10024	-0.136928		0.380924	0.660926
80	0.0359753	0.00129422	0.0166257	-4.09681	-0.133491		0.389693	0.667342
81	0.0363212	0.00131923	0.0165448	-4.10168	-0.138368		0.39529	0.673759
82	0.0366671	0.00134448	0.016555	-4.10107	-0.137749		0.403104	0.680175
83	0.037013	0.00136996	0.0166421	-4.09582	-0.132503		0.412906	0.686591
84	0.0373589	0.00139569	0.0163638	-4.11268	-0.149366		0.413626	0.693008
85	0.0377048	0.00142165	0.0165249	-4.10289	-0.139571		0.425467	0.699424
86	0.0380507	0.00144786	0.016602	-4.09823	-0.134918		0.43533	0.70584
87	0.0383966	0.0014743	0.0164196	-4.10928	-0.145964		0.438411	0.712257
88	0.0387425	0.00150098	0.016329	-4.11481	-0.151496		0.443883	0.718673
89	0.0390884	0.0015279	0.0161855	-4.12364	-0.160322		0.447874	0.725089
90	0.0394343	0.00155506	0.0163056	-4.11625	-0.152929		0.459218	0.731506
91	0.0397802	0.00158246	0.0161621	-4.12509	-0.161769		0.463197	0.737922
92	0.040126	0.0016101	0.0160861	-4.1298	-0.166481		0.469071	0.744338
93	0.0404719	0.00163798	0.0160826	-4.13002	-0.166701		0.477088	0.750754
94	0.0408178	0.0016661	0.0157944	-4.1481	-0.184782		0.476582	0.757171
95	0.0411637	0.00169445	0.0159384	-4.13903	-0.175709		0.489111	0.763587
96	0.0415096	0.00172305	0.0159382	-4.13904	-0.17572		0.49736	0.770003
97	0.0418555	0.00175188	0.0159382	-4.13904	-0.17572		0.505683	0.776419
98	0.0422014	0.00178096	0.0158166	-4.1467	-0.183381		0.510152	0.782836
99	0.0425473	0.00181027	0.0158554	-4.14425	-0.180929		0.519822	0.789252
100	0.0428932	0.00183982	0.0156947	-4.15443	-0.191118		0.522952	0.795668
101	0.043239	0.00186961	0.0155117	-4.16616	-0.202847		0.525224	0.802084
102	0.0435849	0.00189965	0.0155818	-4.16165	-0.198337		0.536073	0.8085
103	0.0439308	0.00192992	0.0155803	-4.16175	-0.198429		0.544565	0.814916
104	0.0442767	0.00196043	0.0155778	-4.16191	-0.198595		0.553082	0.821333
105	0.0446226	0.00199117	0.015153	-4.18956	-0.226243		0.546438	0.827749
106	0.0449685	0.00202216	0.0151601	-4.18909	-0.225774		0.555202	0.834165
107	0.0453143	0.00205339	0.0151805	-4.18774	-0.224428		0.564536	0.840581
108	0.0456602	0.00208485	0.0152348	-4.18417	-0.220857		0.575237	0.846997
109	0.0460061	0.00211656	0.0151218	-4.19162	-0.228304		0.579652	0.853413
110	0.046352	0.00214851	0.0152077	-4.18595	-0.222635		0.591746	0.859829
111	0.0466978	0.00218069	0.0150517	-4.19627	-0.232951		0.594446	0.866245
112	0.0470437	0.00221311	0.0149722	-4.20156	-0.238243		0.6001	0.872661
113	0.0473896	0.00224577	0.014759	-4.2159	-0.252583		0.600286	0.879077
114	0.0477355	0.00227868	0.0149228	-4.20486	-0.241549		0.615839	0.885493
115	0.0480814	0.00231182	0.0149349	-4.20405	-0.240738		0.625303	0.891909
116	0.0484272	0.0023452	0.0148632	-4.20887	-0.245553		0.631284	0.898325
117	0.0487731	0.00237882	0.014638	-4.22413	-0.260816		0.630634	0.904741
118	0.049119	0.00241267	0.0147361	-4.21746	-0.25414		0.643895	0.911157
119	0.0494648	0.00244677	0.0145059	-4.2332	-0.269884		0.642794	0.917573
120	0.0498107	0.00248111	0.0145978	-4.22688	-0.263568		0.655945	0.923989
121	0.0501566	0.00251568	0.0143507	-4.24396	-0.28064		0.653828	0.930405
122	0.0505025	0.0025505	0.0143995	-4.24056	-0.277244		0.665131	0.936821
123	0.0508483	0.00258555	0.0144629	-4.23617	-0.272855		0.677239	0.943236
124	0.0511942	0.00262085	0.0142745	-4.24928	-0.285967		0.677541	0.949652
125	0.0515401	0.00265638	0.0142573	-4.25049	-0.28717		0.685901	0.956068
126	0.0518859	0.00269215	0.0141217	-4.26005	-0.296729		0.688524	0.962484
127	0.0522318	0.00272816	0.0142505	-4.25096	-0.287647		0.7041	0.9689
128	0.0525777	0.00276441	0.0140601	-4.26441	-0.301099		0.703923	0.975316
129	0.0529235	0.0028009	0.0140603	-4.2644	-0.301084		0.713225	0.981731
130	0.0532694	0.00283763	0.0138968	-4.2761	-0.312781		0.714175	0.988147
131	0.0536153	0.0028746	0.0139578	-4.27172	-0.308399		0.726656	0.994563
132	0.0539611	0.0029118	0.0138435	-4.27994	-0.316622		0.730033	1.00098
133	0.054307	0.00294925	0.0138966	-4.27611	-0.312797		0.742255	1.00739
134	0.0546528	0.00298693	0.0136017	-4.29756	-0.334241		0.73579	1.01381
135	0.0549987	0.00302486	0.0137469	-4.28695	-0.323629		0.753082	1.02023
136	0.0553446	0.00306302	0.013642	-4.2946	-0.331284		0.756768	1.02664
137	0.0556904	0.00310142	0.0135169	-4.30381	-0.340498		0.759228	1.03306
138	0.0560363	0.00314006	0.0135339	-4.30256	-0.339241		0.769655	1.03947
139	0.0563821	0.00317894	0.0133387	-4.31708	-0.353766		0.767948	1.04589
140	0.056728	0.00321806	0.0134399	-4.30953	-0.346209		0.783295	1.0523
141	0.0570738	0.00325742	0.013423	-4.31079	-0.347469		0.791878	1.05872
142	0.0574197	0.00329702	0.0133218	-4.31835	-0.355039		0.79546	1.06514
143	0.0577655	0.00333686	0.0130815	-4.33655	-0.373238		0.790551	1.07155
144	0.0581114	0.00337693	0.0130805	-4.33663	-0.373316		0.799984	1.07797
145	0.0584572	0.00341725	0.0132786	-4.3216	-0.358282		0.821797	1.08438
146	0.0588031	0.0034578	0.0129811	-4.34426	-0.380942		0.812919	1.0908
147	0.0591489	0.0034986	0.0129956	-4.34314	-0.379828		0.823426	1.09721
148	0.0594948	0.00353963	0.0128073	-4.35774	-0.394422		0.821014	1.10363
149	0.0598406	0.0035809	0.012843	-4.35496	-0.391643		0.832898	1.11004
150	0.0601865	0.00362241	0.0125656	-4.37679	-0.413474		0.824358	1.11646
151	0.0605323	0.00366416	0.0128328	-4.35575	-0.392435		0.85159	1.12287
152	0.0608782	0.00370615	0.0125676	-4.37663	-0.413314		0.843551	1.12929
153	0.061224	0.00374838	0.0125362	-4.37913	-0.415815		0.851031	1.13571
154	0.0615699	0.00379085	0.012572	-4.37628	-0.412967		0.863127	1.14212
155	0.0619157	0.00383355	0.0125675	-4.37664	-0.413323		0.87254	1.14854
156	0.0622615	0.0038765	0.0124975	-4.38223	-0.418911		0.877398	1.15495
157	0.0626074	0.00391968	0.012309	-4.39742	-0.434106		0.873794	1.16137
158	0.0629532	0.00396311	0.0124785	-4.38375	-0.420434		0.895636	1.16778
159	0.0632991	0.00400677	0.0122759	-4.40012	-0.436799		0.890806	1.1742
160	0.0636449	0.00405067	0.0122514	-4.40211	-0.438798		0.898767	1.18061
161	0.0639907	0.00409481	0.0122092	-4.40556	-0.442247		0.905434	1.18703
162	0.0643366	0.00413919	0.0121592	-4.40967	-0.446349		0.9115	1.19344
163	0.0646824	0.00418381	0.0119475	-4.42724	-0.46392		0.905279	1.19986
164	0.0650282	0.00422867	0.0119374	-4.42808	-0.464767		0.91421	1.20627
165	0.0653741	0.00427377	0.0118173	-4.43819	-0.474875		0.914667	1.21269
166	0.0657199	0.0043191	0.0118015	-4.43953	-0.476214		0.923133	1.2191
167	0.0660657	0.00436468	0.0119137	-4.43006	-0.466748		0.941747	1.22552
168	0.0664116	0.00441049	0.011863	-4.43434	-0.471019		0.947576	1.23193
169	0.0667574	0.00445655	0.0118904	-4.43202	-0.468708		0.959685	1.23835
170	0.0671032	0.00450284	0.011586	-4.45796	-0.494643		0.94483	1.24476
171	0.067449	0.00454937	0.0115721	-4.45916	-0.495839		0.953453	1.25118
172	0.0677949	0.00459614	0.0115408	-4.46187	-0.498553		0.960644	1.25759
173	0.0681407	0.00464315	0.0115243	-4.4633	-0.499984		0.969082	1.26401
174	0.0684865	0.0046904	0.0113487	-4.47865	-0.515337		0.964028	1.27042
175	0.0688323	0.00473789	0.011396	-4.47449	-0.511176		0.977849	1.27684
176	0.0691781	0.00478562	0.0112956	-4.48334	-0.520022		0.979001	1.28325
177	0.069524	0.00483358	0.0111631	-4.49514	-0.531828		0.977208	1.28967
178	0.0698698	0.00488179	0.0110658	-4.5039	-0.540584		0.97835	1.29608
179	0.0702156	0.00493023	0.0111661	-4.49488	-0.53156		0.997014	1.3025
180	0.0705614	0.00497891	0.0111005	-4.50076	-0.537446		1.00095	1.30891
181	0.0709072	0.00502784	0.0110248	-4.50761	-0.544291		1.00389	1.31533
182	0.071253	0.005077	0.0109747	-4.51216	-0.548843		1.0091	1.32174
183	0.0715989	0.0051264	0.0107935	-4.52881	-0.565492		1.0021	1.32816
184	0.0719447	0.00517604	0.0109105	-4.51803	-0.554709		1.02277	1.33457
185	0.0722905	0.00522591	0.01091	-4.51808	-0.554763		1.03257	1.34099
186	0.0726363	0.00527603	0.0107279	-4.53491	-0.571589		1.02508	1.3474
187	0.0729821	0.00532639	0.0104931	-4.55704	-0.593722		1.01221	1.35382
188	0.0733279	0.00537698	0.0107115	-4.53643	-0.573118		1.0431	1.36023
189	0.0736737	0.00542782	0.0106105	-4.54591	-0.582598		1.04302	1.36665
190	0.0740195	0.00547889	0.0106337	-4.54373	-0.580409		1.05514	1.37306
191	0.0743653	0.0055302	0.0105418	-4.55241	-0.589094		1.05582	1.37948
192	0.0747111	0.00558175	0.0104449	-4.56164	-0.598321		1.05587	1.38589
193	0.0750569	0.00563354	0.0103703	-4.56881	-0.605493		1.05805	1.39231
194	0.0754027	0.00568557	0.0102997	-4.57564	-0.612329		1.06055	1.39872
195	0.0757485	0.00573784	0.0102403	-4.58142	-0.618104		1.06414	1.40514
196	0.0760943	0.00579035	0.0102504	-4.58044	-0.61712		1.07493	1.41155
197	0.0764401	0.00584309	0.0101098	-4.59425	-0.630936		1.06984	1.41796
198	0.0767859	0.00589608	0.0101093	-4.5943	-0.630985		1.07949	1.42438
199	0.0771317	0.0059493	0.0101257	-4.59268	-0.629366		1.091	1.43079
200	0.0774775	0.00600276	0.00996228	-4.60895	-0.645633		1.08304	1.43721
201	0.0778233	0.00605647	0.00999031	-4.60614	-0.642824		1.0958	1.44362
202	0.0781691	0.00611041	0.0099314	-4.61205	-0.648738		1.09904	1.45004
203	0.0785149	0.00616459	0.00992356	-4.61284	-0.649528		1.10791	1.45645
204	0.0788607	0.00621901	0.0098256	-4.62276	-0.659448		1.10666	1.46287
205	0.0792065	0.00627366	0.00980179	-4.62519	-0.661874		1.11368	1.46928
206	0.0795522	0.00632856	0.00968707	-4.63696	-0.673647		1.11028	1.47569
207	0.079898	0.0063837	0.009725	-4.63305	-0.669739		1.12434	1.48211
208	0.0802438	0.00643907	0.00942272	-4.66463	-0.701315		1.09884	1.48852
209	0.0805896	0.00649468	0.00962031	-4.64388	-0.680563		1.13157	1.49494
210	0.0809354	0.00655054	0.00950364	-4.65608	-0.692764		1.12746	1.50135
211	0.0812812	0.00660663	0.00934852	-4.67254	-0.709221		1.11855	1.50777
212	0.0816269	0.00666296	0.00932664	-4.67488	-0.711564		1.12545	1.51418
213	0.0819727	0.00671953	0.00949975	-4.65649	-0.693174		1.15607	1.52059
214	0.0823185	0.00677633	0.00929646	-4.67812	-0.714805		1.1409	1.52701
215	0.0826643	0.00683338	0.00922049	-4.68633	-0.723011		1.1411	1.53342
216	0.08301	0.00689067	0.00916652	-4.6922	-0.728881		1.14393	1.53984
217	0.0833558	0.00694819	0.00921082	-4.68738	-0.72406		1.15906	1.54625
218	0.0837016	0.00700596	0.00910212	-4.69925	-0.735931		1.1549	1.55266
219	0.0840474	0.00706396	0.00915089	-4.6939	-0.730588		1.1707	1.55908
220	0.0843931	0.0071222	0.00905206	-4.70476	-0.741447		1.1676	1.56549
221	0.0847389	0.00718068	0.00885267	-4.72704	-0.76372		1.15126	1.57191
222	0.0850847	0.0072394	0.00893225	-4.71809	-0.75477		1.17111	1.57832
223	0.0854304	0.00729836	0.00880047	-4.73295	-0.769633		1.16323	1.58473
224	0.0857762	0.00735755	0.00887482	-4.72454	-0.761221		1.18257	1.59115
225	0.0861219	0.00741699	0.008806	-4.73232	-0.769006		1.18288	1.59756
226	0.0864677	0.00747666	0.00885151	-4.72717	-0.76385		1.19856	1.60398
227	0.0868135	0.00753658	0.00872079	-4.74205	-0.778729		1.19032	1.61039
228	0.0871592	0.00759673	0.00868249	-4.74645	-0.783131		1.19455	1.6168
229	0.087505	0.00765712	0.0085447	-4.76244	-0.799128		1.18494	1.62322
230	0.0878507	0.00771775	0.00854031	-4.76296	-0.799642		1.19371	1.62963
231	0.0881965	0.00777862	0.00842436	-4.77663	-0.813312		1.18679	1.63604
232	0.0885422	0.00783973	0.00831029	-4.79026	-0.826944		1.17992	1.64246
233	0.088888	0.00790108	0.00845532	-4.77296	-0.809643		1.2099	1.64887
234	0.0892337	0.00796266	0.0083539	-4.78503	-0.82171		1.20471	1.65529
235	0.0895795	0.00802449	0.00842158	-4.77696	-0.813642		1.2239	1.6617
236	0.0899252	0.00808655	0.00824154	-4.79857	-0.835252		1.207	1.66811
237	0.090271	0.00814885	0.00825541	-4.79689	-0.83357		1.21834	1.67453
238	0.0906167	0.00821139	0.00814998	-4.80974	-0.846424		1.21201	1.68094
239	0.0909625	0.00827417	0.00806104	-4.82071	-0.857397		1.20795	1.68735
240	0.0913082	0.00833719	0.00819104	-4.80471	-0.841398		1.23678	1.69377
241	0.091654	0.00840045	0.00811147	-4.81448	-0.85116		1.23406	1.70018
242	0.0919997	0.00846394	0.00813058	-4.81212	-0.848807		1.24632	1.70659
243	0.0923454	0.00852768	0.00795847	-4.83352	-0.870203		1.22912	1.71301
244	0.0926912	0.00859165	0.00795951	-4.83339	-0.870072		1.2385	1.71942
245	0.0930369	0.00865587	0.00786846	-4.84489	-0.881576		1.23349	1.72583
246	0.0933826	0.00872032	0.00778452	-4.85562	-0.892302		1.22941	1.73225
247	0.0937284	0.00878501	0.00773459	-4.86205	-0.898737		1.23059	1.73866
248	0.0940741	0.00884994	0.00767228	-4.87014	-0.906825		1.2297	1.74507
249	0.0944198	0.0089151	0.00766778	-4.87073	-0.907411		1.23803	1.75149
250	0.0947656	0.00898051	0.00765351	-4.87259	-0.909274		1.24479	1.7579
251	0.0951113	0.00904616	0.00760167	-4.87939	-0.916071		1.2454	1.76431
252	0.095457	0.00911204	0.00745141	-4.89935	-0.936036		1.22967	1.77073
253	0.0958027	0.00917816	0.00751298	-4.89112	-0.927807		1.24883	1.77714
254	0.0961485	0.00924453	0.00751246	-4.89119	-0.927876		1.25777	1.78355
255	0.0964942	0.00931113	0.00740046	-4.90621	-0.942896		1.24794	1.78997
256	0.0968399	0.00937797	0.007331	-4.91564	-0.952327		1.24511	1.79638
257	0.0971856	0.00944504	0.00721011	-4.93227	-0.968955		1.23333	1.80279
258	0.0975313	0.00951236	0.00724846	-4.92697	-0.96365		1.24873	1.80921
259	0.097877	0.00957992	0.00712567	-4.94405	-0.980735		1.23629	1.81562
260	0.0982228	0.00964771	0.00718226	-4.93614	-0.972825		1.25493	1.82203
261	0.0985685	0.00971574	0.00714559	-4.94126	-0.977944		1.25733	1.82845
262	0.0989142	0.00978401	0.00715973	-4.93928	-0.975967		1.26867	1.83486
263	0.0992599	0.00985253	0.00710878	-4.94642	-0.983108		1.26846	1.84127
264	0.0996056	0.00992127	0.00699298	-4.96285	-0.999532		1.25651	1.84768
265	0.0999513	0.00999026	0.00710842	-4.94647	-0.983158		1.28613	1.8541
266	0.100297	0.0100595	0.00698179	-4.96445	-1.00113		1.27197	1.86051
267	0.100643	0.010129	0.00698485	-4.96401	-1.00069		1.28132	1.86692
268	0.100988	0.0101987	0.0067695	-4.99533	-1.03201		1.25036	1.87333
269	0.101334	0.0102686	0.00682017	-4.98787	-1.02455		1.26835	1.87975
270	0.10168	0.0103388	0.00680231	-4.99049	-1.02718		1.27368	1.88616
271	0.102025	0.0104092	0.00668731	-5.00754	-1.04423		1.26068	1.89257
272	0.102371	0.0104799	0.00675501	-4.99747	-1.03415		1.28208	1.89899
273	0.102717	0.0105508	0.00679594	-4.99143	-1.02811		1.29858	1.9054
274	0.103063	0.0106219	0.00664926	-5.01325	-1.04993		1.27911	1.91181
275	0.103408	0.0106933	0.00666523	-5.01085	-1.04753		1.2908	1.91822
276	0.103754	0.0107649	0.00655364	-5.02773	-1.06442		1.27769	1.92464
277	0.1041	0.0108367	0.00655133	-5.02809	-1.06477		1.28577	1.93105
278	0.104445	0.0109088	0.00644068	-5.04512	-1.0818		1.27246	1.93746
279	0.104791	0.0109812	0.00645365	-5.04311	-1.07979		1.28348	1.94387
280	0.105137	0.0110537	0.00642557	-5.04747	-1.08415		1.28634	1.95029
281	0.105482	0.0111265	0.00641824	-5.04861	-1.0853		1.29333	1.9567
282	0.105828	0.0111996	0.00636797	-5.05647	-1.09316		1.29163	1.96311
283	0.106174	0.0112729	0.00625988	-5.07359	-1.11028		1.27801	1.96952
284	0.106519	0.0113464	0.00634415	-5.06022	-1.09691		1.30366	1.97593
285	0.106865	0.0114201	0.00617779	-5.08679	-1.12348		1.27773	1.98235
286	0.107211	0.0114941	0.00622526	-5.07914	-1.11582		1.29589	1.98876
287	0.107556	0.0115684	0.00607488	-5.10359	-1.14028		1.27275	1.99517
288	0.107902	0.0116429	0.00608546	-5.10185	-1.13854		1.28318	2.00158
289	0.108248	0.0117176	0.00612434	-5.09548	-1.13217		1.29967	2.008
290	0.108593	0.0117925	0.00611442	-5.09711	-1.13379		1.30586	2.01441
291	0.108939	0.0118677	0.00608329	-5.10221	-1.13889		1.3075	2.02082
292	0.109285	0.0119432	0.00601741	-5.1131	-1.14978		1.30156	2.02723
293	0.10963	0.0120188	0.00589363	-5.13388	-1.17057		1.28286	2.03364
294	0.109976	0.0120947	0.00593734	-5.12649	-1.16318		1.30054	2.04006
295	0.110322	0.0121709	0.00576605	-5.15577	-1.19245		1.27097	2.04647
296	0.110667	0.0122473	0.00588062	-5.13609	-1.17278		1.30436	2.05288
297	0.111013	0.0123239	0.00587028	-5.13785	-1.17454		1.31021	2.05929
298	0.111359	0.0124008	0.0058076	-5.14859	-1.18527		1.3043	2.0657
299	0.111704	0.0124779	0.00573786	-5.16067	-1.19735		1.29665	2.07212
300	0.11205	0.0125552	0.0056671	-5.17308	-1.20976		1.2886	2.07853
301	0.112396	0.0126328	0.00562694	-5.18019	-1.21687		1.28738	2.08494
302	0.112741	0.0127106	0.00566349	-5.17371	-1.2104		1.30372	2.09135
303	0.113087	0.0127887	0.00563026	-5.1796	-1.21628		1.30403	2.09776
304	0.113433	0.0128669	0.00552918	-5.19772	-1.2344		1.28846	2.10417
305	0.113778	0.0129455	0.00554964	-5.19402	-1.23071		1.30112	2.11059
306	0.114124	0.0130243	0.0054092	-5.21965	-1.25634		1.27591	2.117
307	0.114469	0.0131033	0.00536477	-5.2279	-1.26459		1.27311	2.12341
308	0.114815	0.0131825	0.0054234	-5.21703	-1.25372		1.2948	2.12982
309	0.115161	0.013262	0.00540034	-5.22129	-1.25798		1.29707	2.13623
310	0.115506	0.0133417	0.00545488	-5.21124	-1.24793		1.31805	2.14264
311	0.115852	0.0134217	0.00535365	-5.22998	-1.26666		1.30134	2.14905
312	0.116198	0.0135019	0.00530749	-5.23864	-1.27532		1.29783	2.15547
313	0.116543	0.0135823	0.00527434	-5.2449	-1.28159		1.29741	2.16188
314	0.116889	0.013663	0.00531331	-5.23754	-1.27422		1.31476	2.16829
315	0.117235	0.0137439	0.00520941	-5.25729	-1.29397		1.29668	2.1747
316	0.11758	0.0138251	0.00517982	-5.26298	-1.29967		1.29693	2.18111
317	0.117926	0.0139065	0.0049639	-5.30556	-1.34225		1.25019	2.18752
318	0.118271	0.0139881	0.00510253	-5.27802	-1.3147		1.29264	2.19393
319	0.118617	0.01407	0.0051078	-5.27699	-1.31367		1.30155	2.20034
320	0.118963	0.0141521	0.00505734	-5.28691	-1.3236		1.29622	2.20676
321	0.119308	0.0142344	0.00496087	-5.30617	-1.34286		1.27889	2.21317
322	0.119654	0.014317	0.00504311	-5.28973	-1.32642		1.30763	2.21958
323	0.119999	0.0143999	0.00489164	-5.32023	-1.35691		1.27569	2.22599
324	0.120345	0.0144829	0.00492674	-5.31308	-1.34976		1.29226	2.2324
325	0.120691	0.0145662	0.00495087	-5.30819	-1.34488		1.30606	2.23881
326	0.121036	0.0146498	0.00484065	-5.33071	-1.36739		1.28431	2.24522
327	0.121382	0.0147335	0.00492109	-5.31423	-1.35091		1.31311	2.25163
328	0.121727	0.0148176	0.00485619	-5.3275	-1.36419		1.30319	2.25804
329	0.122073	0.0149018	0.00471948	-5.35606	-1.39274		1.2737	2.26445
330	0.122419	0.0149863	0.00466539	-5.36758	-1.40427		1.26624	2.27087
331	0.122764	0.0150711	0.00465489	-5.36984	-1.40652		1.27054	2.27728
332	0.12311	0.015156	0.00469118	-5.36207	-1.39876		1.28766	2.28369
333	0.123455	0.0152412	0.00472468	-5.35496	-1.39164		1.30415	2.2901
334	0.123801	0.0153267	0.00463363	-5.37441	-1.4111		1.28619	2.29651
335	0.124147	0.0154124	0.00456183	-5.39003	-1.42671		1.27334	2.30292
336	0.124492	0.0154983	0.00449881	-5.40394	-1.44063		1.26274	2.30933
337	0.124838	0.0155845	0.0045629	-5.3898	-1.42648		1.28785	2.31574
338	0.125183	0.0156709	0.00453169	-5.39666	-1.43334		1.28614	2.32215
339	0.125529	0.0157575	0.00453781	-5.39531	-1.43199		1.295	2.32856
340	0.125874	0.0158444	0.00439094	-5.42821	-1.4649		1.25999	2.33497
341	0.12622	0.0159315	0.00441629	-5.42246	-1.45914		1.27423	2.34138
342	0.126566	0.0160189	0.00444278	-5.41648	-1.45316		1.2889	2.34779
343	0.126911	0.0161064	0.00430807	-5.44727	-1.48395		1.25666	2.3542
344	0.127257	0.0161943	0.00437013	-5.43296	-1.46965		1.28171	2.36061
345	0.127602	0.0162823	0.00433175	-5.44178	-1.47847		1.27736	2.36702
346	0.127948	0.0163707	0.00431278	-5.44617	-1.48286		1.27867	2.37343
347	0.128293	0.0164592	0.00420296	-5.47197	-1.50865		1.25285	2.37984
348	0.128639	0.016548	0.00416462	-5.48113	-1.51781		1.24812	2.38625
349	0.128985	0.016637	0.00428287	-5.45313	-1.48982		1.29046	2.39266
350	0.12933	0.0167263	0.00419674	-5.47345	-1.51013		1.27129	2.39907
351	0.129676	0.0168158	0.00411136	-5.494	-1.53068		1.25209	2.40548
352	0.130021	0.0169055	0.00419676	-5.47344	-1.51013		1.28492	2.41189
353	0.130367	0.0169955	0.00410286	-5.49607	-1.53275		1.26286	2.4183
354	0.130712	0.0170857	0.00409233	-5.49864	-1.53532		1.2663	2.42471
355	0.131058	0.0171762	0.0039933	-5.52314	-1.55982		1.2422	2.43112
356	0.131403	0.0172669	0.00397359	-5.52809	-1.56477		1.2426	2.43753
357	0.131749	0.0173578	0.00403077	-5.5138	-1.55048		1.26712	2.44394
358	0.132094	0.017449	0.00396288	-5.53078	-1.56747		1.25232	2.45035
359	0.13244	0.0175404	0.00389613	-5.54777	-1.58445		1.23768	2.45676
360	0.132786	0.017632	0.00403118	-5.5137	-1.55038		1.28726	2.46317
361	0.133131	0.0177239	0.00393098	-5.53887	-1.57555		1.26181	2.46958
362	0.133477	0.017816	0.00389302	-5.54857	-1.58525		1.25612	2.47599
363	0.133822	0.0179084	0.0038488	-5.55999	-1.59668		1.24829	2.4824
364	0.134168	0.018001	0.00382455	-5.56631	-1.603		1.24684	2.48881
365	0.134513	0.0180938	0.00378845	-5.5758	-1.61248		1.24144	2.49522
366	0.134859	0.0181869	0.00378579	-5.5765	-1.61318		1.24695	2.50163
367	0.135204	0.0182802	0.00360624	-5.62509	-1.66177		1.1939	2.50804
368	0.13555	0.0183737	0.00373763	-5.5893	-1.62599		1.24373	2.51445
369	0.135895	0.0184675	0.00371575	-5.59518	-1.63186		1.24277	2.52086
370	0.136241	0.0185616	0.003686	-5.60321	-1.6399		1.23909	2.52727
371	0.136586	0.0186558	0.00357161	-5.63474	-1.67142		1.20674	2.53368
372	0.136932	0.0187503	0.00361999	-5.62128	-1.65797		1.22928	2.54009
373	0.137277	0.0188451	0.00364644	-5.614	-1.65069		1.24452	2.54649
374	0.137623	0.0189401	0.00360271	-5.62607	-1.66275		1.23579	2.5529
375	0.137968	0.0190353	0.00362402	-5.62017	-1.65685		1.24935	2.55931
376	0.138314	0.0191307	0.0034935	-5.65685	-1.69353		1.21039	2.56572
377	0.138659	0.0192264	0.003476	-5.66187	-1.69856		1.21035	2.57213
378	0.139005	0.0193224	0.00348174	-5.66022	-1.69691		1.2184	2.57854
379	0.13935	0.0194185	0.00347658	-5.66171	-1.69839		1.22265	2.58495
380	0.139696	0.0195149	0.00351986	-5.64933	-1.68602		1.24402	2.59136
381	0.140041	0.0196116	0.00343729	-5.67307	-1.70976		1.22085	2.59777
382	0.140387	0.0197085	0.00339529	-5.68537	-1.72205		1.21189	2.60418
383	0.140732	0.0198056	0.00342185	-5.67757	-1.71426		1.22739	2.61058
384	0.141078	0.0199029	0.0033864	-5.68799	-1.72467		1.22065	2.61699
385	0.141423	0.0200005	0.00333257	-5.70401	-1.7407		1.20713	2.6234
386	0.141769	0.0200984	0.00330329	-5.71284	-1.74952		1.20238	2.62981
387	0.142114	0.0201965	0.00329383	-5.7157	-1.75239		1.20479	2.63622
388	0.14246	0.0202948	0.00324187	-5.7316	-1.76829		1.19156	2.64263
389	0.142805	0.0203933	0.00328721	-5.71772	-1.7544		1.21409	2.64904
390	0.143151	0.0204921	0.00327358	-5.72187	-1.75855		1.21491	2.65545
391	0.143496	0.0205911	0.00331986	-5.70783	-1.74452		1.23804	2.66185
392	0.143842	0.0206904	0.00321143	-5.74104	-1.77772		1.20338	2.66826
393	0.144187	0.0207899	0.00318696	-5.74869	-1.78537		1.19995	2.67467
394	0.144533	0.0208897	0.00312136	-5.76949	-1.80617		1.18089	2.68108
395	0.144878	0.0209896	0.00317802	-5.7515	-1.78818		1.20808	2.68749
396	0.145223	0.0210899	0.0032435	-5.7311	-1.76779		1.23886	2.6939
397	0.145569	0.0211903	0.00304844	-5.79313	-1.82981		1.1699	2.7003
398	0.145914	0.021291	0.00302044	-5.80235	-1.83904		1.16466	2.70671
399	0.14626	0.0213919	0.00306575	-5.78746	-1.82415		1.18774	2.71312
400	0.146605	0.0214931	0.0029931	-5.81145	-1.84813		1.16508	2.71953
401	0.146951	0.0215945	0.0030219	-5.80187	-1.83855		1.18184	2.72594
402	0.147296	0.0216962	0.00302772	-5.79994	-1.83663		1.18969	2.73234
403	0.147642	0.021798	0.00294906	-5.82627	-1.86295		1.16422	2.73875
404	0.147987	0.0219002	0.00297393	-5.81787	-1.85455		1.17954	2.74516
405	0.148333	0.0220025	0.00285633	-5.85822	-1.8949		1.13819	2.75157
406	0.148678	0.0221051	0.00288599	-5.84789	-1.88457		1.15537	2.75798
407	0.149023	0.022208	0.00289126	-5.84606	-1.88275		1.16287	2.76438
408	0.149369	0.022311	0.00291128	-5.83916	-1.87585		1.17635	2.77079
409	0.149714	0.0224144	0.00282855	-5.86799	-1.90467		1.14822	2.7772
410	0.15006	0.0225179	0.00275328	-5.89496	-1.93165		1.12283	2.78361
411	0.150405	0.0226217	0.0028905	-5.84633	-1.88301		1.18422	2.79001
412	0.150751	0.0227257	0.00283566	-5.86548	-1.90217		1.16709	2.79642
413	0.151096	0.02283	0.00286638	-5.8547	-1.89139		1.18515	2.80283
414	0.151441	0.0229345	0.00282351	-5.86977	-1.90646		1.17277	2.80924
415	0.151787	0.0230392	0.00271577	-5.90868	-1.94536		1.13317	2.81564
416	0.152132	0.0231442	0.0026835	-5.92063	-1.95732		1.12481	2.82205
417	0.152478	0.0232494	0.00269051	-5.91802	-1.95471		1.13287	2.82846
418	0.152823	0.0233549	0.002686	-5.9197	-1.95639		1.1361	2.83487
419	0.153168	0.0234606	0.00269169	-5.91759	-1.95427		1.14366	2.84127
420	0.153514	0.0235665	0.00262284	-5.9435	-1.98018		1.11944	2.84768
421	0.153859	0.0236727	0.00264844	-5.93378	-1.97047		1.13546	2.85409
422	0.154205	0.0237791	0.00269308	-5.91707	-1.95375		1.15979	2.8605
423	0.15455	0.0238857	0.002599	-5.95263	-1.98931		1.12429	2.8669
424	0.154895	0.0239926	0.00254498	-5.97363	-2.01032		1.10585	2.87331
425	0.155241	0.0240997	0.00263314	-5.93958	-1.97626		1.14926	2.87972
426	0.155586	0.0242071	0.00258399	-5.95842	-1.9951		1.13284	2.88612
427	0.155932	0.0243147	0.00252526	-5.98141	-2.0181		1.11201	2.89253
428	0.156277	0.0244225	0.00246426	-6.00586	-2.04255		1.08996	2.89894
429	0.156622	0.0245306	0.00251702	-5.98468	-2.02136		1.11822	2.90534
430	0.156968	0.0246389	0.0025181	-5.98425	-2.02093		1.12364	2.91175
431	0.157313	0.0247474	0.00243799	-6.01658	-2.05326		1.09269	2.91816
432	0.157658	0.0248562	0.00243358	-6.01839	-2.05508		1.0955	2.92457
433	0.158004	0.0249652	0.00238385	-6.03904	-2.07572		1.07782	2.93097
434	0.158349	0.0250745	0.00246252	-6.00657	-2.04325		1.11827	2.93738
435	0.158695	0.025184	0.00242399	-6.02234	-2.05903		1.10558	2.94379
436	0.15904	0.0252937	0.00240097	-6.03188	-2.06857		1.09985	2.95019
437	0.159385	0.0254037	0.00240522	-6.03011	-2.0668		1.10659	2.9566
438	0.159731	0.0255139	0.00237116	-6.04437	-2.08106		1.09565	2.963
439	0.160076	0.0256243	0.00243859	-6.01633	-2.05302		1.13169	2.96941
440	0.160421	0.025735	0.00238778	-6.03739	-2.07407		1.11289	2.97582
441	0.160767	0.025846	0.00231536	-6.06819	-2.10488		1.08379	2.98222
442	0.161112	0.0259571	0.00229822	-6.07562	-2.1123		1.08039	2.98863
443	0.161457	0.0260685	0.00223173	-6.10498	-2.14166		1.05364	2.99504
444	0.161803	0.0261802	0.002213	-6.11341	-2.15009		1.04927	3.00144
445	0.162148	0.026292	0.0022029	-6.11798	-2.15467		1.04894	3.00785
446	0.162494	0.0264041	0.00224963	-6.09699	-2.13368		1.07576	3.01425
447	0.162839	0.0265165	0.0021547	-6.1401	-2.17679		1.03476	3.02066
448	0.163184	0.0266291	0.00227126	-6.08742	-2.12411		1.09536	3.02707
449	0.16353	0.0267419	0.00225379	-6.09514	-2.13182		1.09154	3.03347
450	0.163875	0.026855	0.00219168	-6.12309	-2.15977		1.06595	3.03988
451	0.16422	0.0269683	0.00219149	-6.12317	-2.15986		1.07035	3.04628
452	0.164566	0.0270818	0.00212158	-6.15559	-2.19228		1.04057	3.05269
453	0.164911	0.0271956	0.00213047	-6.15141	-2.1881		1.04932	3.0591
454	0.165256	0.0273096	0.00212687	-6.15311	-2.18979		1.05194	3.0655
455	0.165601	0.0274238	0.00212843	-6.15237	-2.18905		1.05711	3.07191
456	0.165947	0.0275383	0.00203376	-6.19787	-2.23455		1.01431	3.07831
457	0.166292	0.0276531	0.00210188	-6.16492	-2.20161		1.05265	3.08472
458	0.166637	0.027768	0.00208554	-6.17273	-2.20941		1.04881	3.09112
459	0.166983	0.0278832	0.00201217	-6.20854	-2.24522		1.01611	3.09753
460	0.167328	0.0279987	0.00203584	-6.19684	-2.23353		1.03232	3.10393
461	0.167673	0.0281143	0.00203318	-6.19815	-2.23484		1.03523	3.11034
462	0.168019	0.0282303	0.00200864	-6.2103	-2.24698		1.02695	3.11675
463	0.168364	0.0283464	0.00200521	-6.21201	-2.24869		1.02942	3.12315
464	0.168709	0.0284628	0.00193683	-6.2467	-2.28339		0.998396	3.12956
465	0.169055	0.0285794	0.00201313	-6.20806	-2.24475		1.04198	3.13596
466	0.1694	0.0286963	0.00193341	-6.24847	-2.28516		1.00481	3.14237
467	0.169745	0.0288134	0.00200991	-6.20966	-2.24635		1.04883	3.14877
468	0.17009	0.0289307	0.00195024	-6.2398	-2.27649		1.02184	3.15518
469	0.170436	0.0290483	0.00197461	-6.22739	-2.26407		1.03881	3.16158
470	0.170781	0.0291661	0.00194049	-6.24482	-2.2815		1.025	3.16799
471	0.171126	0.0292842	0.00186371	-6.28519	-2.32187		0.988429	3.17439
472	0.171472	0.0294025	0.00189276	-6.26972	-2.3064		1.00789	3.1808
473	0.171817	0.029521	0.00187474	-6.27928	-2.31597		1.00232	3.1872
474	0.172162	0.0296398	0.00186062	-6.28685	-2.32353		0.998772	3.19361
475	0.172507	0.0297588	0.0017654	-6.33938	-2.37606		0.951463	3.20001
476	0.172853	0.029878	0.00185403	-6.29039	-2.32708		1.00323	3.20642
477	0.173198	0.0299975	0.00184131	-6.29728	-2.33396		1.00034	3.21282
478	0.173543	0.0301172	0.00177876	-6.33184	-2.36852		0.970209	3.21922
479	0.173888	0.0302372	0.001812	-6.31332	-2.35001		0.992278	3.22563
480	0.174234	0.0303574	0.00175247	-6.34673	-2.38341		0.963494	3.23203
481	0.174579	0.0304778	0.0018239	-6.30678	-2.34346		1.00675	3.23844
482	0.174924	0.0305984	0.00179811	-6.32102	-2.3577		0.996435	3.24484
483	0.175269	0.0307194	0.00181391	-6.31227	-2.34896		1.00916	3.25125
484	0.175615	0.0308405	0.00170388	-6.37485	-2.41153		0.951687	3.25765
485	0.17596	0.0309619	0.00165221	-6.40564	-2.44232		0.926461	3.26406
486	0.176305	0.0310835	0.00166476	-6.39808	-2.43476		0.937162	3.27046
487	0.17665	0.0312053	0.00169954	-6.3774	-2.41408		0.960492	3.27686
488	0.176996	0.0313274	0.00170488	-6.37426	-2.41095		0.96728	3.28327
489	0.177341	0.0314498	0.00165304	-6.40514	-2.44183		0.94153	3.28967
490	0.177686	0.0315723	0.00169562	-6.37971	-2.41639		0.969547	3.29608
491	0.178031	0.0316951	0.00157565	-6.45309	-2.48977		0.904453	3.30248
492	0.178376	0.0318182	0.00157543	-6.45322	-2.48991		0.907841	3.30888
493	0.178722	0.0319414	0.00164802	-6.40818	-2.44487		0.953345	3.31529
494	0.179067	0.032065	0.00168764	-6.38443	-2.42111		0.98004	3.32169
495	0.179412	0.0321887	0.00159425	-6.44135	-2.47804		0.929381	3.32809
496	0.179757	0.0323127	0.00151201	-6.49432	-2.531		0.884833	3.3345
497	0.180103	0.0324369	0.00154962	-6.46974	-2.50643		0.910332	3.3409
498	0.180448	0.0325614	0.00154051	-6.47564	-2.51232		0.908452	3.34731
499	0.180793	0.0326861	0.00163073	-6.41872	-2.45541		0.96534	3.35371
500	0.181138	0.032811	0.00153038	-6.48224	-2.51892		0.909396	3.36011
501	0.181483	0.0329362	0.00152647	-6.4848	-2.52148		0.910533	3.36652
502	0.181829	0.0330616	0.00146079	-6.52878	-2.56546		0.874674	3.37292
503	0.182174	0.0331873	0.00150496	-6.49899	-2.53567		0.904546	3.37932
504	0.182519	0.0333132	0.00156925	-6.45716	-2.49384		0.946767	3.38573
505	0.182864	0.0334393	0.00145498	-6.53276	-2.56945		0.881148	3.39213
506	0.183209	0.0335656	0.00146721	-6.52439	-2.56108		0.891911	3.39853
507	0.183554	0.0336922	0.00148498	-6.51236	-2.54904		0.906116	3.40494
508	0.1839	0.0338191	0.00142058	-6.55669	-2.59337		0.870087	3.41134
509	0.184245	0.0339462	0.00145716	-6.53126	-2.56795		0.895845	3.41774
510	0.18459	0.0340735	0.00143753	-6.54483	-2.58151		0.887089	3.42414
511	0.184935	0.034201	0.00140566	-6.56725	-2.60393		0.870672	3.43055
512	0.18528	0.0343288	0.00143681	-6.54533	-2.58201		0.893292	3.43695
513	0.185625	0.0344568	0.00140016	-6.57117	-2.60785		0.873749	3.44335
514	0.185971	0.0345851	0.00135254	-6.60577	-2.64246		0.847174	3.44976
515	0.186316	0.0347136	0.0014264	-6.5526	-2.58929		0.896757	3.45616
516	0.186661	0.0348423	0.00133851	-6.6162	-2.65288		0.844625	3.46256
517	0.187006	0.0349713	0.00134026	-6.61489	-2.65158		0.848858	3.46896
518	0.187351	0.0351005	0.00130905	-6.63845	-2.67514		0.832155	3.47537
519	0.187696	0.0352299	0.00133222	-6.62091	-2.65759		0.850005	3.48177
520	0.188042	0.0353596	0.00131185	-6.63631	-2.673		0.840094	3.48817
521	0.188387	0.0354895	0.00131409	-6.63461	-2.67129		0.844617	3.49457
522	0.188732	0.0356197	0.00137085	-6.59232	-2.62901		0.884331	3.50098
523	0.189077	0.0357501	0.00129076	-6.65252	-2.68921		0.835714	3.50738
524	0.189422	0.0358807	0.00137786	-6.58722	-2.6239		0.895368	3.51378
525	0.189767	0.0360116	0.00135938	-6.60073	-2.63741		0.886576	3.52018
526	0.190112	0.0361427	0.00131506	-6.63388	-2.67056		0.860795	3.52658
527	0.190457	0.0362741	0.00132125	-6.62918	-2.66586		0.867993	3.53299
528	0.190803	0.0364056	0.00125801	-6.67822	-2.71491		0.829445	3.53939
529	0.191148	0.0365375	0.00126134	-6.67558	-2.71227		0.834648	3.54579
530	0.191493	0.0366695	0.00130202	-6.64384	-2.68052		0.864683	3.55219
531	0.191838	0.0368018	0.00126766	-6.67058	-2.70727		0.8449	3.55859
532	0.192183	0.0369343	0.00129042	-6.65279	-2.68947		0.863168	3.565
533	0.192528	0.0370671	0.00124163	-6.69133	-2.72801		0.833518	3.5714
534	0.192873	0.0372001	0.00122041	-6.70857	-2.74525		0.822213	3.5778
535	0.193218	0.0373333	0.00120849	-6.71839	-2.75507		0.817095	3.5842
536	0.193563	0.0374668	0.00119474	-6.72983	-2.76651		0.81069	3.5906
537	0.193909	0.0376005	0.00122013	-6.7088	-2.74548		0.830872	3.597
538	0.194254	0.0377345	0.0011799	-6.74232	-2.77901		0.806342	3.60341
539	0.194599	0.0378687	0.00118544	-6.73764	-2.77433		0.813003	3.60981
540	0.194944	0.0380031	0.00117766	-6.74423	-2.78091		0.810536	3.61621
541	0.195289	0.0381378	0.00118833	-6.7352	-2.77189		0.820783	3.62261
542	0.195634	0.0382727	0.00115996	-6.75937	-2.79605		0.804017	3.62901
543	0.195979	0.0384078	0.0011625	-6.75718	-2.79387		0.808623	3.63541
544	0.196324	0.0385432	0.00112931	-6.78615	-2.82283		0.788308	3.64181
545	0.196669	0.0386788	0.00104629	-6.8625	-2.89919		0.732926	3.64821
546	0.197014	0.0388146	0.00113974	-6.77695	-2.81364		0.801191	3.65461
547	0.197359	0.0389507	0.00113991	-6.7768	-2.81349		0.80412	3.66102
548	0.197704	0.039087	0.00116227	-6.75738	-2.79406		0.822765	3.66742
549	0.198049	0.0392236	0.00119374	-6.73067	-2.76735		0.847989	3.67382
550	0.198395	0.0393604	0.00106438	-6.84537	-2.88205		0.758732	3.68022
551	0.19874	0.0394974	0.00107889	-6.83182	-2.86851		0.771756	3.68662
552	0.199085	0.0396347	0.00111006	-6.80334	-2.84003		0.796811	3.69302
553	0.19943	0.0397722	0.001108	-6.8052	-2.84188		0.798092	3.69942
554	0.199775	0.0399099	0.00104336	-6.86531	-2.90199		0.754136	3.70582
555	0.20012	0.0400479	0.00105215	-6.85692	-2.8936		0.763118	3.71222
556	0.200465	0.0401861	0.00102707	-6.88105	-2.91773		0.747496	3.71862
557	0.20081	0.0403246	0.00109197	-6.81978	-2.85646		0.797467	3.72502
558	0.201155	0.0404633	0.000995021	-6.91275	-2.94943		0.729168	3.73142
559	0.2015	0.0406022	0.00100056	-6.9072	-2.94388		0.735742	3.73782
560	0.201845	0.0407414	0.000991889	-6.9159	-2.95258		0.731868	3.74422
561	0.20219	0.0408808	0.00105898	-6.85045	-2.88713		0.784045	3.75062
562	0.202535	0.0410204	0.00102182	-6.88617	-2.92285		0.759116	3.75702
563	0.20288	0.0411603	0.000923489	-6.98735	-3.02403		0.688406	3.76342
564	0.203225	0.0413004	0.00104018	-6.86836	-2.90505		0.778031	3.76982
565	0.20357	0.0414407	0.00100285	-6.90491	-2.9416		0.752656	3.77622
566	0.203915	0.0415813	0.000923591	-6.98724	-3.02393		0.695524	3.78262
567	0.20426	0.0417221	0.000991602	-6.91619	-2.95287		0.74927	3.78902
568	0.204605	0.0418632	0.00104292	-6.86573	-2.90241		0.790712	3.79542
569	0.20495	0.0420045	0.000934028	-6.976	-3.01269		0.710542	3.80182
570	0.205295	0.042146	0.000924077	-6.98672	-3.0234		0.705341	3.80822
571	0.20564	0.0422878	0.000976126	-6.93192	-2.9686		0.747576	3.81462
572	0.205985	0.0424298	0.000951389	-6.95759	-2.99427		0.731077	3.82102
573	0.20633	0.042572	0.000961201	-6.94733	-2.98401		0.741093	3.82742
574	0.206675	0.0427145	0.000916191	-6.99529	-3.03197		0.708754	3.83382
575	0.20702	0.0428572	0.000912077	-6.99979	-3.03647		0.70793	3.84022
576	0.207365	0.0430002	0.000908011	-7.00425	-3.04094		0.707125	3.84662
577	0.20771	0.0431434	0.000903245	-7.00952	-3.0462		0.705755	3.85302
578	0.208055	0.0432868	0.000896668	-7.01683	-3.05351		0.702945	3.85942
579	0.2084	0.0434305	0.000922752	-6.98815	-3.02483		0.725795	3.86582
580	0.208745	0.0435744	0.000885596	-7.02925	-3.06593		0.698877	3.87221
581	0.20909	0.0437185	0.000934313	-6.9757	-3.01238		0.739762	3.87861
582	0.209435	0.0438629	0.000883766	-7.03132	-3.068		0.702051	3.88501
583	0.20978	0.0440075	0.000849538	-7.07082	-3.1075		0.677086	3.89141
584	0.210125	0.0441523	0.000884297	-7.03072	-3.0674		0.707108	3.89781
585	0.210469	0.0442974	0.000892039	-7.022	-3.05868		0.715643	3.90421
586	0.210814	0.0444427	0.000844536	-7.07672	-3.11341		0.679756	3.91061
587	0.211159	0.0445883	0.000796473	-7.13532	-3.172		0.64317	3.91701
588	0.211504	0.0447341	0.000835181	-7.08786	-3.12455		0.676633	3.92341
589	0.211849	0.0448801	0.000785885	-7.1487	-3.18538		0.638773	3.9298
590	0.212194	0.0450264	0.000847078	-7.07372	-3.1104		0.690756	3.9362
591	0.212539	0.0451729	0.000841996	-7.07974	-3.11642		0.688846	3.9426
592	0.212884	0.0453196	0.000855414	-7.06392	-3.10061		0.702097	3.949
593	0.213229	0.0454666	0.000805553	-7.12398	-3.16067		0.663316	3.9554
594	0.213574	0.0456138	0.000889742	-7.02458	-3.06126		0.735012	3.9618
595	0.213919	0.0457612	0.000795614	-7.1364	-3.17308		0.659378	3.96819
596	0.214264	0.0459089	0.000777447	-7.1595	-3.19618		0.646401	3.97459
597	0.214609	0.0460569	0.000779224	-7.15721	-3.1939		0.649966	3.98099
598	0.214954	0.046205	0.000771966	-7.16657	-3.20325		0.645983	3.98739
599	0.215298	0.0463534	0.000747591	-7.19866	-3.23534		0.627595	3.99379
600	0.215643	0.046502	0.00079881	-7.13239	-3.16907		0.672744	4.00018
601	0.215988	0.0466509	0.000827299	-7.09734	-3.13403		0.698967	4.00658
602	0.216333	0.0468	0.000813648	-7.11398	-3.15067		0.689631	4.01298
603	0.216678	0.0469493	0.000772426	-7.16597	-3.20266		0.656781	4.01938
604	0.217023	0.0470989	0.000737501	-7.21224	-3.24893		0.629083	4.02577
605	0.217368	0.0472487	0.000773088	-7.16512	-3.2018		0.661536	4.03217
606	0.217713	0.0473988	0.000764165	-7.17673	-3.21341		0.655977	4.03857
607	0.218057	0.0475491	0.000757942	-7.1849	-3.22159		0.652698	4.04497
608	0.218402	0.0476996	0.000780088	-7.1561	-3.19279		0.673895	4.05136
609	0.218747	0.0478503	0.000690919	-7.27749	-3.31417		0.598751	4.05776
610	0.219092	0.0480013	0.000720797	-7.23515	-3.27184		0.626615	4.06416
611	0.219437	0.0481526	0.000758313	-7.18441	-3.2211		0.661306	4.07056
612	0.219782	0.048304	0.000761538	-7.18017	-3.21685		0.666207	4.07695
613	0.220127	0.0484557	0.000724402	-7.23016	-3.26685		0.635711	4.08335
614	0.220472	0.0486077	0.000691776	-7.27625	-3.31293		0.608982	4.08975
615	0.220816	0.0487599	0.000712297	-7.24702	-3.2837		0.62901	4.09614
616	0.221161	0.0489123	0.000685522	-7.28533	-3.32201		0.607259	4.10254
617	0.221506	0.0490649	0.000655858	-7.32957	-3.36625		0.582794	4.10894
618	0.221851	0.0492178	0.000698898	-7.26601	-3.30269		0.622974	4.11533
619	0.222196	0.0493709	0.000696899	-7.26887	-3.30555		0.623125	4.12173
620	0.222541	0.0495243	0.000724216	-7.23042	-3.2671		0.649562	4.12813
621	0.222885	0.0496779	0.000653807	-7.3327	-3.36938		0.58823	4.13452
622	0.22323	0.0498317	0.000668545	-7.31041	-3.34709		0.603352	4.14092
623	0.223575	0.0499858	0.000651272	-7.33658	-3.37327		0.58958	4.14732
624	0.22392	0.0501401	0.000632869	-7.36525	-3.40193		0.57469	4.15371
625	0.224265	0.0502946	0.00066282	-7.31901	-3.35569		0.603742	4.16011
626	0.224609	0.0504494	0.00067184	-7.30549	-3.34217		0.613841	4.16651
627	0.224954	0.0506044	0.000618121	-7.38883	-3.42551		0.566495	4.1729
628	0.225299	0.0507597	0.000640616	-7.35308	-3.38976		0.588912	4.1793
629	0.225644	0.0509152	0.000643569	-7.34848	-3.38517		0.593439	4.18569
630	0.225989	0.0510709	0.000607346	-7.40641	-3.4431		0.561751	4.19209
631	0.226333	0.0512268	0.000614821	-7.39418	-3.43086		0.570401	4.19849
632	0.226678	0.051383	0.000640363	-7.35348	-3.39016		0.595909	4.20488
633	0.227023	0.0515395	0.00066469	-7.31619	-3.35287		0.620431	4.21128
634	0.227368	0.0516961	0.000611449	-7.39968	-3.43636		0.57247	4.21767
635	0.227713	0.051853	0.000653441	-7.33326	-3.36994		0.613641	4.22407
636	0.228057	0.0520102	0.000633759	-7.36384	-3.40053		0.596961	4.23046
637	0.228402	0.0521675	0.000610427	-7.40135	-3.43803		0.576725	4.23686
638	0.228747	0.0523251	0.000571138	-7.46788	-3.50456		0.541235	4.24326
639	0.229092	0.052483	0.000589472	-7.43628	-3.47297		0.560294	4.24965
640	0.229436	0.0526411	0.000632439	-7.36593	-3.40261		0.602945	4.25605
641	0.229781	0.0527994	0.00059848	-7.42112	-3.4578		0.572286	4.26244
642	0.230126	0.052958	0.000671	-7.30674	-3.34343		0.643558	4.26884
643	0.230471	0.0531167	0.000607808	-7.40565	-3.44234		0.584698	4.27523
644	0.230815	0.0532758	0.000602151	-7.415	-3.45169		0.580991	4.28163
645	0.23116	0.053435	0.000594974	-7.42699	-3.46368		0.575782	4.28802
646	0.231505	0.0535945	0.000552743	-7.50062	-3.5373		0.53651	4.29442
647	0.23185	0.0537543	0.000569957	-7.46995	-3.50663		0.554868	4.30081
648	0.232194	0.0539142	0.000499502	-7.6019	-3.63858		0.487725	4.30721
649	0.232539	0.0540744	0.000575531	-7.46022	-3.4969		0.563631	4.3136
650	0.232884	0.0542349	0.000571852	-7.46663	-3.50331		0.56169	4.32
651	0.233229	0.0543956	0.000597331	-7.42304	-3.45972		0.588454	4.32639
652	0.233573	0.0545565	0.000572509	-7.46548	-3.50217		0.56567	4.33278
653	0.233918	0.0547176	0.000505214	-7.59053	-3.62721		0.500653	4.33918
654	0.234263	0.054879	0.000542104	-7.52005	-3.55674		0.538795	4.34557
655	0.234607	0.0550406	0.00055365	-7.49898	-3.53566		0.551891	4.35197
656	0.234952	0.0552025	0.000542409	-7.51949	-3.55617		0.542276	4.35836
657	0.235297	0.0553646	0.000564456	-7.47965	-3.51633		0.565974	4.36476
658	0.235642	0.0555269	0.000578592	-7.45491	-3.4916		0.581849	4.37115
659	0.235986	0.0556895	0.000551486	-7.50289	-3.53958		0.556214	4.37754
660	0.236331	0.0558523	0.000534002	-7.53511	-3.57179		0.540155	4.38394
661	0.236676	0.0560153	0.000491403	-7.61825	-3.65493		0.498516	4.39033
662	0.23702	0.0561786	0.000455208	-7.69476	-3.73144		0.463143	4.39673
663	0.237365	0.0563421	0.000524842	-7.55241	-3.5891		0.535545	4.40312
664	0.23771	0.0565059	0.000513925	-7.57343	-3.61012		0.525929	4.40951
665	0.238054	0.0566699	0.00054659	-7.51181	-3.54849		0.560981	4.41591
666	0.238399	0.0568341	0.00050316	-7.5946	-3.63129		0.517904	4.4223
667	0.238744	0.0569985	0.000470501	-7.66171	-3.6984		0.485689	4.42869
668	0.239088	0.0571632	0.000501861	-7.59719	-3.63387		0.519558	4.43509
669	0.239433	0.0573281	0.000528728	-7.54504	-3.58172		0.548952	4.44148
670	0.239778	0.0574933	0.000498193	-7.60452	-3.64121		0.51874	4.44787
671	0.240122	0.0576587	0.000486911	-7.62743	-3.66411		0.50845	4.45427
672	0.240467	0.0578243	0.00050066	-7.59958	-3.63627		0.52431	4.46066
673	0.240812	0.0579902	0.000518512	-7.56455	-3.60123		0.544563	4.46705
674	0.241156	0.0581563	0.000458457	-7.68764	-3.72433		0.482869	4.47345
675	0.241501	0.0583227	0.000429403	-7.75312	-3.7898		0.453562	4.47984
676	0.241845	0.0584892	0.000479898	-7.64194	-3.67862		0.508346	4.48623
677	0.24219	0.058656	0.000509426	-7.58223	-3.61891		0.541163	4.49263
678	0.242535	0.0588231	0.000477172	-7.64763	-3.68432		0.508344	4.49902
679	0.242879	0.0589904	0.000483159	-7.63517	-3.67185		0.516185	4.50541
680	0.243224	0.0591579	0.000412943	-7.7922	-3.82888		0.442422	4.5118
681	0.243569	0.0593257	0.000465248	-7.67294	-3.70962		0.499875	4.5182
682	0.243913	0.0594936	0.000490536	-7.62001	-3.6567		0.528537	4.52459
683	0.244258	0.0596619	0.000438333	-7.73253	-3.76922		0.473626	4.53098
684	0.244602	0.0598303	0.000440479	-7.72765	-3.76433		0.477289	4.53737
685	0.244947	0.059999	0.000481304	-7.63901	-3.6757		0.522995	4.54377
686	0.245292	0.060168	0.000451473	-7.703	-3.73968		0.491961	4.55016
687	0.245636	0.0603371	0.000421475	-7.77175	-3.80843		0.460565	4.55655
688	0.245981	0.0605065	0.000491477	-7.61809	-3.65478		0.538567	4.56294
689	0.246325	0.0606762	0.000468638	-7.66568	-3.70236		0.51498	4.56934
690	0.24667	0.0608461	0.000495226	-7.6105	-3.64718		0.54572	4.57573
691	0.247015	0.0610162	0.000427369	-7.75786	-3.79455		0.472261	4.58212
692	0.247359	0.0611865	0.000478334	-7.6452	-3.68189		0.530055	4.58851
693	0.247704	0.0613571	0.000453679	-7.69812	-3.7348		0.504136	4.5949
694	0.248048	0.0615279	0.000474865	-7.65248	-3.68916		0.529147	4.60129
695	0.248393	0.061699	0.000456724	-7.69143	-3.72812		0.510347	4.60769
696	0.248737	0.0618703	0.000449688	-7.70696	-3.74364		0.503881	4.61408
697	0.249082	0.0620418	0.000414755	-7.78782	-3.82451		0.466026	4.62047
698	0.249426	0.0622135	0.000401979	-7.81911	-3.8558		0.452921	4.62686
699	0.249771	0.0623855	0.000466313	-7.67065	-3.70734		0.526861	4.63325
700	0.250116	0.0625578	0.000421003	-7.77287	-3.80956		0.47698	4.63964
701	0.25046	0.0627302	0.00043165	-7.74789	-3.78458		0.490392	4.64603
702	0.250805	0.0629029	0.000445707	-7.71585	-3.75253		0.507755	4.65243
703	0.251149	0.0630759	0.000399373	-7.82561	-3.8623		0.456223	4.65882
704	0.251494	0.0632491	0.000408438	-7.80317	-3.83985		0.467858	4.66521
705	0.251838	0.0634225	0.000458326	-7.68793	-3.72461		0.526444	4.6716
706	0.252183	0.0635961	0.000468974	-7.66496	-3.70165		0.540149	4.67799
707	0.252527	0.06377	0.00041912	-7.77735	-3.81404		0.484049	4.68438
708	0.252872	0.0639441	0.00044394	-7.71982	-3.75651		0.514113	4.69077
709	0.253216	0.0641185	0.000417977	-7.78008	-3.81677		0.485366	4.69716
710	0.253561	0.064293	0.000466485	-7.67028	-3.70697		0.54317	4.70355
711	0.253905	0.0644679	0.000424505	-7.76459	-3.80127		0.495633	4.70994
712	0.25425	0.0646429	0.000436009	-7.73785	-3.77453		0.510447	4.71633
713	0.254594	0.0648182	0.000395254	-7.83598	-3.87267		0.463988	4.72272
714	0.254939	0.0649937	0.000382073	-7.8699	-3.90658		0.449731	4.72911
715	0.255283	0.0651695	0.000363601	-7.91945	-3.95614
716	0.255628	0.0653455	0.000421316	-7.77213	-3.80881
717	0.255972	0.0655217	0.000417257	-7.78181	-3.81849
718	0.256317	0.0656982	0.000378197	-7.8801	-3.91678
719	0.256661	0.0658749	0.000426343	-7.76027	-3.79695
720	0.257006	0.0660519	0.000437335	-7.73481	-3.7715
721	0.25735	0.066229	0.000427027	-7.75866	-3.79535
722	0.257694	0.0664064	0.000397235	-7.83098	-3.86767
723	0.258039	0.0665841	0.00046529	-7.67285	-3.70953
724	0.258383	0.066762	0.000364019	-7.9183	-3.95499
725	0.258728	0.0669401	0.000359463	-7.9309	-3.96758
726	0.259072	0.0671184	0.000405752	-7.80977	-3.84645
727	0.259417	0.067297	0.000408925	-7.80198	-3.83866
728	0.259761	0.0674758	0.000383893	-7.86515	-3.90183
729	0.260106	0.0676549	0.000349945	-7.95773	-3.99442
730	0.26045	0.0678342	0.000411184	-7.79647	-3.83315
731	0.260794	0.0680137	0.000404466	-7.81294	-3.84963
732	0.261139	0.0681935	0.000389179	-7.85147	-3.88816
733	0.261483	0.0683735	0.000410905	-7.79715	-3.83383
734	0.261828	0.0685537	0.000269172	-8.22016	-4.25684
735	0.262172	0.0687342	0.000383257	-7.86681	-3.90349
736	0.262516	0.0689149	0.000370611	-7.90036	-3.93704
737	0.262861	0.0690958	0.000377904	-7.88087	-3.91755
738	0.263205	0.069277	0.00036387	-7.91871	-3.9554
739	0.26355	0.0694584	0.000345502	-7.97051	-4.0072
740	0.263894	0.0696401	0.000371312	-7.89847	-3.93515
741	0.264238	0.0698219	0.00042953	-7.75282	-3.7895

## Sheet: Kratky_PHD
SerialAnalyzer
7_PH pk1_bth_A_cn
Guinier
points	14-248
qrange	0.18-1.30
Rg	13.92	±0.03
I0	0.015	±1.8e-05
points	q	q2	I(q)	LN Iq	LN Iq/I0		(qRg)2I(q)/I(0)	qRg
1	0.00830221	6.89268e-05	0.0141961	-4.25478	-0.0550797		0.01264	0.115567
2	0.00864814	7.47903e-05	0.0149262	-4.20463	-0.00492911		0.0144206	0.120382
3	0.00899406	8.08932e-05	0.0146892	-4.22064	-0.0209388		0.0153496	0.125197
4	0.00933999	8.72354e-05	0.0153421	-4.17716	0.0225496		0.0172888	0.130013
5	0.00968591	9.38169e-05	0.0147021	-4.21976	-0.0200599		0.0178175	0.134828
6	0.0100318	0.000100638	0.0147402	-4.21718	-0.017474		0.0191624	0.139643
7	0.0103778	0.000107698	0.0146647	-4.22231	-0.0226075		0.0204017	0.144458
8	0.0107237	0.000114997	0.0152645	-4.18223	0.0174798		0.0226755	0.149274
9	0.0110696	0.000122536	0.0141073	-4.26106	-0.0613561		0.0223304	0.154089
10	0.0114155	0.000130314	0.0149126	-4.20555	-0.00584653		0.0251033	0.158904
11	0.0117615	0.000138332	0.0146852	-4.22091	-0.0212082		0.0262416	0.163719
12	0.0121074	0.000146589	0.0146554	-4.22294	-0.0232382		0.0277515	0.168535
13	0.0124533	0.000155085	0.0151596	-4.18912	0.010584		0.0303699	0.17335
14	0.0127992	0.00016382	0.0150159	-4.19864	0.00106195		0.0317766	0.178165
15	0.0131451	0.000172795	0.0148337	-4.21085	-0.0111499		0.0331106	0.18298
16	0.0134911	0.000182009	0.0144955	-4.23392	-0.0342149		0.0340809	0.187796
17	0.013837	0.000191462	0.0145345	-4.23123	-0.0315266		0.0359476	0.192611
18	0.0141829	0.000201155	0.0147275	-4.21804	-0.0183305		0.0382691	0.197426
19	0.0145288	0.000211087	0.0149295	-4.20441	-0.00470794		0.0407094	0.202241
20	0.0148748	0.000221258	0.015009	-4.1991	0.000600148		0.0428982	0.207057
21	0.0152207	0.000231669	0.0147419	-4.21706	-0.017357		0.0441172	0.211872
22	0.0155666	0.000242319	0.014368	-4.24275	-0.0430497		0.0449748	0.216687
23	0.0159125	0.000253208	0.0142686	-4.24969	-0.0499862		0.046671	0.221502
24	0.0162584	0.000264337	0.0148109	-4.21239	-0.0126873		0.0505738	0.226317
25	0.0166044	0.000275705	0.0146816	-4.22116	-0.0214567		0.0522882	0.231133
26	0.0169503	0.000287312	0.0147689	-4.21523	-0.0155263		0.0548137	0.235948
27	0.0172962	0.000299158	0.0147963	-4.21338	-0.0136718		0.0571797	0.240763
28	0.0176421	0.000311244	0.015038	-4.19718	0.00252942		0.0604614	0.245578
29	0.017988	0.000323569	0.014302	-4.24736	-0.0476501		0.0597794	0.250393
30	0.018334	0.000336134	0.0143524	-4.24384	-0.0441309		0.0623196	0.255209
31	0.0186799	0.000348938	0.0148074	-4.21263	-0.0129265		0.066744	0.260024
32	0.0190258	0.000361981	0.0148326	-4.21093	-0.0112212		0.069357	0.264839
33	0.0193717	0.000375263	0.0148247	-4.21146	-0.0117567		0.0718635	0.269654
34	0.0197176	0.000388785	0.0145606	-4.22943	-0.0297282		0.0731268	0.274469
35	0.0200635	0.000402546	0.0147319	-4.21774	-0.0180365		0.0766056	0.279285
36	0.0204095	0.000416546	0.0146395	-4.22403	-0.0243295		0.0787726	0.2841
37	0.0207554	0.000430786	0.0146373	-4.22418	-0.0244782		0.0814533	0.288915
38	0.0211013	0.000445265	0.0147948	-4.21348	-0.0137719		0.0850972	0.29373
39	0.0214472	0.000459983	0.0147767	-4.2147	-0.0149993		0.0878023	0.298545
40	0.0217931	0.00047494	0.0142188	-4.25319	-0.0534834		0.0872348	0.30336
41	0.022139	0.000490137	0.0146717	-4.22183	-0.0221272		0.0928937	0.308175
42	0.022485	0.000505573	0.0145642	-4.22919	-0.0294815		0.0951172	0.312991
43	0.0228309	0.000521249	0.0141572	-4.25753	-0.0578277		0.0953255	0.317806
44	0.0231768	0.000537163	0.014546	-4.23044	-0.0307355		0.100934	0.322621
45	0.0235227	0.000553317	0.0145661	-4.22906	-0.0293558		0.104113	0.327436
46	0.0238686	0.000569711	0.0146207	-4.22532	-0.0256119		0.107599	0.332251
47	0.0242145	0.000586343	0.0140599	-4.26443	-0.064726		0.106493	0.337066
48	0.0245604	0.000603215	0.0142991	-4.24756	-0.0478533		0.111421	0.341881
49	0.0249063	0.000620326	0.0141847	-4.25559	-0.055889		0.113665	0.346696
50	0.0252523	0.000637677	0.0143129	-4.24659	-0.0468883		0.117901	0.351511
51	0.0255982	0.000655266	0.0143902	-4.24121	-0.0415039		0.121807	0.356327
52	0.0259441	0.000673096	0.0140339	-4.26628	-0.0665764		0.122023	0.361142
53	0.02629	0.000691164	0.0143599	-4.24331	-0.0436073		0.12821	0.365957
54	0.0266359	0.000709472	0.0139721	-4.2707	-0.0709903		0.128051	0.370772
55	0.0269818	0.000728018	0.0140349	-4.26621	-0.0665024		0.131989	0.375587
56	0.0273277	0.000746805	0.0143496	-4.24404	-0.0443301		0.138431	0.380402
57	0.0276736	0.00076583	0.0140981	-4.26172	-0.0620129		0.139469	0.385217
58	0.0280195	0.000785095	0.0142875	-4.24837	-0.0486669		0.144899	0.390032
59	0.0283655	0.000804599	0.0137755	-4.28486	-0.085159		0.143177	0.394847
60	0.0287114	0.000824342	0.0141734	-4.25639	-0.0566822		0.150928	0.399662
61	0.0290573	0.000844325	0.0141366	-4.25899	-0.0592834		0.154185	0.404477
62	0.0294032	0.000864547	0.0140138	-4.26771	-0.0680072		0.156506	0.409292
63	0.0297491	0.000885008	0.0142282	-4.25253	-0.0528264		0.162661	0.414107
64	0.030095	0.000905708	0.014156	-4.25761	-0.0579093		0.165622	0.418922
65	0.0304409	0.000926648	0.0137764	-4.2848	-0.0850968		0.164906	0.423737
66	0.0307868	0.000947827	0.0139996	-4.26872	-0.0690194		0.171409	0.428552
67	0.0311327	0.000969245	0.0140086	-4.26808	-0.0683756		0.175395	0.433367
68	0.0314786	0.000990903	0.0140705	-4.26367	-0.0639691		0.180106	0.438182
69	0.0318245	0.0010128	0.0139508	-4.27222	-0.0725128		0.18252	0.442997
70	0.0321704	0.00103494	0.0140252	-4.2669	-0.067196		0.187503	0.447812
71	0.0325163	0.00105731	0.0138716	-4.27791	-0.0782066		0.18946	0.452627
72	0.0328622	0.00107993	0.014027	-4.26677	-0.0670637		0.19568	0.457442
73	0.0332081	0.00110278	0.0136423	-4.29458	-0.094877		0.19434	0.462257
74	0.033554	0.00112587	0.0140378	-4.266	-0.0662941		0.204163	0.467072
75	0.0338999	0.00114921	0.0138264	-4.28117	-0.0814686		0.205255	0.471887
76	0.0342458	0.00117278	0.0137656	-4.28559	-0.0858809		0.208543	0.476702
77	0.0345917	0.00119659	0.0137399	-4.28745	-0.0877457		0.212381	0.481517
78	0.0349376	0.00122064	0.0136614	-4.29318	-0.0934792		0.215411	0.486332
79	0.0352835	0.00124493	0.013679	-4.2919	-0.0921918		0.21998	0.491147
80	0.0356294	0.00126946	0.013641	-4.29468	-0.0949714		0.223692	0.495962
81	0.0359753	0.00129422	0.0137436	-4.28718	-0.0874757		0.229772	0.500776
82	0.0363212	0.00131923	0.0134475	-4.30896	-0.109255		0.229166	0.505591
83	0.0366671	0.00134448	0.0137263	-4.28844	-0.0887345		0.238394	0.510406
84	0.037013	0.00136996	0.0136119	-4.29681	-0.0971062		0.240888	0.515221
85	0.0373589	0.00139569	0.0133648	-4.31513	-0.115426		0.240956	0.520036
86	0.0377048	0.00142165	0.013544	-4.30181	-0.102108		0.248729	0.524851
87	0.0380507	0.00144786	0.0136418	-4.29461	-0.0949095		0.255144	0.529666
88	0.0383966	0.0014743	0.0133502	-4.31622	-0.116516		0.25425	0.534481
89	0.0387425	0.00150098	0.0133497	-4.31626	-0.116554		0.258842	0.539295
90	0.0390884	0.0015279	0.0134654	-4.30763	-0.107928		0.265767	0.54411
91	0.0394343	0.00155506	0.013425	-4.31063	-0.110929		0.269681	0.548925
92	0.0397802	0.00158246	0.013529	-4.30292	-0.103214		0.276558	0.55374
93	0.040126	0.0016101	0.013481	-4.30648	-0.10677		0.280389	0.558555
94	0.0404719	0.00163798	0.0133548	-4.31588	-0.116174		0.282574	0.563369
95	0.0408178	0.0016661	0.0132054	-4.32713	-0.127426		0.284209	0.568184
96	0.0411637	0.00169445	0.0131366	-4.33235	-0.132648		0.287541	0.572999
97	0.0415096	0.00172305	0.0135988	-4.29777	-0.0980651		0.302682	0.577814
98	0.0418555	0.00175188	0.0131114	-4.33427	-0.134565		0.296717	0.582628
99	0.0422014	0.00178096	0.0132832	-4.32125	-0.121548		0.305594	0.587443
100	0.0425473	0.00181027	0.013238	-4.32466	-0.124955		0.309567	0.592258
101	0.0428932	0.00183982	0.0132217	-4.32589	-0.126188		0.314233	0.597073
102	0.043239	0.00186961	0.0131916	-4.32817	-0.128467		0.318594	0.601887
103	0.0435849	0.00189965	0.012795	-4.3587	-0.158995		0.313979	0.606702
104	0.0439308	0.00192992	0.0129637	-4.34561	-0.1459		0.323187	0.611517
105	0.0442767	0.00196043	0.0131638	-4.33028	-0.130577		0.333365	0.616331
106	0.0446226	0.00199117	0.0132523	-4.32358	-0.123876		0.34087	0.621146
107	0.0449685	0.00202216	0.0128843	-4.35174	-0.152038		0.336562	0.625961
108	0.0453143	0.00205339	0.0129581	-4.34603	-0.146327		0.343717	0.630775
109	0.0456602	0.00208485	0.0129378	-4.34761	-0.1479		0.348435	0.63559
110	0.0460061	0.00211656	0.0130082	-4.34217	-0.142469		0.355661	0.640405
111	0.046352	0.00214851	0.0127728	-4.36044	-0.160731		0.354495	0.645219
112	0.0466978	0.00218069	0.012798	-4.35847	-0.158765		0.360514	0.650034
113	0.0470437	0.00221311	0.0128966	-4.35079	-0.151086		0.368694	0.654849
114	0.0473896	0.00224577	0.0129479	-4.34682	-0.147114		0.375624	0.659663
115	0.0477355	0.00227868	0.0128379	-4.35535	-0.155645		0.37789	0.664478
116	0.0480814	0.00231182	0.0129997	-4.34283	-0.143123		0.388217	0.669292
117	0.0484272	0.0023452	0.0126696	-4.36855	-0.168845		0.383821	0.674107
118	0.0487731	0.00237882	0.0125711	-4.37636	-0.176653		0.386296	0.678922
119	0.049119	0.00241267	0.0129196	-4.34901	-0.149306		0.402656	0.683736
120	0.0494648	0.00244677	0.0127258	-4.36412	-0.164418		0.402222	0.688551
121	0.0498107	0.00248111	0.0124907	-4.38277	-0.183069		0.40033	0.693365
122	0.0501566	0.00251568	0.0126339	-4.37137	-0.171668		0.410563	0.69818
123	0.0505025	0.0025505	0.0126295	-4.37172	-0.172018		0.416099	0.702994
124	0.0508483	0.00258555	0.0124911	-4.38274	-0.183031		0.417198	0.707809
125	0.0511942	0.00262085	0.0124813	-4.38352	-0.18382		0.42256	0.712623
126	0.0515401	0.00265638	0.0125921	-4.37469	-0.174981		0.432091	0.717438
127	0.0518859	0.00269215	0.0124071	-4.38948	-0.189778		0.431478	0.722252
128	0.0522318	0.00272816	0.01253	-4.37963	-0.179925		0.441579	0.727067
129	0.0525777	0.00276441	0.0124536	-4.38575	-0.186042		0.444717	0.731881
130	0.0529235	0.0028009	0.0124436	-4.38655	-0.186845		0.450226	0.736695
131	0.0532694	0.00283763	0.0123699	-4.39249	-0.192782		0.453429	0.74151
132	0.0536153	0.0028746	0.0124512	-4.38594	-0.186233		0.462354	0.746324
133	0.0539611	0.0029118	0.0124347	-4.38726	-0.187556		0.46772	0.751139
134	0.054307	0.00294925	0.0121163	-4.41321	-0.2135		0.461602	0.755953
135	0.0546528	0.00298693	0.0121496	-4.41046	-0.21075		0.468788	0.760767
136	0.0549987	0.00302486	0.0122633	-4.40114	-0.201437		0.479182	0.765582
137	0.0553446	0.00306302	0.012224	-4.40435	-0.204648		0.483672	0.770396
138	0.0556904	0.00310142	0.0122909	-4.39889	-0.199189		0.492417	0.775211
139	0.0560363	0.00314006	0.0121341	-4.41173	-0.212029		0.492191	0.780025
140	0.0563821	0.00317894	0.0121625	-4.4094	-0.209691		0.499452	0.784839
141	0.056728	0.00321806	0.0120665	-4.41733	-0.217621		0.501605	0.789653
142	0.0570738	0.00325742	0.012191	-4.40706	-0.207352		0.51298	0.794468
143	0.0574197	0.00329702	0.0117791	-4.44143	-0.241722		0.501674	0.799282
144	0.0577655	0.00333686	0.0120156	-4.42155	-0.221848		0.517927	0.804096
145	0.0581114	0.00337693	0.0120762	-4.41652	-0.216816		0.526792	0.808911
146	0.0584572	0.00341725	0.0118355	-4.43665	-0.236948		0.522456	0.813725
147	0.0588031	0.0034578	0.0117098	-4.44733	-0.247623		0.523043	0.818539
148	0.0591489	0.0034986	0.0118082	-4.43896	-0.239256		0.53366	0.823353
149	0.0594948	0.00353963	0.0116604	-4.45156	-0.251854		0.53316	0.828167
150	0.0598406	0.0035809	0.011621	-4.45494	-0.255237		0.537555	0.832982
151	0.0601865	0.00362241	0.0118997	-4.43124	-0.231536		0.556829	0.837796
152	0.0605323	0.00366416	0.0117997	-4.43968	-0.239973		0.558514	0.84261
153	0.0608782	0.00370615	0.0117366	-4.44504	-0.245338		0.561892	0.847424
154	0.061224	0.00374838	0.0114949	-4.46585	-0.266144		0.556593	0.852238
155	0.0615699	0.00379085	0.0117653	-4.4426	-0.242898		0.576137	0.857052
156	0.0619157	0.00383355	0.0116867	-4.4493	-0.249597		0.578737	0.861867
157	0.0622615	0.0038765	0.0114164	-4.4727	-0.272998		0.571685	0.866681
158	0.0626074	0.00391968	0.0115383	-4.46208	-0.262377		0.584226	0.871495
159	0.0629532	0.00396311	0.0114902	-4.46626	-0.266553		0.588237	0.876309
160	0.0632991	0.00400677	0.0115592	-4.46028	-0.260572		0.598285	0.881123
161	0.0636449	0.00405067	0.0114087	-4.47338	-0.273674		0.596967	0.885937
162	0.0639907	0.00409481	0.011341	-4.47933	-0.279629		0.599889	0.890751
163	0.0643366	0.00413919	0.0113967	-4.47443	-0.274729		0.60937	0.895565
164	0.0646824	0.00418381	0.0113647	-4.47724	-0.277538		0.614211	0.900379
165	0.0650282	0.00422867	0.0112552	-4.48693	-0.287222		0.614813	0.905193
166	0.0653741	0.00427377	0.0113199	-4.48119	-0.281485		0.624945	0.910007
167	0.0657199	0.0043191	0.0112957	-4.48333	-0.28363		0.630222	0.914821
168	0.0660657	0.00436468	0.0112273	-4.4894	-0.289698		0.633019	0.919635
169	0.0664116	0.00441049	0.0111207	-4.49895	-0.299242		0.633587	0.924449
170	0.0667574	0.00445655	0.0111001	-4.5008	-0.301096		0.639017	0.929263
171	0.0671032	0.00450284	0.0111444	-4.49682	-0.297116		0.64823	0.934077
172	0.067449	0.00454937	0.0110837	-4.50228	-0.302573		0.651364	0.938891
173	0.0677949	0.00459614	0.0108779	-4.52102	-0.321318		0.64584	0.943704
174	0.0681407	0.00464315	0.0108913	-4.51979	-0.320085		0.653251	0.948518
175	0.0684865	0.0046904	0.011008	-4.50914	-0.309432		0.666966	0.953332
176	0.0688323	0.00473789	0.0109022	-4.51879	-0.319086		0.667246	0.958146
177	0.0691781	0.00478562	0.0110217	-4.50789	-0.308183		0.681356	0.96296
178	0.069524	0.00483358	0.0108748	-4.52131	-0.321603		0.679011	0.967774
179	0.0698698	0.00488179	0.0109414	-4.51521	-0.3155		0.689981	0.972587
180	0.0702156	0.00493023	0.0107118	-4.53641	-0.336701		0.682211	0.977401
181	0.0705614	0.00497891	0.0106177	-4.54523	-0.345527		0.682893	0.982215
182	0.0709072	0.00502784	0.0108074	-4.52752	-0.327816		0.701925	0.987029
183	0.071253	0.005077	0.0108174	-4.5266	-0.32689		0.709445	0.991842
184	0.0715989	0.0051264	0.010736	-4.53415	-0.334447		0.710955	0.996656
185	0.0719447	0.00517604	0.0106307	-4.54401	-0.344305		0.710797	1.00147
186	0.0722905	0.00522591	0.0104578	-4.56041	-0.360707		0.705972	1.00628
187	0.0726363	0.00527603	0.0106122	-4.54575	-0.346049		0.723267	1.0111
188	0.0729821	0.00532639	0.0104267	-4.56339	-0.363683		0.717407	1.01591
189	0.0733279	0.00537698	0.0106503	-4.54216	-0.342458		0.739758	1.02072
190	0.0736737	0.00542782	0.0105367	-4.55289	-0.353188		0.738781	1.02554
191	0.0740195	0.00547889	0.0105986	-4.54703	-0.347328		0.750116	1.03035
192	0.0743653	0.0055302	0.0105302	-4.55351	-0.353801		0.752256	1.03517
193	0.0747111	0.00558175	0.0105006	-4.55633	-0.356622		0.757129	1.03998
194	0.0750569	0.00563354	0.0103199	-4.57368	-0.373979		0.751005	1.04479
195	0.0754027	0.00568557	0.0101814	-4.58719	-0.387487		0.747772	1.04961
196	0.0757485	0.00573784	0.0103176	-4.57391	-0.374202		0.764739	1.05442
197	0.0760943	0.00579035	0.0101835	-4.58699	-0.387286		0.761705	1.05923
198	0.0764401	0.00584309	0.0100915	-4.59606	-0.396356		0.761704	1.06405
199	0.0767859	0.00589608	0.0100399	-4.60119	-0.401481		0.764682	1.06886
200	0.0771317	0.0059493	0.0101696	-4.58836	-0.388651		0.781548	1.07367
201	0.0774775	0.00600276	0.0100505	-4.60013	-0.400425		0.779341	1.07849
202	0.0778233	0.00605647	0.00991039	-4.61417	-0.414466		0.775349	1.0833
203	0.0781691	0.00611041	0.0101018	-4.59505	-0.395341		0.79736	1.08811
204	0.0785149	0.00616459	0.00999933	-4.60524	-0.405532		0.796273	1.09293
205	0.0788607	0.00621901	0.0100664	-4.59855	-0.398846		0.808691	1.09774
206	0.0792065	0.00627366	0.00992532	-4.61267	-0.412961		0.804365	1.10255
207	0.0795522	0.00632856	0.0100581	-4.59938	-0.399671		0.822258	1.10737
208	0.079898	0.0063837	0.00989573	-4.61565	-0.415947		0.816032	1.11218
209	0.0802438	0.00643907	0.00975683	-4.62979	-0.430083		0.811557	1.11699
210	0.0805896	0.00649468	0.00975623	-4.62985	-0.430144		0.818516	1.12181
211	0.0809354	0.00655054	0.00974359	-4.63115	-0.431441		0.824485	1.12662
212	0.0812812	0.00660663	0.00959281	-4.64674	-0.447036		0.818678	1.13143
213	0.0816269	0.00666296	0.00968132	-4.63756	-0.437852		0.833275	1.13625
214	0.0819727	0.00671953	0.00964902	-4.6409	-0.441194		0.837547	1.14106
215	0.0823185	0.00677633	0.00963158	-4.64271	-0.443003		0.843101	1.14587
216	0.0826643	0.00683338	0.00959244	-4.64678	-0.447075		0.846743	1.15069
217	0.08301	0.00689067	0.00953559	-4.65272	-0.453019		0.848782	1.1555
218	0.0833558	0.00694819	0.00963009	-4.64286	-0.443158		0.864349	1.16031
219	0.0837016	0.00700596	0.00955389	-4.65081	-0.451102		0.864639	1.16513
220	0.0840474	0.00706396	0.00942073	-4.66484	-0.465138		0.859646	1.16994
221	0.0843931	0.0071222	0.00940702	-4.6663	-0.466594		0.865473	1.17475
222	0.0847389	0.00718068	0.00936528	-4.67075	-0.471041		0.868708	1.17957
223	0.0850847	0.0072394	0.00936588	-4.67068	-0.470977		0.875868	1.18438
224	0.0854304	0.00729836	0.00927086	-4.68088	-0.481174		0.874042	1.18919
225	0.0857762	0.00735755	0.00915928	-4.69299	-0.493283		0.870527	1.194
226	0.0861219	0.00741699	0.00919145	-4.68948	-0.489776		0.880641	1.19882
227	0.0864677	0.00747666	0.00930726	-4.67696	-0.477255		0.898912	1.20363
228	0.0868135	0.00753658	0.00903032	-4.70717	-0.507463		0.879153	1.20844
229	0.0871592	0.00759673	0.00915853	-4.69307	-0.493364		0.898752	1.21326
230	0.087505	0.00765712	0.00908348	-4.7013	-0.501593		0.898473	1.21807
231	0.0878507	0.00771775	0.00896736	-4.71416	-0.514459		0.89401	1.22288
232	0.0881965	0.00777862	0.00890789	-4.72082	-0.521113		0.895085	1.2277
233	0.0885422	0.00783973	0.00893138	-4.71818	-0.518479		0.904497	1.23251
234	0.088888	0.00790108	0.00895351	-4.71571	-0.516005		0.913833	1.23732
235	0.0892337	0.00796266	0.00895527	-4.71551	-0.515808		0.921137	1.24213
236	0.0895795	0.00802449	0.00887703	-4.72429	-0.524583		0.920178	1.24695
237	0.0899252	0.00808655	0.00893061	-4.71827	-0.518566		0.932892	1.25176
238	0.090271	0.00814885	0.00880926	-4.73195	-0.532246		0.927306	1.25657
239	0.0906167	0.00821139	0.00877501	-4.73585	-0.536142		0.93079	1.26138
240	0.0909625	0.00827417	0.00867026	-4.74786	-0.548151		0.926711	1.2662
241	0.0913082	0.00833719	0.00855158	-4.76164	-0.561934		0.920987	1.27101
242	0.091654	0.00840045	0.00857258	-4.75919	-0.559481		0.930253	1.27582
243	0.0919997	0.00846394	0.00856369	-4.76022	-0.560519		0.936313	1.28064
244	0.0923454	0.00852768	0.00870172	-4.74423	-0.544529		0.958569	1.28545
245	0.0926912	0.00859165	0.00875304	-4.73835	-0.538649		0.971455	1.29026
246	0.0930369	0.00865587	0.00840551	-4.77887	-0.579163		0.939857	1.29507
247	0.0933826	0.00872032	0.00852326	-4.76496	-0.565251		0.96012	1.29989
248	0.0937284	0.00878501	0.00853187	-4.76395	-0.564242		0.968219	1.3047
249	0.0940741	0.00884994	0.00852577	-4.76466	-0.564957		0.974678	1.30951
250	0.0944198	0.0089151	0.00827635	-4.79435	-0.594648		0.953131	1.31432
251	0.0947656	0.00898051	0.00829735	-4.79182	-0.592114		0.96256	1.31914
252	0.0951113	0.00904616	0.00824232	-4.79847	-0.598768		0.963165	1.32395
253	0.095457	0.00911204	0.00829198	-4.79247	-0.592761		0.976026	1.32876
254	0.0958027	0.00917816	0.00823091	-4.79986	-0.600154		0.975868	1.33357
255	0.0961485	0.00924453	0.00828227	-4.79364	-0.593933		0.989057	1.33839
256	0.0964942	0.00931113	0.00804127	-4.82317	-0.623464		0.967195	1.3432
257	0.0968399	0.00937797	0.0080184	-4.82602	-0.626311		0.971368	1.34801
258	0.0971856	0.00944504	0.00805252	-4.82177	-0.622066		0.982478	1.35282
259	0.0975313	0.00951236	0.00816567	-4.80782	-0.608111		1.00338	1.35764
260	0.097877	0.00957992	0.00795533	-4.83391	-0.634208		0.984481	1.36245
261	0.0982228	0.00964771	0.00788733	-4.8425	-0.642792		0.982973	1.36726
262	0.0985685	0.00971574	0.00798414	-4.8303	-0.630593		1.00205	1.37207
263	0.0989142	0.00978401	0.00798116	-4.83067	-0.630967		1.00872	1.37689
264	0.0992599	0.00985253	0.00802751	-4.82488	-0.625176		1.02168	1.3817
265	0.0996056	0.00992127	0.00782535	-4.85039	-0.650682		1.0029	1.38651
266	0.0999513	0.00999026	0.00782468	-4.85047	-0.650768		1.00979	1.39132
267	0.100297	0.0100595	0.007765	-4.85813	-0.658424		1.00903	1.39613
268	0.100643	0.010129	0.00782236	-4.85077	-0.651063		1.0235	1.40095
269	0.100988	0.0101987	0.00781736	-4.85141	-0.651703		1.02989	1.40576
270	0.101334	0.0102686	0.00775155	-4.85986	-0.660157		1.02822	1.41057
271	0.10168	0.0103388	0.00783937	-4.8486	-0.648892		1.04698	1.41538
272	0.102025	0.0104092	0.00774101	-4.86122	-0.661519		1.04088	1.42019
273	0.102371	0.0104799	0.00749589	-4.8934	-0.693696		1.01477	1.42501
274	0.102717	0.0105508	0.00765054	-4.87298	-0.673274		1.04271	1.42982
275	0.103063	0.0106219	0.00750548	-4.89212	-0.692417		1.02983	1.43463
276	0.103408	0.0106933	0.00742104	-4.90344	-0.703731		1.02509	1.43944
277	0.103754	0.0107649	0.00739725	-4.90665	-0.706942		1.02865	1.44426
278	0.1041	0.0108367	0.00746782	-4.89715	-0.697447		1.04539	1.44907
279	0.104445	0.0109088	0.00748037	-4.89547	-0.695768		1.05412	1.45388
280	0.104791	0.0109812	0.00740724	-4.9053	-0.705593		1.05073	1.45869
281	0.105137	0.0110537	0.00746006	-4.89819	-0.698487		1.06522	1.4635
282	0.105482	0.0111265	0.0073393	-4.91451	-0.714807		1.05488	1.46831
283	0.105828	0.0111996	0.00723489	-4.92884	-0.729135		1.0467	1.47313
284	0.106174	0.0112729	0.00717859	-4.93665	-0.736948		1.04535	1.47794
285	0.106519	0.0113464	0.00729051	-4.92118	-0.721477		1.06857	1.48275
286	0.106865	0.0114201	0.00719275	-4.93468	-0.734977		1.06109	1.48756
287	0.107211	0.0114941	0.00711191	-4.94598	-0.74628		1.05597	1.49237
288	0.107556	0.0115684	0.00711817	-4.9451	-0.745399		1.06372	1.49719
289	0.107902	0.0116429	0.00704806	-4.955	-0.755298		1.06003	1.502
290	0.108248	0.0117176	0.00706058	-4.95323	-0.753522		1.06872	1.50681
291	0.108593	0.0117925	0.00708635	-4.94958	-0.74988		1.07949	1.51162
292	0.108939	0.0118677	0.00684836	-4.98375	-0.784041		1.04988	1.51643
293	0.109285	0.0119432	0.00696117	-4.96741	-0.767703		1.07396	1.52124
294	0.10963	0.0120188	0.00686699	-4.98103	-0.781324		1.06614	1.52606
295	0.109976	0.0120947	0.00686704	-4.98102	-0.781317		1.07288	1.53087
296	0.110322	0.0121709	0.00690271	-4.97584	-0.776137		1.08525	1.53568
297	0.110667	0.0122473	0.00675322	-4.99774	-0.798031		1.06841	1.54049
298	0.111013	0.0123239	0.00669517	-5.00637	-0.806664		1.06585	1.5453
299	0.111359	0.0124008	0.00662141	-5.01745	-0.817742		1.06068	1.55011
300	0.111704	0.0124779	0.00666107	-5.01148	-0.811771		1.07367	1.55492
301	0.11205	0.0125552	0.006757	-4.99718	-0.797471		1.09588	1.55974
302	0.112396	0.0126328	0.00661822	-5.01793	-0.818224		1.08001	1.56455
303	0.112741	0.0127106	0.00672578	-5.00181	-0.802103		1.10432	1.56936
304	0.113087	0.0127887	0.00660383	-5.02011	-0.820401		1.09096	1.57417
305	0.113433	0.0128669	0.00653654	-5.03035	-0.830642		1.08645	1.57898
306	0.113778	0.0129455	0.00645614	-5.04272	-0.843019		1.07964	1.58379
307	0.114124	0.0130243	0.00654223	-5.02948	-0.829772		1.10069	1.5886
308	0.114469	0.0131033	0.00635448	-5.0586	-0.85889		1.07559	1.59342
309	0.114815	0.0131825	0.0064327	-5.04636	-0.846655		1.09542	1.59823
310	0.115161	0.013262	0.00640252	-5.05106	-0.851359		1.09685	1.60304
311	0.115506	0.0133417	0.00633852	-5.06111	-0.861405		1.09241	1.60785
312	0.115852	0.0134217	0.00630549	-5.06634	-0.86663		1.09323	1.61266
313	0.116198	0.0135019	0.00624143	-5.07655	-0.876841		1.08859	1.61747
314	0.116543	0.0135823	0.00626576	-5.07266	-0.872951		1.09935	1.62228
315	0.116889	0.013663	0.00626407	-5.07292	-0.873219		1.10558	1.62709
316	0.117235	0.0137439	0.00617684	-5.08695	-0.887243		1.09664	1.6319
317	0.11758	0.0138251	0.00616268	-5.08924	-0.889538		1.10059	1.63672
318	0.117926	0.0139065	0.00606754	-5.1048	-0.905097		1.08998	1.64153
319	0.118271	0.0139881	0.00606209	-5.1057	-0.905995		1.09539	1.64634
320	0.118617	0.01407	0.00603423	-5.11031	-0.910602		1.09674	1.65115
321	0.118963	0.0141521	0.00598263	-5.11889	-0.919189		1.09371	1.65596
322	0.119308	0.0142344	0.00604058	-5.10926	-0.909551		1.11072	1.66077
323	0.119654	0.014317	0.00597703	-5.11983	-0.920127		1.10542	1.66558
324	0.119999	0.0143999	0.00595522	-5.12349	-0.923782		1.10775	1.67039
325	0.120345	0.0144829	0.00588844	-5.13476	-0.935059		1.10165	1.6752
326	0.120691	0.0145662	0.00583914	-5.14317	-0.943466		1.09871	1.68001
327	0.121036	0.0146498	0.00580734	-5.14863	-0.948927		1.09899	1.68482
328	0.121382	0.0147335	0.00584328	-5.14246	-0.942758		1.11212	1.68964
329	0.121727	0.0148176	0.0058446	-5.14224	-0.942533		1.11871	1.69445
330	0.122073	0.0149018	0.0058716	-5.13763	-0.937924		1.13027	1.69926
331	0.122419	0.0149863	0.00574149	-5.16004	-0.960332		1.11149	1.70407
332	0.122764	0.0150711	0.00563655	-5.17848	-0.978778		1.09735	1.70888
333	0.12311	0.015156	0.00569328	-5.16847	-0.968763		1.11464	1.71369
334	0.123455	0.0152412	0.00552524	-5.19843	-0.998724		1.08782	1.7185
335	0.123801	0.0153267	0.00562007	-5.18141	-0.981706		1.1127	1.72331
336	0.124147	0.0154124	0.00566125	-5.17411	-0.974406		1.12712	1.72812
337	0.124492	0.0154983	0.00553962	-5.19583	-0.996125		1.10905	1.73293
338	0.124838	0.0155845	0.00559739	-5.18545	-0.98575		1.12685	1.73774
339	0.125183	0.0156709	0.00563003	-5.17964	-0.979936		1.1397	1.74255
340	0.125529	0.0157575	0.00544284	-5.21345	-1.01375		1.1079	1.74736
341	0.125874	0.0158444	0.00547374	-5.20779	-1.00809		1.12033	1.75217
342	0.12622	0.0159315	0.00535323	-5.23005	-1.03035		1.10169	1.75698
343	0.126566	0.0160189	0.00541116	-5.21929	-1.01959		1.11972	1.76179
344	0.126911	0.0161064	0.00542646	-5.21647	-1.01676		1.12902	1.7666
345	0.127257	0.0161943	0.00533138	-5.23414	-1.03444		1.11529	1.77141
346	0.127602	0.0162823	0.00522309	-5.25467	-1.05496		1.09858	1.77622
347	0.127948	0.0163707	0.0052951	-5.24097	-1.04127		1.11977	1.78103
348	0.128293	0.0164592	0.00529592	-5.24082	-1.04111		1.126	1.78584
349	0.128639	0.016548	0.00527812	-5.24419	-1.04448		1.12827	1.79065
350	0.128985	0.016637	0.00524176	-5.2511	-1.05139		1.12652	1.79547
351	0.12933	0.0167263	0.00517362	-5.26418	-1.06448		1.11784	1.80028
352	0.129676	0.0168158	0.00514316	-5.27009	-1.07038		1.11721	1.80509
353	0.130021	0.0169055	0.00503976	-5.2904	-1.09069		1.10059	1.8099
354	0.130367	0.0169955	0.00503781	-5.29078	-1.09108		1.10602	1.81471
355	0.130712	0.0170857	0.0050762	-5.28319	-1.08349		1.12036	1.81952
356	0.131058	0.0171762	0.00514319	-5.27008	-1.07038		1.14116	1.82433
357	0.131403	0.0172669	0.00496704	-5.30493	-1.10523		1.10789	1.82914
358	0.131749	0.0173578	0.00504905	-5.28856	-1.08885		1.13212	1.83395
359	0.132094	0.017449	0.00494721	-5.30893	-1.10923		1.11511	1.83876
360	0.13244	0.0175404	0.00494109	-5.31017	-1.11046		1.11956	1.84357
361	0.132786	0.017632	0.00493612	-5.31118	-1.11147		1.12428	1.84838
362	0.133131	0.0177239	0.00493377	-5.31165	-1.11195		1.1296	1.85318
363	0.133477	0.017816	0.00486361	-5.32597	-1.12627		1.11933	1.85799
364	0.133822	0.0179084	0.00489654	-5.31923	-1.11952		1.13275	1.8628
365	0.134168	0.018001	0.00479853	-5.33945	-1.13974		1.11581	1.86761
366	0.134513	0.0180938	0.00472327	-5.35525	-1.15555		1.10398	1.87242
367	0.134859	0.0181869	0.00472033	-5.35588	-1.15617		1.10897	1.87723
368	0.135204	0.0182802	0.00471541	-5.35692	-1.15721		1.11349	1.88204
369	0.13555	0.0183737	0.00465507	-5.3698	-1.17009		1.10487	1.88685
370	0.135895	0.0184675	0.004647	-5.37153	-1.17183		1.10858	1.89166
371	0.136241	0.0185616	0.0046002	-5.38165	-1.18195		1.10301	1.89647
372	0.136586	0.0186558	0.004564	-5.38955	-1.18985		1.09989	1.90128
373	0.136932	0.0187503	0.00462023	-5.37731	-1.17761		1.11908	1.90609
374	0.137277	0.0188451	0.00453867	-5.39512	-1.19542		1.10488	1.9109
375	0.137623	0.0189401	0.00453571	-5.39577	-1.19607		1.10972	1.91571
376	0.137968	0.0190353	0.00446174	-5.41222	-1.21251		1.09711	1.92052
377	0.138314	0.0191307	0.00443622	-5.41795	-1.21825		1.0963	1.92533
378	0.138659	0.0192264	0.00454468	-5.3938	-1.19409		1.12873	1.93014
379	0.139005	0.0193224	0.00446387	-5.41174	-1.21203		1.11419	1.93495
380	0.13935	0.0194185	0.00442655	-5.42014	-1.22043		1.11037	1.93976
381	0.139696	0.0195149	0.00439819	-5.42656	-1.22686		1.10874	1.94457
382	0.140041	0.0196116	0.00441244	-5.42333	-1.22362		1.11784	1.94938
383	0.140387	0.0197085	0.00435899	-5.43551	-1.23581		1.10975	1.95418
384	0.140732	0.0198056	0.00432235	-5.44396	-1.24425		1.10585	1.95899
385	0.141078	0.0199029	0.00423448	-5.4645	-1.26479		1.08869	1.9638
386	0.141423	0.0200005	0.00425661	-5.45928	-1.25958		1.09975	1.96861
387	0.141769	0.0200984	0.00421424	-5.46929	-1.26958		1.09413	1.97342
388	0.142114	0.0201965	0.00420047	-5.47256	-1.27285		1.09587	1.97823
389	0.14246	0.0202948	0.00412956	-5.48958	-1.28988		1.08262	1.98304
390	0.142805	0.0203933	0.00421247	-5.46971	-1.27		1.10972	1.98785
391	0.143151	0.0204921	0.00413939	-5.48721	-1.2875		1.09575	1.99266
392	0.143496	0.0205911	0.00409765	-5.49734	-1.29764		1.08994	1.99747
393	0.143842	0.0206904	0.00404597	-5.51003	-1.31033		1.08138	2.00228
394	0.144187	0.0207899	0.00407139	-5.50377	-1.30407		1.09341	2.00708
395	0.144533	0.0208897	0.00411326	-5.49354	-1.29383		1.10995	2.01189
396	0.144878	0.0209896	0.00394872	-5.53436	-1.33466		1.07065	2.0167
397	0.145223	0.0210899	0.00413317	-5.48871	-1.289		1.12602	2.02151
398	0.145569	0.0211903	0.00392222	-5.5411	-1.34139		1.07363	2.02632
399	0.145914	0.021291	0.00387301	-5.55372	-1.35402		1.0652	2.03113
400	0.14626	0.0213919	0.00391754	-5.54229	-1.34259		1.08256	2.03594
401	0.146605	0.0214931	0.00388548	-5.55051	-1.3508		1.07878	2.04075
402	0.146951	0.0215945	0.00391506	-5.54293	-1.34322		1.09212	2.04555
403	0.147296	0.0216962	0.00390083	-5.54657	-1.34686		1.09327	2.05036
404	0.147642	0.021798	0.00377487	-5.57939	-1.37969		1.06293	2.05517
405	0.147987	0.0219002	0.00376788	-5.58124	-1.38154		1.06594	2.05998
406	0.148333	0.0220025	0.00379405	-5.57432	-1.37462		1.07836	2.06479
407	0.148678	0.0221051	0.00377412	-5.57959	-1.37988		1.0777	2.0696
408	0.149023	0.022208	0.00372222	-5.59344	-1.39373		1.06782	2.07441
409	0.149369	0.022311	0.0037435	-5.58773	-1.38803		1.07891	2.07921
410	0.149714	0.0224144	0.00371978	-5.59409	-1.39438		1.07704	2.08402
411	0.15006	0.0225179	0.00368345	-5.60391	-1.4042		1.07144	2.08883
412	0.150405	0.0226217	0.00369224	-5.60152	-1.40182		1.07895	2.09364
413	0.150751	0.0227257	0.0036658	-5.60871	-1.409		1.07615	2.09845
414	0.151096	0.02283	0.00366666	-5.60847	-1.40877		1.08134	2.10326
415	0.151441	0.0229345	0.00355418	-5.63963	-1.43993		1.05297	2.10806
416	0.151787	0.0230392	0.00349211	-5.65725	-1.45754		1.0393	2.11287
417	0.152132	0.0231442	0.0034781	-5.66127	-1.46157		1.03985	2.11768
418	0.152478	0.0232494	0.00357722	-5.63317	-1.43346		1.07435	2.12249
419	0.152823	0.0233549	0.00349364	-5.65681	-1.45711		1.054	2.1273
420	0.153168	0.0234606	0.00352929	-5.64666	-1.44695		1.06958	2.1321
421	0.153514	0.0235665	0.00339623	-5.68509	-1.48538		1.0339	2.13691
422	0.153859	0.0236727	0.00343606	-5.67343	-1.47373		1.05074	2.14172
423	0.154205	0.0237791	0.00337086	-5.69259	-1.49288		1.03544	2.14653
424	0.15455	0.0238857	0.00342276	-5.67731	-1.4776		1.05609	2.15134
425	0.154895	0.0239926	0.00333026	-5.7047	-1.505		1.03215	2.15614
426	0.155241	0.0240997	0.00330822	-5.71134	-1.51164		1.0299	2.16095
427	0.155586	0.0242071	0.00333113	-5.70444	-1.50474		1.04165	2.16576
428	0.155932	0.0243147	0.00334165	-5.70129	-1.50159		1.04958	2.17057
429	0.156277	0.0244225	0.00325725	-5.72687	-1.52717		1.02761	2.17538
430	0.156622	0.0245306	0.00326652	-5.72403	-1.52432		1.03509	2.18018
431	0.156968	0.0246389	0.00324955	-5.72924	-1.52953		1.03426	2.18499
432	0.157313	0.0247474	0.00325678	-5.72702	-1.52731		1.04113	2.1898
433	0.157658	0.0248562	0.00318797	-5.74837	-1.54867		1.02361	2.19461
434	0.158004	0.0249652	0.00312191	-5.76931	-1.5696		1.0068	2.19941
435	0.158349	0.0250745	0.0031242	-5.76858	-1.56887		1.01195	2.20422
436	0.158695	0.025184	0.0031979	-5.74526	-1.54556		1.04034	2.20903
437	0.15904	0.0252937	0.00314327	-5.76249	-1.56279		1.02703	2.21384
438	0.159385	0.0254037	0.00313962	-5.76365	-1.56395		1.03029	2.21864
439	0.159731	0.0255139	0.00313229	-5.76599	-1.56629		1.03235	2.22345
440	0.160076	0.0256243	0.00314526	-5.76186	-1.56215		1.04111	2.22826
441	0.160421	0.025735	0.00310323	-5.77531	-1.57561		1.03164	2.23307
442	0.160767	0.025846	0.0030483	-5.79317	-1.59346		1.01774	2.23787
443	0.161112	0.0259571	0.0030696	-5.78621	-1.5865		1.02926	2.24268
444	0.161457	0.0260685	0.00300158	-5.80862	-1.60891		1.01077	2.24749
445	0.161803	0.0261802	0.00295584	-5.82397	-1.62427		0.999633	2.2523
446	0.162148	0.026292	0.00300799	-5.80648	-1.60678		1.02161	2.2571
447	0.162494	0.0264041	0.00298446	-5.81434	-1.61463		1.01795	2.26191
448	0.162839	0.0265165	0.00294497	-5.82766	-1.62795		1.00875	2.26672
449	0.163184	0.0266291	0.0029485	-5.82646	-1.62675		1.01425	2.27152
450	0.16353	0.0267419	0.00284306	-5.86287	-1.66317		0.982122	2.27633
451	0.163875	0.026855	0.00283463	-5.86584	-1.66614		0.983352	2.28114
452	0.16422	0.0269683	0.002806	-5.876	-1.67629		0.977525	2.28594
453	0.164566	0.0270818	0.00276879	-5.88934	-1.68964		0.968624	2.29075
454	0.164911	0.0271956	0.00287783	-5.85072	-1.65101		1.011	2.29556
455	0.165256	0.0273096	0.0028076	-5.87543	-1.67572		0.990462	2.30037
456	0.165601	0.0274238	0.0028323	-5.86666	-1.66696		1.00336	2.30517
457	0.165947	0.0275383	0.00276133	-5.89204	-1.69234		0.982299	2.30998
458	0.166292	0.0276531	0.00278573	-5.88324	-1.68354		0.995107	2.31479
459	0.166637	0.027768	0.00287797	-5.85067	-1.65096		1.03233	2.31959
460	0.166983	0.0278832	0.00277781	-5.88609	-1.68639		1.00054	2.3244
461	0.167328	0.0279987	0.0026859	-5.91974	-1.72004		0.971436	2.32921
462	0.167673	0.0281143	0.00269723	-5.91553	-1.71583		0.979564	2.33401
463	0.168019	0.0282303	0.00258869	-5.9566	-1.7569		0.944024	2.33882
464	0.168364	0.0283464	0.00267652	-5.92324	-1.72353		0.980068	2.34363
465	0.168709	0.0284628	0.00271013	-5.91076	-1.71106		0.996448	2.34843
466	0.169055	0.0285794	0.00255618	-5.96924	-1.76954		0.943697	2.35324
467	0.1694	0.0286963	0.00258037	-5.95982	-1.76012		0.956523	2.35805
468	0.169745	0.0288134	0.00258339	-5.95865	-1.75895		0.961548	2.36285
469	0.17009	0.0289307	0.00251091	-5.98711	-1.7874		0.938379	2.36766
470	0.170436	0.0290483	0.00251611	-5.98504	-1.78534		0.944142	2.37246
471	0.170781	0.0291661	0.0025011	-5.99102	-1.79132		0.942319	2.37727
472	0.171126	0.0292842	0.00252254	-5.98249	-1.78278		0.954243	2.38208
473	0.171472	0.0294025	0.00249774	-5.99237	-1.79267		0.948675	2.38688
474	0.171817	0.029521	0.00250063	-5.99121	-1.79151		0.953605	2.39169
475	0.172162	0.0296398	0.00244324	-6.01443	-1.81472		0.935468	2.3965
476	0.172507	0.0297588	0.00250458	-5.98963	-1.78993		0.962802	2.4013
477	0.172853	0.029878	0.00247016	-6.00347	-1.80377		0.953377	2.40611
478	0.173198	0.0299975	0.0024281	-6.02065	-1.82094		0.940888	2.41091
479	0.173543	0.0301172	0.00233799	-6.05846	-1.85876		0.909589	2.41572
480	0.173888	0.0302372	0.00233018	-6.06181	-1.86211		0.910159	2.42053
481	0.174234	0.0303574	0.00244562	-6.01346	-1.81375		0.959046	2.42533
482	0.174579	0.0304778	0.00223511	-6.10346	-1.90376		0.879975	2.43014
483	0.174924	0.0305984	0.00230648	-6.07203	-1.87233		0.911665	2.43494
484	0.175269	0.0307194	0.00232885	-6.06238	-1.86268		0.924146	2.43975
485	0.175615	0.0308405	0.00233047	-6.06169	-1.86198		0.928435	2.44456
486	0.17596	0.0309619	0.00236828	-6.04559	-1.84589		0.947211	2.44936
487	0.176305	0.0310835	0.0022878	-6.08016	-1.88046		0.91862	2.45417
488	0.17665	0.0312053	0.00231478	-6.06844	-1.86873		0.933096	2.45897
489	0.176996	0.0313274	0.00225514	-6.09455	-1.89484		0.912609	2.46378
490	0.177341	0.0314498	0.00226738	-6.08913	-1.88942		0.921149	2.46858
491	0.177686	0.0315723	0.00228354	-6.08203	-1.88232		0.931326	2.47339
492	0.178031	0.0316951	0.00221476	-6.11261	-1.91291		0.906787	2.47819
493	0.178376	0.0318182	0.00230247	-6.07377	-1.87407		0.94636	2.483
494	0.178722	0.0319414	0.00219168	-6.12309	-1.92338		0.904315	2.48781
495	0.179067	0.032065	0.00221084	-6.11438	-1.91468		0.915744	2.49261
496	0.179412	0.0321887	0.00216662	-6.13459	-1.93488		0.900892	2.49742
497	0.179757	0.0323127	0.00214046	-6.14674	-1.94703		0.893444	2.50222
498	0.180103	0.0324369	0.00212252	-6.15515	-1.95545		0.889361	2.50703
499	0.180448	0.0325614	0.00211543	-6.1585	-1.95879		0.889793	2.51183
500	0.180793	0.0326861	0.00210611	-6.16291	-1.96321		0.889266	2.51664
501	0.181138	0.032811	0.00219266	-6.12264	-1.92293		0.929349	2.52144
502	0.181483	0.0329362	0.00208734	-6.17187	-1.97216		0.888083	2.52625
503	0.181829	0.0330616	0.00217749	-6.12958	-1.92988		0.929968	2.53105
504	0.182174	0.0331873	0.00204293	-6.19337	-1.99367		0.875813	2.53586
505	0.182519	0.0333132	0.00205465	-6.18765	-1.98794		0.884181	2.54066
506	0.182864	0.0334393	0.00202135	-6.20399	-2.00429		0.873143	2.54547
507	0.183209	0.0335656	0.00196047	-6.23457	-2.03487		0.850046	2.55027
508	0.183554	0.0336922	0.00206117	-6.18448	-1.98477		0.897081	2.55508
509	0.1839	0.0338191	0.00201727	-6.20601	-2.0063		0.881279	2.55988
510	0.184245	0.0339462	0.00192902	-6.25074	-2.05104		0.84589	2.56469
511	0.18459	0.0340735	0.00194946	-6.2402	-2.0405		0.858061	2.56949
512	0.184935	0.034201	0.00194114	-6.24448	-2.04477		0.857597	2.5743
513	0.18528	0.0343288	0.00191244	-6.25938	-2.05967		0.848072	2.5791
514	0.185625	0.0344568	0.00198386	-6.22271	-2.02301		0.883024	2.58391
515	0.185971	0.0345851	0.00194163	-6.24423	-2.04452		0.867446	2.58871
516	0.186316	0.0347136	0.00187075	-6.28142	-2.08171		0.838884	2.59352
517	0.186661	0.0348423	0.0019437	-6.24316	-2.04346		0.874829	2.59832
518	0.187006	0.0349713	0.00183093	-6.30293	-2.10323		0.827124	2.60313
519	0.187351	0.0351005	0.0018492	-6.293	-2.0933		0.838464	2.60793
520	0.187696	0.0352299	0.00184979	-6.29268	-2.09298		0.841824	2.61273
521	0.188042	0.0353596	0.00184732	-6.29402	-2.09432		0.843795	2.61754
522	0.188387	0.0354895	0.00190143	-6.26515	-2.06545		0.8717	2.62234
523	0.188732	0.0356197	0.00180837	-6.31533	-2.11562		0.83208	2.62715
524	0.189077	0.0357501	0.00181848	-6.30976	-2.11005		0.839792	2.63195
525	0.189422	0.0358807	0.00176305	-6.34071	-2.141		0.817173	2.63676
526	0.189767	0.0360116	0.00179673	-6.32179	-2.12208		0.835817	2.64156
527	0.190112	0.0361427	0.00176922	-6.33721	-2.13751		0.82602	2.64636
528	0.190457	0.0362741	0.0018106	-6.3141	-2.11439		0.848408	2.65117
529	0.190803	0.0364056	0.00167319	-6.39302	-2.19332		0.786868	2.65597
530	0.191148	0.0365375	0.00171996	-6.36546	-2.16575		0.811789	2.66078
531	0.191493	0.0366695	0.00169077	-6.38257	-2.18287		0.800897	2.66558
532	0.191838	0.0368018	0.00175342	-6.34619	-2.14648		0.833572	2.67038
533	0.192183	0.0369343	0.00173725	-6.35545	-2.15575		0.828857	2.67519
534	0.192528	0.0370671	0.00180909	-6.31493	-2.11523		0.866233	2.67999
535	0.192873	0.0372001	0.00168816	-6.38412	-2.18441		0.811231	2.6848
536	0.193218	0.0373333	0.00167949	-6.38927	-2.18956		0.809956	2.6896
537	0.193563	0.0374668	0.001608	-6.43276	-2.23306		0.778253	2.6944
538	0.193909	0.0376005	0.00162404	-6.42284	-2.22313		0.78882	2.69921
539	0.194254	0.0377345	0.00168441	-6.38634	-2.18664		0.821055	2.70401
540	0.194599	0.0378687	0.00169757	-6.37856	-2.17885		0.830415	2.70881
541	0.194944	0.0380031	0.00168259	-6.38742	-2.18772		0.826008	2.71362
542	0.195289	0.0381378	0.00165744	-6.40248	-2.20278		0.816543	2.71842
543	0.195634	0.0382727	0.00156374	-6.46068	-2.26097		0.773107	2.72323
544	0.195979	0.0384078	0.00157894	-6.451	-2.25129		0.783381	2.72803
545	0.196324	0.0385432	0.00159493	-6.44093	-2.24122		0.794101	2.73283
546	0.196669	0.0386788	0.00155031	-6.4693	-2.2696		0.7746	2.73764
547	0.197014	0.0388146	0.001602	-6.4365	-2.2368		0.803238	2.74244
548	0.197359	0.0389507	0.0015138	-6.49313	-2.29343		0.761676	2.74724
549	0.197704	0.039087	0.00158686	-6.446	-2.24629		0.801231	2.75205
550	0.198049	0.0392236	0.00159986	-6.43784	-2.23813		0.810619	2.75685
551	0.198395	0.0393604	0.00150026	-6.50212	-2.30241		0.762804	2.76165
552	0.19874	0.0394974	0.00156186	-6.46188	-2.26217		0.796891	2.76645
553	0.199085	0.0396347	0.00153778	-6.47741	-2.27771		0.787332	2.77126
554	0.19943	0.0397722	0.00150956	-6.49594	-2.29623		0.775563	2.77606
555	0.199775	0.0399099	0.00154141	-6.47506	-2.27535		0.794668	2.78086
556	0.20012	0.0400479	0.00149898	-6.50297	-2.30326		0.775468	2.78567
557	0.200465	0.0401861	0.00141604	-6.55989	-2.36019		0.735087	2.79047
558	0.20081	0.0403246	0.00142685	-6.55229	-2.35258		0.743249	2.79527
559	0.201155	0.0404633	0.00144765	-6.53781	-2.33811		0.756679	2.80008
560	0.2015	0.0406022	0.00145057	-6.5358	-2.33609		0.760808	2.80488
561	0.201845	0.0407414	0.00146266	-6.5275	-2.3278		0.769778	2.80968
562	0.20219	0.0408808	0.0014352	-6.54645	-2.34674		0.757914	2.81448
563	0.202535	0.0410204	0.00139606	-6.5741	-2.37439		0.739763	2.81929
564	0.20288	0.0411603	0.00142895	-6.55082	-2.35111		0.759768	2.82409
565	0.203225	0.0413004	0.0013459	-6.61069	-2.41099		0.71805	2.82889
566	0.20357	0.0414407	0.00144567	-6.53918	-2.33948		0.773897	2.83369
567	0.203915	0.0415813	0.00144749	-6.53792	-2.33822		0.777503	2.8385
568	0.20426	0.0417221	0.00137627	-6.58838	-2.38868		0.741748	2.8433
569	0.204605	0.0418632	0.00133212	-6.62098	-2.42128		0.720382	2.8481
570	0.20495	0.0420045	0.00136236	-6.59854	-2.39883		0.739222	2.8529
571	0.205295	0.042146	0.00129444	-6.64967	-2.44997		0.704737	2.85771
572	0.20564	0.0422878	0.00132629	-6.62537	-2.42567		0.724503	2.86251
573	0.205985	0.0424298	0.001363	-6.59807	-2.39837		0.747055	2.86731
574	0.20633	0.042572	0.00134824	-6.60896	-2.40925		0.741444	2.87211
575	0.206675	0.0427145	0.00129511	-6.64916	-2.44946		0.714608	2.87691
576	0.20702	0.0428572	0.00126597	-6.67192	-2.47221		0.700865	2.88172
577	0.207365	0.0430002	0.00127625	-6.66383	-2.46413		0.708912	2.88652
578	0.20771	0.0431434	0.00132768	-6.62433	-2.42462		0.739935	2.89132
579	0.208055	0.0432868	0.00128025	-6.6607	-2.46099		0.715878	2.89612
580	0.2084	0.0434305	0.00128881	-6.65404	-2.45433		0.723051	2.90092
581	0.208745	0.0435744	0.00134341	-6.61254	-2.41284		0.756183	2.90573
582	0.20909	0.0437185	0.00122121	-6.70791	-2.50821		0.689671	2.91053
583	0.209435	0.0438629	0.00130168	-6.6441	-2.44439		0.737545	2.91533
584	0.20978	0.0440075	0.00121975	-6.70911	-2.50941		0.693399	2.92013
585	0.210125	0.0441523	0.00125813	-6.67813	-2.47843		0.717572	2.92493
586	0.210469	0.0442974	0.00124559	-6.68815	-2.48844		0.712756	2.92974
587	0.210814	0.0444427	0.00121746	-6.71099	-2.51128		0.698946	2.93454
588	0.211159	0.0445883	0.00116041	-6.75898	-2.55928		0.668372	2.93934
589	0.211504	0.0447341	0.00120632	-6.72018	-2.52048		0.697088	2.94414
590	0.211849	0.0448801	0.00117267	-6.74847	-2.54877		0.679856	2.94894
591	0.212194	0.0450264	0.00117812	-6.74384	-2.54413		0.68524	2.95374
592	0.212539	0.0451729	0.00128125	-6.65992	-2.46022		0.74765	2.95854
593	0.212884	0.0453196	0.00128155	-6.65969	-2.45998		0.750253	2.96335
594	0.213229	0.0454666	0.00118721	-6.73615	-2.53645		0.697277	2.96815
595	0.213574	0.0456138	0.00111981	-6.79459	-2.59489		0.659826	2.97295
596	0.213919	0.0457612	0.00116895	-6.75165	-2.55194		0.691008	2.97775
597	0.214264	0.0459089	0.0011459	-6.77156	-2.57186		0.679568	2.98255
598	0.214609	0.0460569	0.00112615	-6.78895	-2.58925		0.670002	2.98735
599	0.214954	0.046205	0.00116378	-6.75608	-2.55638		0.694621	2.99215
600	0.215298	0.0463534	0.00119642	-6.72842	-2.52871		0.716397	2.99695
601	0.215643	0.046502	0.00119299	-6.7313	-2.53159		0.716629	3.00175
602	0.215988	0.0466509	0.00108472	-6.82644	-2.62673		0.653677	3.00656
603	0.216333	0.0468	0.00110685	-6.80624	-2.60653		0.669148	3.01136
604	0.216678	0.0469493	0.00115562	-6.76312	-2.56341		0.70086	3.01616
605	0.217023	0.0470989	0.00118401	-6.73885	-2.53914		0.720368	3.02096
606	0.217368	0.0472487	0.00107036	-6.83976	-2.64006		0.65329	3.02576
607	0.217713	0.0473988	0.00109032	-6.82128	-2.62158		0.66759	3.03056
608	0.218057	0.0475491	0.00107824	-6.83243	-2.63272		0.662284	3.03536
609	0.218402	0.0476996	0.00105838	-6.85102	-2.65131		0.652144	3.04016
610	0.218747	0.0478503	0.0010798	-6.83098	-2.63127		0.667446	3.04496
611	0.219092	0.0480013	0.00107442	-6.83597	-2.63627		0.666218	3.04976
612	0.219437	0.0481526	0.000977699	-6.93031	-2.7306		0.608152	3.05456
613	0.219782	0.048304	0.00104265	-6.86599	-2.66628		0.650594	3.05936
614	0.220127	0.0484557	0.00106491	-6.84486	-2.64516		0.66657	3.06416
615	0.220472	0.0486077	0.00101297	-6.89487	-2.69516		0.636046	3.06896
616	0.220816	0.0487599	0.00101763	-6.89028	-2.69057		0.640973	3.07376
617	0.221161	0.0489123	0.00109408	-6.81784	-2.61814		0.691279	3.07856
618	0.221506	0.0490649	0.000991061	-6.91673	-2.71703		0.628143	3.08336
619	0.221851	0.0492178	0.00105868	-6.85074	-2.65103		0.673089	3.08816
620	0.222196	0.0493709	0.0010068	-6.90098	-2.70127		0.642101	3.09296
621	0.222541	0.0495243	0.00102174	-6.88625	-2.68654		0.653652	3.09776
622	0.222885	0.0496779	0.000982785	-6.92512	-2.72542		0.63068	3.10256
623	0.22323	0.0498317	0.00102604	-6.88205	-2.68235		0.660475	3.10736
624	0.223575	0.0499858	0.00104277	-6.86588	-2.66617		0.673319	3.11216
625	0.22392	0.0501401	0.0010042	-6.90357	-2.70386		0.650416	3.11696
626	0.224265	0.0502946	0.000961722	-6.94679	-2.74708		0.624825	3.12176
627	0.224609	0.0504494	0.000981643	-6.92628	-2.72658		0.63973	3.12656
628	0.224954	0.0506044	0.0009991	-6.90866	-2.70895		0.653108	3.13136
629	0.225299	0.0507597	0.000931252	-6.97898	-2.77928		0.610623	3.13616
630	0.225644	0.0509152	0.000925025	-6.98569	-2.78598		0.608398	3.14096
631	0.225989	0.0510709	0.000983197	-6.9247	-2.725		0.648636	3.14576
632	0.226333	0.0512268	0.000963782	-6.94465	-2.74494		0.637769	3.15056
633	0.226678	0.051383	0.000925142	-6.98556	-2.78586		0.614066	3.15536
634	0.227023	0.0515395	0.00093249	-6.97765	-2.77795		0.620828	3.16016
635	0.227368	0.0516961	0.000961981	-6.94652	-2.74681		0.642409	3.16496
636	0.227713	0.051853	0.000953373	-6.9555	-2.7558		0.638593	3.16976
637	0.228057	0.0520102	0.000971445	-6.93673	-2.73702		0.65267	3.17456
638	0.228402	0.0521675	0.000959908	-6.94867	-2.74897		0.646871	3.17936
639	0.228747	0.0523251	0.000972901	-6.93523	-2.73552		0.657607	3.18416
640	0.229092	0.052483	0.000944801	-6.96454	-2.76483		0.64054	3.18896
641	0.229436	0.0526411	0.00086011	-7.05845	-2.85874		0.584879	3.19376
642	0.229781	0.0527994	0.000840231	-7.08183	-2.88213		0.57308	3.19855
643	0.230126	0.052958	0.000910003	-7.00206	-2.80236		0.622531	3.20335
644	0.230471	0.0531167	0.000872681	-7.04394	-2.84424		0.59879	3.20815
645	0.230815	0.0532758	0.000911303	-7.00064	-2.80093		0.627162	3.21295
646	0.23116	0.053435	0.000880976	-7.03448	-2.83478		0.608103	3.21775
647	0.231505	0.0535945	0.000886904	-7.02777	-2.82807		0.614023	3.22255
648	0.23185	0.0537543	0.00087989	-7.03571	-2.83601		0.610982	3.22735
649	0.232194	0.0539142	0.000892455	-7.02153	-2.82183		0.621551	3.23215
650	0.232539	0.0540744	0.000844738	-7.07648	-2.87678		0.590067	3.23694
651	0.232884	0.0542349	0.000844022	-7.07733	-2.87763		0.591316	3.24174
652	0.233229	0.0543956	0.000849902	-7.07039	-2.87069		0.597199	3.24654
653	0.233573	0.0545565	0.000780335	-7.15579	-2.95608		0.549939	3.25134
654	0.233918	0.0547176	0.00081069	-7.11763	-2.91792		0.573019	3.25614
655	0.234263	0.054879	0.000885749	-7.02908	-2.82937		0.62792	3.26094
656	0.234607	0.0550406	0.000916294	-6.99517	-2.79547		0.651487	3.26574
657	0.234952	0.0552025	0.000797135	-7.13449	-2.93478		0.568431	3.27053
658	0.235297	0.0553646	0.000814587	-7.11283	-2.91312		0.582582	3.27533
659	0.235642	0.0555269	0.000830114	-7.09395	-2.89424		0.595427	3.28013
660	0.235986	0.0556895	0.000784358	-7.15064	-2.95094		0.564254	3.28493
661	0.236331	0.0558523	0.000775109	-7.16251	-2.9628		0.559231	3.28973
662	0.236676	0.0560153	0.000799022	-7.13212	-2.93242		0.578166	3.29452
663	0.23702	0.0561786	0.000818623	-7.10789	-2.90818		0.594076	3.29932
664	0.237365	0.0563421	0.000785505	-7.14918	-2.94948		0.571701	3.30412
665	0.23771	0.0565059	0.000821308	-7.10461	-2.90491		0.599497	3.30892
666	0.238054	0.0566699	0.000806781	-7.12246	-2.92275		0.590602	3.31372
667	0.238399	0.0568341	0.000687397	-7.2826	-3.08289		0.504666	3.31851
668	0.238744	0.0569985	0.000764615	-7.17614	-2.97643		0.562981	3.32331
669	0.239088	0.0571632	0.000726186	-7.2277	-3.028		0.536231	3.32811
670	0.239433	0.0573281	0.00074683	-7.19967	-2.99997		0.553066	3.33291
671	0.239778	0.0574933	0.000762682	-7.17867	-2.97896		0.566432	3.3377
672	0.240122	0.0576587	0.000757831	-7.18505	-2.98534		0.564449	3.3425
673	0.240467	0.0578243	0.000784561	-7.15039	-2.95068		0.586037	3.3473
674	0.240812	0.0579902	0.000732948	-7.21844	-3.01873		0.549054	3.3521
675	0.241156	0.0581563	0.000739872	-7.20903	-3.00933		0.555828	3.35689
676	0.241501	0.0583227	0.000752335	-7.19233	-2.99262		0.566808	3.36169
677	0.241845	0.0584892	0.000778895	-7.15763	-2.95793		0.588494	3.36649
678	0.24219	0.058656	0.000741709	-7.20655	-3.00685		0.561996	3.37129
679	0.242535	0.0588231	0.000671011	-7.30672	-3.10702		0.509877	3.37608
680	0.242879	0.0589904	0.000746072	-7.20069	-3.00098		0.568524	3.38088
681	0.243224	0.0591579	0.000678321	-7.29589	-3.09618		0.518364	3.38568
682	0.243569	0.0593257	0.000724254	-7.23037	-3.03066		0.555035	3.39047
683	0.243913	0.0594936	0.000770801	-7.16808	-2.96838		0.59238	3.39527
684	0.244258	0.0596619	0.000744113	-7.20332	-3.00361		0.573487	3.40007
685	0.244602	0.0598303	0.000635401	-7.36125	-3.16155		0.491085	3.40487
686	0.244947	0.059999	0.000656684	-7.32831	-3.1286		0.508965	3.40966
687	0.245292	0.060168	0.000729182	-7.22359	-3.02388		0.566746	3.41446
688	0.245636	0.0603371	0.000699481	-7.26517	-3.06547		0.54519	3.41926
689	0.245981	0.0605065	0.000781982	-7.15368	-2.95397		0.611205	3.42405
690	0.246325	0.0606762	0.000806286	-7.12307	-2.92337		0.631967	3.42885
691	0.24667	0.0608461	0.000647616	-7.34221	-3.14251		0.509023	3.43365
692	0.247015	0.0610162	0.000665875	-7.31441	-3.1147		0.524837	3.43844
693	0.247359	0.0611865	0.000709776	-7.25056	-3.05086		0.561002	3.44324
694	0.247704	0.0613571	0.000690855	-7.27758	-3.07788		0.547569	3.44803
695	0.248048	0.0615279	0.000643825	-7.34808	-3.14838		0.511714	3.45283
696	0.248393	0.061699	0.000620135	-7.38557	-3.18587		0.494255	3.45763
697	0.248737	0.0618703	0.000705349	-7.25682	-3.05711		0.563733	3.46242
698	0.249082	0.0620418	0.00066891	-7.30986	-3.11016		0.536092	3.46722
699	0.249426	0.0622135	0.000745466	-7.2015	-3.0018		0.599101	3.47202
700	0.249771	0.0623855	0.000669929	-7.30834	-3.10863		0.539883	3.47681
701	0.250116	0.0625578	0.00068325	-7.28865	-3.08894		0.552139	3.48161
702	0.25046	0.0627302	0.000664307	-7.31677	-3.11706		0.538311	3.4864
703	0.250805	0.0629029	0.000661036	-7.3217	-3.122		0.537135	3.4912
704	0.251149	0.0630759	0.000622332	-7.38204	-3.18233		0.507076	3.496
705	0.251494	0.0632491	0.000685174	-7.28584	-3.08613		0.559812	3.50079
706	0.251838	0.0634225	0.000692821	-7.27474	-3.07503		0.567611	3.50559
707	0.252183	0.0635961	0.000716782	-7.24074	-3.04103		0.58885	3.51038
708	0.252527	0.06377	0.000661332	-7.32125	-3.12155		0.544782	3.51518
709	0.252872	0.0639441	0.000660845	-7.32199	-3.12229		0.545868	3.51997
710	0.253216	0.0641185	0.000654483	-7.33167	-3.13196		0.542086	3.52477
711	0.253561	0.064293	0.000649414	-7.33944	-3.13974		0.539353	3.52957
712	0.253905	0.0644679	0.000596856	-7.42383	-3.22413		0.49705	3.53436
713	0.25425	0.0646429	0.00067357	-7.30292	-3.10321		0.562459	3.53916
714	0.254594	0.0648182	0.000642514	-7.35012	-3.15042		0.537981	3.54395
715	0.254939	0.0649937	0.000622617	-7.38158	-3.18187
716	0.255283	0.0651695	0.00063346	-7.36431	-3.16461
717	0.255628	0.0653455	0.000570867	-7.46835	-3.26865
718	0.255972	0.0655217	0.000566141	-7.47667	-3.27696
719	0.256317	0.0656982	0.000616898	-7.39081	-3.1911
720	0.256661	0.0658749	0.00062046	-7.38505	-3.18534
721	0.257006	0.0660519	0.000548087	-7.50908	-3.30937
722	0.25735	0.066229	0.000615766	-7.39264	-3.19294
723	0.257694	0.0664064	0.000591978	-7.43204	-3.23234
724	0.258039	0.0665841	0.000537511	-7.52856	-3.32886
725	0.258383	0.066762	0.000609931	-7.40217	-3.20246
726	0.258728	0.0669401	0.000603296	-7.4131	-3.2134
727	0.259072	0.0671184	0.000638415	-7.35652	-3.15682
728	0.259417	0.067297	0.000639078	-7.35548	-3.15578
729	0.259761	0.0674758	0.000568129	-7.47316	-3.27346
730	0.260106	0.0676549	0.000632714	-7.36549	-3.16579
731	0.26045	0.0678342	0.000658315	-7.32583	-3.12612
732	0.260794	0.0680137	0.000682485	-7.28977	-3.09007
733	0.261139	0.0681935	0.000548844	-7.5077	-3.30799
734	0.261483	0.0683735	0.000556019	-7.49471	-3.295
735	0.261828	0.0685537	0.000566371	-7.47626	-3.27656
736	0.262172	0.0687342	0.000553991	-7.49836	-3.29866
737	0.262516	0.0689149	0.000600787	-7.41727	-3.21756
738	0.262861	0.0690958	0.000571261	-7.46766	-3.26796
739	0.263205	0.069277	0.000603338	-7.41303	-3.21333
740	0.26355	0.0694584	0.000565876	-7.47714	-3.27743
741	0.263894	0.0696401	0.000559912	-7.48773	-3.28803
742	0.264238	0.0698219	0.000540431	-7.52314	-3.32344

## Sheet: Kratky_DPPA3
SerialAnalyzer
8_D pk1_bth_A_cn
Guinier
points	3-186
qrange	0.30-1.30
Rg	15.9	±0.31
I0	0.0059	±7e-05
points	q	q2	I(q)	LN Iq	LN Iq/I0		(qRg)2I(q)/I(0)	qRg
1	0.017988	0.000323569	0.00629058	-5.0687	0.0641014		0.0872169	0.28601
2	0.018334	0.000336134	0.00491356	-5.31576	-0.182954		0.0707703	0.29151
3	0.0186799	0.000348938	0.00568584	-5.16978	-0.0369736		0.0850128	0.29701
4	0.0190258	0.000361981	0.00644987	-5.0437	0.0891076		0.100041	0.30251
5	0.0193717	0.000375263	0.00576217	-5.15644	-0.0236374		0.0926541	0.30801
6	0.0197176	0.000388785	0.00614306	-5.09243	0.0403709		0.102338	0.31351
7	0.0200635	0.000402546	0.00607983	-5.10278	0.0300244		0.104869	0.31901
8	0.0204095	0.000416546	0.0058569	-5.14013	-0.00733153		0.104538	0.32451
9	0.0207554	0.000430786	0.00651105	-5.03425	0.0985479		0.120186	0.33001
10	0.0211013	0.000445265	0.00556378	-5.19148	-0.0586742		0.106153	0.335511
11	0.0214472	0.000459983	0.00576793	-5.15544	-0.0226384		0.113685	0.341011
12	0.0217931	0.00047494	0.00473186	-5.35344	-0.220634		0.0962971	0.346511
13	0.022139	0.000490137	0.0056208	-5.18128	-0.0484776		0.118048	0.352011
14	0.022485	0.000505573	0.00519878	-5.25933	-0.126528		0.112623	0.357511
15	0.0228309	0.000521249	0.00543197	-5.21545	-0.0826509		0.121323	0.363011
16	0.0231768	0.000537163	0.00595811	-5.123	0.00980126		0.137138	0.368511
17	0.0235227	0.000553317	0.00554578	-5.19472	-0.0619144		0.131486	0.374011
18	0.0238686	0.000569711	0.00585923	-5.13974	-0.00693435		0.143033	0.379511
19	0.0242145	0.000586343	0.00524973	-5.24958	-0.116776		0.131896	0.385011
20	0.0245604	0.000603215	0.005059	-5.28659	-0.153783		0.130761	0.390511
21	0.0249063	0.000620326	0.0053134	-5.23752	-0.104721		0.141233	0.396011
22	0.0252523	0.000637677	0.00604348	-5.10877	0.0240285		0.165132	0.401511
23	0.0255982	0.000655266	0.00586058	-5.13951	-0.00670294		0.164551	0.407011
24	0.0259441	0.000673096	0.00505563	-5.28725	-0.154451		0.145812	0.412511
25	0.02629	0.000691164	0.00544689	-5.21271	-0.0799082		0.161314	0.418011
26	0.0266359	0.000709472	0.00616326	-5.08915	0.043653		0.187365	0.423511
27	0.0269818	0.000728018	0.00577024	-5.15504	-0.0222386		0.180002	0.429011
28	0.0273277	0.000746805	0.00582674	-5.1453	-0.0124955		0.186455	0.434511
29	0.0276736	0.00076583	0.00567337	-5.17197	-0.0391692		0.186173	0.440011
30	0.0280195	0.000785095	0.00525728	-5.24814	-0.115338		0.176858	0.445511
31	0.0283655	0.000804599	0.00565047	-5.17602	-0.0432142		0.194808	0.451011
32	0.0287114	0.000824342	0.0051041	-5.27771	-0.144908		0.180289	0.456511
33	0.0290573	0.000844325	0.00561552	-5.18222	-0.0494186		0.203162	0.462011
34	0.0294032	0.000864547	0.00671	-5.00416	0.128647		0.248573	0.467511
35	0.0297491	0.000885008	0.00537471	-5.22605	-0.0932478		0.203819	0.47301
36	0.030095	0.000905708	0.00700964	-4.96047	0.172334		0.272036	0.47851
37	0.0304409	0.000926648	0.00648746	-5.03788	0.094919		0.257592	0.48401
38	0.0307868	0.000947827	0.00478217	-5.34286	-0.210057		0.194221	0.48951
39	0.0311327	0.000969245	0.00567106	-5.17238	-0.0395771		0.235527	0.49501
40	0.0314786	0.000990903	0.00505334	-5.28771	-0.154903		0.214562	0.50051
41	0.0318245	0.0010128	0.0059089	-5.1313	0.00150724		0.256432	0.50601
42	0.0321704	0.00103494	0.00478012	-5.34329	-0.210486		0.21198	0.51151
43	0.0325163	0.00105731	0.00471728	-5.35652	-0.22372		0.213716	0.517009
44	0.0328622	0.00107993	0.00507334	-5.28376	-0.150953		0.234763	0.522509
45	0.0332081	0.00110278	0.00569596	-5.168	-0.0351953		0.269152	0.528009
46	0.033554	0.00112587	0.00524963	-5.2496	-0.116794		0.253256	0.533509
47	0.0338999	0.00114921	0.00457199	-5.38781	-0.255004		0.225136	0.539009
48	0.0342458	0.00117278	0.00531261	-5.23767	-0.104869		0.266972	0.544509
49	0.0345917	0.00119659	0.00517332	-5.26424	-0.131438		0.26525	0.550008
50	0.0349376	0.00122064	0.00519887	-5.25931	-0.126511		0.271918	0.555508
51	0.0352835	0.00124493	0.00473703	-5.35235	-0.219542		0.252692	0.561008
52	0.0356294	0.00126946	0.0056271	-5.18016	-0.0473579		0.306087	0.566508
53	0.0359753	0.00129422	0.00627378	-5.07138	0.0614275		0.347921	0.572008
54	0.0363212	0.00131923	0.00510717	-5.27711	-0.144307		0.288698	0.577507
55	0.0366671	0.00134448	0.00460529	-5.38055	-0.247746		0.26531	0.583007
56	0.037013	0.00136996	0.00515432	-5.26792	-0.135118		0.302567	0.588507
57	0.0373589	0.00139569	0.00533455	-5.23355	-0.100748		0.319028	0.594007
58	0.0377048	0.00142165	0.00500344	-5.29763	-0.164826		0.304793	0.599506
59	0.0380507	0.00144786	0.00541348	-5.21886	-0.0860606		0.335849	0.605006
60	0.0383966	0.0014743	0.00532484	-5.23537	-0.10257		0.336383	0.610506
61	0.0387425	0.00150098	0.00552568	-5.19835	-0.0655454		0.355388	0.616005
62	0.0390884	0.0015279	0.00470948	-5.35818	-0.225374		0.308326	0.621505
63	0.0394343	0.00155506	0.00520848	-5.25747	-0.124665		0.347057	0.627005
64	0.0397802	0.00158246	0.00523185	-5.25299	-0.120188		0.354756	0.632505
65	0.040126	0.0016101	0.00522289	-5.2547	-0.121901		0.360335	0.638004
66	0.0404719	0.00163798	0.00468793	-5.36276	-0.22996		0.329027	0.643504
67	0.0408178	0.0016661	0.00537452	-5.22609	-0.0932835		0.383691	0.649003
68	0.0411637	0.00169445	0.00513879	-5.27094	-0.138134		0.373106	0.654503
69	0.0415096	0.00172305	0.00426204	-5.45801	-0.325204		0.314671	0.660003
70	0.0418555	0.00175188	0.00494913	-5.30854	-0.175741		0.371514	0.665502
71	0.0422014	0.00178096	0.00488474	-5.32164	-0.188835		0.372767	0.671002
72	0.0425473	0.00181027	0.00423504	-5.46436	-0.33156		0.328506	0.676502
73	0.0428932	0.00183982	0.0051293	-5.27279	-0.139983		0.404368	0.682001
74	0.043239	0.00186961	0.00514391	-5.26994	-0.137139		0.412086	0.687501
75	0.0435849	0.00189965	0.00481667	-5.33567	-0.20287		0.392068	0.693
76	0.0439308	0.00192992	0.00472223	-5.35547	-0.222672		0.390506	0.6985
77	0.0442767	0.00196043	0.00434409	-5.43894	-0.306136		0.364915	0.703999
78	0.0446226	0.00199117	0.00480068	-5.339	-0.206195		0.409595	0.709499
79	0.0449685	0.00202216	0.0055855	-5.18758	-0.0547781		0.483972	0.714998
80	0.0453143	0.00205339	0.00504821	-5.28872	-0.155918		0.444172	0.720498
81	0.0456602	0.00208485	0.00505449	-5.28748	-0.154676		0.451539	0.725997
82	0.0460061	0.00211656	0.0047842	-5.34244	-0.209633		0.433893	0.731497
83	0.046352	0.00214851	0.00418279	-5.47678	-0.343974		0.385074	0.736996
84	0.0466978	0.00218069	0.00480747	-5.33758	-0.204781		0.449213	0.742496
85	0.0470437	0.00221311	0.00486399	-5.3259	-0.193094		0.461252	0.747995
86	0.0473896	0.00224577	0.00440999	-5.42388	-0.29108		0.424371	0.753495
87	0.0477355	0.00227868	0.00433462	-5.44112	-0.308317		0.42323	0.758994
88	0.0480814	0.00231182	0.00428008	-5.45378	-0.320982		0.423982	0.764494
89	0.0484272	0.0023452	0.00446246	-5.41206	-0.279253		0.448431	0.769993
90	0.0487731	0.00237882	0.00449309	-5.40521	-0.272411		0.457982	0.775492
91	0.049119	0.00241267	0.00443118	-5.41909	-0.286287		0.4581	0.780992
92	0.0494648	0.00244677	0.00443651	-5.41789	-0.285085		0.465133	0.786491
93	0.0498107	0.00248111	0.00459021	-5.38383	-0.251026		0.488001	0.79199
94	0.0501566	0.00251568	0.00530805	-5.23853	-0.105728		0.572181	0.79749
95	0.0505025	0.0025505	0.00440969	-5.42395	-0.291147		0.481921	0.802989
96	0.0508483	0.00258555	0.00485084	-5.3286	-0.1958		0.537419	0.808488
97	0.0511942	0.00262085	0.00482414	-5.33412	-0.201321		0.541755	0.813988
98	0.0515401	0.00265638	0.00468443	-5.36351	-0.230708		0.533199	0.819487
99	0.0518859	0.00269215	0.00468684	-5.363	-0.230193		0.540657	0.824986
100	0.0522318	0.00272816	0.00421712	-5.4686	-0.3358		0.492979	0.830486
101	0.0525777	0.00276441	0.00411909	-5.49212	-0.359319		0.487918	0.835985
102	0.0529235	0.0028009	0.00482045	-5.33489	-0.202086		0.578531	0.841484
103	0.0532694	0.00283763	0.00456305	-5.38976	-0.256961		0.554821	0.846983
104	0.0536153	0.0028746	0.00489503	-5.31953	-0.186731		0.602941	0.852483
105	0.0539611	0.0029118	0.00459009	-5.38385	-0.251052		0.572698	0.857982
106	0.054307	0.00294925	0.0045023	-5.40317	-0.270364		0.568968	0.863481
107	0.0546528	0.00298693	0.00429425	-5.45048	-0.317675		0.549611	0.86898
108	0.0549987	0.00302486	0.00454853	-5.39295	-0.260148		0.589547	0.874479
109	0.0553446	0.00306302	0.00428598	-5.45241	-0.319603		0.562525	0.879978
110	0.0556904	0.00310142	0.00480784	-5.33751	-0.204704		0.63893	0.885478
111	0.0560363	0.00314006	0.00422678	-5.46631	-0.333511		0.56871	0.890977
112	0.0563821	0.00317894	0.00403606	-5.51249	-0.379685		0.549771	0.896476
113	0.056728	0.00321806	0.00398217	-5.52593	-0.393126		0.549106	0.901975
114	0.0570738	0.00325742	0.00426143	-5.45815	-0.325347		0.594802	0.907474
115	0.0574197	0.00329702	0.00448954	-5.406	-0.273202		0.634258	0.912973
116	0.0577655	0.00333686	0.00442115	-5.42136	-0.288553		0.632142	0.918472
117	0.0581114	0.00337693	0.00402327	-5.51566	-0.382857		0.582163	0.923971
118	0.0584572	0.00341725	0.00493417	-5.31157	-0.178767		0.722492	0.92947
119	0.0588031	0.0034578	0.00402174	-5.51604	-0.383238		0.595877	0.934969
120	0.0591489	0.0034986	0.00419238	-5.47449	-0.341684		0.628488	0.940468
121	0.0594948	0.00353963	0.0043945	-5.4274	-0.294598		0.666515	0.945967
122	0.0598406	0.0035809	0.00421983	-5.46796	-0.335156		0.647486	0.951466
123	0.0601865	0.00362241	0.00426141	-5.45816	-0.325353		0.661444	0.956965
124	0.0605323	0.00366416	0.00402245	-5.51586	-0.383061		0.63155	0.962464
125	0.0608782	0.00370615	0.00403264	-5.51333	-0.380531		0.640405	0.967963
126	0.061224	0.00374838	0.00423243	-5.46498	-0.332175		0.679792	0.973462
127	0.0615699	0.00379085	0.00415893	-5.4825	-0.349694		0.675554	0.978961
128	0.0619157	0.00383355	0.00431228	-5.44629	-0.313486		0.708354	0.98446
129	0.0622615	0.0038765	0.00407858	-5.50201	-0.369204		0.677471	0.989959
130	0.0626074	0.00391968	0.00430209	-5.44865	-0.315851		0.722558	0.995457
131	0.0629532	0.00396311	0.00467987	-5.36448	-0.231681		0.794716	1.00096
132	0.0632991	0.00400677	0.00419749	-5.47327	-0.340466		0.720653	1.00646
133	0.0636449	0.00405067	0.00511644	-5.2753	-0.142494		0.88805	1.01195
134	0.0639907	0.00409481	0.00443528	-5.41816	-0.285362		0.778211	1.01745
135	0.0643366	0.00413919	0.00419902	-5.4729	-0.340101		0.744742	1.02295
136	0.0646824	0.00418381	0.0035793	-5.63259	-0.499785		0.641672	1.02845
137	0.0650282	0.00422867	0.00400435	-5.52037	-0.387571		0.725568	1.03395
138	0.0653741	0.00427377	0.00315726	-5.75805	-0.625247		0.578181	1.03945
139	0.0657199	0.0043191	0.00378627	-5.57637	-0.443571		0.700725	1.04495
140	0.0660657	0.00436468	0.00374151	-5.58827	-0.455462		0.699748	1.05045
141	0.0664116	0.00441049	0.00386915	-5.55472	-0.421917		0.731215	1.05594
142	0.0667574	0.00445655	0.00427259	-5.45554	-0.322733		0.81589	1.06144
143	0.0671032	0.00450284	0.00399638	-5.52237	-0.389564		0.771073	1.06694
144	0.067449	0.00454937	0.00388031	-5.55184	-0.419036		0.756416	1.07244
145	0.0677949	0.00459614	0.00408451	-5.50055	-0.367751		0.804407	1.07794
146	0.0681407	0.00464315	0.00409737	-5.49741	-0.364608		0.815192	1.08344
147	0.0684865	0.0046904	0.00380261	-5.57207	-0.439264		0.764248	1.08894
148	0.0688323	0.00473789	0.00390243	-5.54616	-0.413353		0.79225	1.09443
149	0.0691781	0.00478562	0.00385666	-5.55795	-0.425152		0.790844	1.09993
150	0.069524	0.00483358	0.00351544	-5.65059	-0.517788		0.728099	1.10543
151	0.0698698	0.00488179	0.00429324	-5.45071	-0.317912		0.898061	1.11093
152	0.0702156	0.00493023	0.00372153	-5.59362	-0.460816		0.786197	1.11643
153	0.0705614	0.00497891	0.00405523	-5.50775	-0.374946		0.865151	1.12193
154	0.0709072	0.00502784	0.00401459	-5.51782	-0.385018		0.864896	1.12742
155	0.071253	0.005077	0.00411002	-5.49433	-0.361524		0.894115	1.13292
156	0.0715989	0.0051264	0.00378589	-5.57647	-0.44367		0.831616	1.13842
157	0.0719447	0.00517604	0.00364633	-5.61403	-0.481231		0.808715	1.14392
158	0.0722905	0.00522591	0.00379197	-5.57487	-0.442065		0.849122	1.14942
159	0.0726363	0.00527603	0.00346164	-5.66601	-0.533209		0.782585	1.15492
160	0.0729821	0.00532639	0.00399691	-5.52223	-0.38943		0.91222	1.16042
161	0.0733279	0.00537698	0.00306895	-5.78642	-0.653616		0.707084	1.16591
162	0.0736737	0.00542782	0.00376424	-5.58221	-0.449407		0.875476	1.17141
163	0.0740195	0.00547889	0.00390332	-5.54593	-0.413126		0.916365	1.17691
164	0.0743653	0.0055302	0.00366691	-5.60841	-0.475603		0.868927	1.18241
165	0.0747111	0.00558175	0.00380328	-5.57189	-0.43909		0.909642	1.18791
166	0.0750569	0.00563354	0.0044147	-5.42282	-0.290013		1.06567	1.19341
167	0.0754027	0.00568557	0.00436855	-5.43332	-0.30052		1.06428	1.1989
168	0.0757485	0.00573784	0.00345839	-5.66695	-0.53415		0.850284	1.2044
169	0.0760943	0.00579035	0.00357414	-5.63403	-0.501228		0.886784	1.2099
170	0.0764401	0.00584309	0.00353022	-5.6464	-0.513593		0.883866	1.2154
171	0.0767859	0.00589608	0.00326441	-5.72468	-0.591875		0.824726	1.2209
172	0.0771317	0.0059493	0.00336624	-5.69396	-0.561157		0.85813	1.22639
173	0.0774775	0.00600276	0.00396183	-5.53105	-0.398247		1.01904	1.23189
174	0.0778233	0.00605647	0.00356836	-5.63565	-0.502845		0.926042	1.23739
175	0.0781691	0.00611041	0.00311761	-5.77069	-0.637887		0.81627	1.24289
176	0.0785149	0.00616459	0.00368495	-5.6035	-0.470696		0.973369	1.24839
177	0.0788607	0.00621901	0.00335831	-5.69632	-0.563515		0.894919	1.25388
178	0.0792065	0.00627366	0.00404025	-5.51145	-0.378645		1.08611	1.25938
179	0.0795522	0.00632856	0.00333926	-5.70201	-0.569204		0.905517	1.26488
180	0.079898	0.0063837	0.00347201	-5.66302	-0.530219		0.949719	1.27038
181	0.0802438	0.00643907	0.00340439	-5.68269	-0.549886		0.939302	1.27588
182	0.0805896	0.00649468	0.00353605	-5.64474	-0.511941		0.984054	1.28137
183	0.0809354	0.00655054	0.0029342	-5.83132	-0.698517		0.823586	1.28687
184	0.0812812	0.00660663	0.00347944	-5.66088	-0.528081		0.984989	1.29237
185	0.0816269	0.00666296	0.00342108	-5.6778	-0.544995		0.976727	1.29787
186	0.0819727	0.00671953	0.00306498	-5.78772	-0.654912		0.882486	1.30337
187	0.0823185	0.00677633	0.00337748	-5.69062	-0.557821		0.980687	1.30886
188	0.0826643	0.00683338	0.00306826	-5.78665	-0.653843		0.8984	1.31436
189	0.08301	0.00689067	0.00312936	-5.76693	-0.634122		0.923974	1.31986
190	0.0833558	0.00694819	0.00273618	-5.90119	-0.76839		0.814627	1.32536
191	0.0837016	0.00700596	0.00307065	-5.78586	-0.653062		0.921808	1.33086
192	0.0840474	0.00706396	0.00291529	-5.83779	-0.704983		0.882414	1.33635
193	0.0843931	0.0071222	0.00306622	-5.78731	-0.654507		0.93575	1.34185
194	0.0847389	0.00718068	0.00265968	-5.92955	-0.796748		0.818346	1.34735
195	0.0850847	0.0072394	0.00297341	-5.81805	-0.685244		0.922357	1.35285
196	0.0854304	0.00729836	0.00339426	-5.68567	-0.552866		1.06148	1.35834
197	0.0857762	0.00735755	0.00305601	-5.79064	-0.657842		0.963453	1.36384
198	0.0861219	0.00741699	0.00323157	-5.73479	-0.601986		1.02703	1.36934
199	0.0864677	0.00747666	0.00307426	-5.78469	-0.651889		0.984896	1.37484
200	0.0868135	0.00753658	0.00297331	-5.81808	-0.685278		0.960188	1.38033
201	0.0871592	0.00759673	0.00232912	-6.06227	-0.929464		0.758158	1.38583
202	0.087505	0.00765712	0.00278098	-5.88495	-0.752149		0.912443	1.39133
203	0.0878507	0.00771775	0.00285333	-5.85927	-0.726467		0.943592	1.39683
204	0.0881965	0.00777862	0.00343598	-5.67345	-0.54065		1.14524	1.40232
205	0.0885422	0.00783973	0.00370833	-5.59717	-0.46437		1.24572	1.40782
206	0.088888	0.00790108	0.00332258	-5.70701	-0.57421		1.12487	1.41332
207	0.0892337	0.00796266	0.00299827	-5.80972	-0.676915		1.02299	1.41882
208	0.0895795	0.00802449	0.00257765	-5.96088	-0.828075		0.886304	1.42431
209	0.0899252	0.00808655	0.00339904	-5.68426	-0.551458		1.17777	1.42981
210	0.090271	0.00814885	0.00276253	-5.89161	-0.758807		0.964595	1.43531
211	0.0906167	0.00821139	0.00298308	-5.8148	-0.681996		1.0496	1.44081
212	0.0909625	0.00827417	0.00297604	-5.81716	-0.684359		1.05513	1.4463
213	0.0913082	0.00833719	0.00280914	-5.87488	-0.742076		1.00354	1.4518
214	0.091654	0.00840045	0.00318387	-5.74966	-0.616854		1.14604	1.4573
215	0.0919997	0.00846394	0.00314231	-5.7628	-0.629996		1.13963	1.4628
216	0.0923454	0.00852768	0.00268402	-5.92044	-0.787636		0.980752	1.46829
217	0.0926912	0.00859165	0.00290946	-5.83979	-0.706983		1.07111	1.47379
218	0.0930369	0.00865587	0.00281812	-5.87169	-0.738884		1.04523	1.47929
219	0.0933826	0.00872032	0.00262996	-5.94079	-0.807983		0.982707	1.48478
220	0.0937284	0.00878501	0.00289807	-5.84371	-0.710908		1.09092	1.49028
221	0.0940741	0.00884994	0.00331641	-5.70887	-0.576069		1.25762	1.49578
222	0.0944198	0.0089151	0.00246046	-6.00741	-0.874605		0.939907	1.50128
223	0.0947656	0.00898051	0.00277525	-5.88702	-0.754213		1.06793	1.50677
224	0.0951113	0.00904616	0.00276319	-5.89137	-0.758567		1.07107	1.51227
225	0.095457	0.00911204	0.0025836	-5.95857	-0.825768		1.00875	1.51777
226	0.0958027	0.00917816	0.00262853	-5.94133	-0.808529		1.03374	1.52326
227	0.0961485	0.00924453	0.00400655	-5.51982	-0.387021		1.58708	1.52876
228	0.0964942	0.00931113	0.00282207	-5.87028	-0.737481		1.12593	1.53426
229	0.0968399	0.00937797	0.00289596	-5.84444	-0.711635		1.16371	1.53975
230	0.0971856	0.00944504	0.00243319	-6.01855	-0.88575		0.984741	1.54525
231	0.0975313	0.00951236	0.00259445	-5.95438	-0.821577		1.05749	1.55075
232	0.097877	0.00957992	0.00364001	-5.61577	-0.482966		1.49419	1.55625
233	0.0982228	0.00964771	0.00280107	-5.87775	-0.74495		1.15795	1.56174
234	0.0985685	0.00971574	0.00241149	-6.02751	-0.894706		1.00393	1.56724
235	0.0989142	0.00978401	0.00217453	-6.13094	-0.998139		0.911643	1.57274
236	0.0992599	0.00985253	0.00212673	-6.15317	-1.02036		0.897848	1.57823
237	0.0996056	0.00992127	0.00231372	-6.0689	-0.936094		0.983606	1.58373
238	0.0999513	0.00999026	0.00277818	-5.88596	-0.753158		1.18927	1.58923
239	0.100297	0.0100595	0.00238883	-6.03695	-0.904148		1.02968	1.59472
240	0.100643	0.010129	0.00227158	-6.08728	-0.954475		0.985907	1.60022
241	0.100988	0.0101987	0.00265718	-5.93049	-0.797688		1.1612	1.60572
242	0.101334	0.0102686	0.00279379	-5.88036	-0.747552		1.22927	1.61121
243	0.10168	0.0103388	0.00246333	-6.00624	-0.873438		1.09128	1.61671
244	0.102025	0.0104092	0.00230178	-6.07407	-0.941269		1.02665	1.62221
245	0.102371	0.0104799	0.00280385	-5.87676	-0.743957		1.25908	1.6277
246	0.102717	0.0105508	0.00234862	-6.05393	-0.921125		1.06179	1.6332
247	0.103063	0.0106219	0.0028877	-5.8473	-0.714493		1.3143	1.63869
248	0.103408	0.0106933	0.00258398	-5.95843	-0.825623		1.18397	1.64419
249	0.103754	0.0107649	0.00250322	-5.99018	-0.857372		1.15465	1.64969
250	0.1041	0.0108367	0.00246456	-6.00574	-0.872941		1.1444	1.65518
251	0.104445	0.0109088	0.00242532	-6.02179	-0.888987		1.13368	1.66068
252	0.104791	0.0109812	0.00238451	-6.03876	-0.905961		1.12199	1.66618
253	0.105137	0.0110537	0.00242605	-6.02149	-0.888686		1.14908	1.67167
254	0.105482	0.0111265	0.00274437	-5.8982	-0.765399		1.30841	1.67717
255	0.105828	0.0111996	0.00234491	-6.05551	-0.922704		1.12531	1.68267
256	0.106174	0.0112729	0.0022545	-6.09483	-0.962023		1.089	1.68816
257	0.106519	0.0113464	0.00269212	-5.91743	-0.784623		1.30886	1.69366
258	0.106865	0.0114201	0.00235244	-6.0523	-0.919501		1.15115	1.69915
259	0.107211	0.0114941	0.00201694	-6.20617	-1.07337		0.993371	1.70465
260	0.107556	0.0115684	0.00238832	-6.03717	-0.904364		1.18388	1.71015
261	0.107902	0.0116429	0.00210861	-6.16173	-1.02892		1.05196	1.71564
262	0.108248	0.0117176	0.00196408	-6.23273	-1.09993		0.98614	1.72114
263	0.108593	0.0117925	0.00205028	-6.18978	-1.05698		1.03601	1.72664
264	0.108939	0.0118677	0.00240699	-6.02938	-0.896574		1.22401	1.73213
265	0.109285	0.0119432	0.00207711	-6.17678	-1.04397		1.06297	1.73763
266	0.10963	0.0120188	0.00282826	-5.86809	-0.73529		1.45654	1.74312
267	0.109976	0.0120947	0.00245049	-6.01147	-0.878665		1.26996	1.74862
268	0.110322	0.0121709	0.00264057	-5.93676	-0.803958		1.37709	1.75412
269	0.110667	0.0122473	0.00216446	-6.13558	-1.00278		1.13588	1.75961
270	0.111013	0.0123239	0.00176828	-6.33775	-1.20494		0.933774	1.76511
271	0.111359	0.0124008	0.00175205	-6.34697	-1.21416		0.930974	1.7706
272	0.111704	0.0124779	0.00249235	-5.99453	-0.861728		1.33257	1.7761
273	0.11205	0.0125552	0.00202199	-6.20367	-1.07087		1.08779	1.78159
274	0.112396	0.0126328	0.00195081	-6.23951	-1.10671		1.05598	1.78709
275	0.112741	0.0127106	0.00231234	-6.0695	-0.936693		1.25939	1.79259
276	0.113087	0.0127887	0.0025307	-5.97926	-0.846456		1.38678	1.79808
277	0.113433	0.0128669	0.00201854	-6.20538	-1.07258		1.1129	1.80358
278	0.113778	0.0129455	0.00206297	-6.18361	-1.05081		1.14433	1.80907
279	0.114124	0.0130243	0.00201104	-6.2091	-1.0763		1.12232	1.81457
280	0.114469	0.0131033	0.00221988	-6.1103	-0.977501		1.24638	1.82006
281	0.114815	0.0131825	0.00222529	-6.10787	-0.975063		1.25698	1.82556
282	0.115161	0.013262	0.00219208	-6.1229	-0.9901		1.24568	1.83106
283	0.115506	0.0133417	0.00213699	-6.14836	-1.01555		1.22168	1.83655
284	0.115852	0.0134217	0.0021024	-6.16468	-1.03187		1.20911	1.84205
285	0.116198	0.0135019	0.00215721	-6.13894	-1.00614		1.24804	1.84754
286	0.116543	0.0135823	0.00265699	-5.93056	-0.797758		1.54635	1.85304
287	0.116889	0.013663	0.00196475	-6.23239	-1.09959		1.15026	1.85853
288	0.117235	0.0137439	0.00193882	-6.24567	-1.11287		1.1418	1.86403
289	0.11758	0.0138251	0.00213342	-6.15003	-1.01723		1.26382	1.86952
290	0.117926	0.0139065	0.00173218	-6.35838	-1.22557		1.03217	1.87502
291	0.118271	0.0139881	0.00183263	-6.302	-1.1692		1.09844	1.88051
292	0.118617	0.01407	0.00220399	-6.11749	-0.984684		1.32876	1.88601
293	0.118963	0.0141521	0.00213556	-6.14903	-1.01622		1.29501	1.89151
294	0.119308	0.0142344	0.00196156	-6.23402	-1.10121		1.19642	1.897
295	0.119654	0.014317	0.00189361	-6.26927	-1.13647		1.16168	1.9025
296	0.119999	0.0143999	0.00195463	-6.23755	-1.10475		1.20605	1.90799
297	0.120345	0.0144829	0.00213435	-6.14959	-1.01679		1.32454	1.91349
298	0.120691	0.0145662	0.00176154	-6.34156	-1.20876		1.09947	1.91898
299	0.121036	0.0146498	0.00230032	-6.07471	-0.941904		1.44398	1.92448
300	0.121382	0.0147335	0.0019822	-6.22355	-1.09075		1.2514	1.92997
301	0.121727	0.0148176	0.00193407	-6.24813	-1.11532		1.22798	1.93547
302	0.122073	0.0149018	0.00190106	-6.26534	-1.13254		1.21389	1.94096
303	0.122419	0.0149863	0.00206382	-6.1832	-1.05039		1.32528	1.94646
304	0.122764	0.0150711	0.00187963	-6.27668	-1.14388		1.21383	1.95195
305	0.12311	0.015156	0.00178846	-6.3264	-1.1936		1.16146	1.95745
306	0.123455	0.0152412	0.0020491	-6.19036	-1.05755		1.33821	1.96294
307	0.123801	0.0153267	0.00179269	-6.32404	-1.19124		1.17732	1.96844
308	0.124147	0.0154124	0.00150411	-6.49955	-1.36675		0.993326	1.97393
309	0.124492	0.0154983	0.00198726	-6.221	-1.0882		1.31972	1.97943
310	0.124838	0.0155845	0.00184589	-6.2948	-1.16199		1.23265	1.98492
311	0.125183	0.0156709	0.00172139	-6.36462	-1.23182		1.15589	1.99041
312	0.125529	0.0157575	0.0016133	-6.42948	-1.29667		1.08929	1.99591
313	0.125874	0.0158444	0.0018364	-6.29995	-1.16715		1.24676	2.0014
314	0.12622	0.0159315	0.00173202	-6.35847	-1.22566		1.18237	2.0069
315	0.126566	0.0160189	0.00172663	-6.36158	-1.22878		1.18515	2.01239
316	0.126911	0.0161064	0.00156737	-6.45836	-1.32555		1.08172	2.01789
317	0.127257	0.0161943	0.00195196	-6.23892	-1.10612		1.35449	2.02338
318	0.127602	0.0162823	0.00192562	-6.25251	-1.11971		1.34347	2.02888
319	0.127948	0.0163707	0.00224262	-6.10011	-0.967307		1.57313	2.03437
320	0.128293	0.0164592	0.00171474	-6.3685	-1.23569		1.20934	2.03987
321	0.128639	0.016548	0.00170493	-6.37423	-1.24143		1.20891	2.04536
322	0.128985	0.016637	0.00189906	-6.26639	-1.13359		1.35381	2.05085
323	0.12933	0.0167263	0.00161433	-6.42884	-1.29603		1.157	2.05635
324	0.129676	0.0168158	0.00185186	-6.29157	-1.15876		1.33434	2.06184
325	0.130021	0.0169055	0.00181259	-6.313	-1.1802		1.31301	2.06734
326	0.130367	0.0169955	0.0017413	-6.35312	-1.22032		1.26809	2.07283
327	0.130712	0.0170857	0.00162198	-6.42411	-1.29131		1.18746	2.07833
328	0.131058	0.0171762	0.00184427	-6.29567	-1.16287		1.35735	2.08382
329	0.131403	0.0172669	0.00163264	-6.41756	-1.28475		1.20794	2.08931
330	0.131749	0.0173578	0.00153264	-6.48076	-1.34796		1.13993	2.09481
331	0.132094	0.017449	0.00167393	-6.39258	-1.25978		1.25155	2.1003
332	0.13244	0.0175404	0.00135787	-6.60184	-1.46904		1.02056	2.1058
333	0.132786	0.017632	0.00206262	-6.18378	-1.05097		1.55835	2.11129
334	0.133131	0.0177239	0.00151573	-6.49186	-1.35905		1.15113	2.11678
335	0.133477	0.017816	0.00160992	-6.43157	-1.29876		1.22902	2.12228
336	0.133822	0.0179084	0.00167206	-6.3937	-1.2609		1.28307	2.12777
337	0.134168	0.018001	0.0015441	-6.47331	-1.34051		1.191	2.13327
338	0.134513	0.0180938	0.00153809	-6.47722	-1.34441		1.19248	2.13876
339	0.134859	0.0181869	0.00147111	-6.52174	-1.38894		1.14642	2.14425
340	0.135204	0.0182802	0.0015147	-6.49254	-1.35973		1.18645	2.14975
341	0.13555	0.0183737	0.00168769	-6.38439	-1.25159		1.32872	2.15524
342	0.135895	0.0184675	0.00152882	-6.48326	-1.35045		1.20979	2.16074
343	0.136241	0.0185616	0.00177734	-6.33264	-1.19984		1.4136	2.16623
344	0.136586	0.0186558	0.00148657	-6.51128	-1.37848		1.18834	2.17172
345	0.136932	0.0187503	0.00144657	-6.53856	-1.40576		1.16223	2.17722
346	0.137277	0.0188451	0.00152592	-6.48516	-1.35236		1.23217	2.18271
347	0.137623	0.0189401	0.00157473	-6.45367	-1.32087		1.278	2.1882
348	0.137968	0.0190353	0.00150837	-6.49672	-1.36392		1.2303	2.1937
349	0.138314	0.0191307	0.00152723	-6.4843	-1.3515		1.25193	2.19919
350	0.138659	0.0192264	0.00155351	-6.46724	-1.33444		1.27983	2.20468
351	0.139005	0.0193224	0.00129933	-6.64591	-1.51311		1.07577	2.21018
352	0.13935	0.0194185	0.00144368	-6.54056	-1.40776		1.20124	2.21567
353	0.139696	0.0195149	0.00122295	-6.70649	-1.57369		1.02263	2.22116
354	0.140041	0.0196116	0.00141761	-6.55878	-1.42598		1.19128	2.22666
355	0.140387	0.0197085	0.00138367	-6.58302	-1.45021		1.1685	2.23215
356	0.140732	0.0198056	0.00149872	-6.50314	-1.37034		1.27189	2.23764
357	0.141078	0.0199029	0.00150457	-6.49925	-1.36645		1.28313	2.24314
358	0.141423	0.0200005	0.00153526	-6.47905	-1.34625		1.31573	2.24863
359	0.141769	0.0200984	0.00158803	-6.44526	-1.31246		1.36761	2.25412
360	0.142114	0.0201965	0.00150319	-6.50017	-1.36737		1.30086	2.25962
361	0.14246	0.0202948	0.00135764	-6.602	-1.4692		1.18063	2.26511
362	0.142805	0.0203933	0.00134714	-6.60977	-1.47697		1.17718	2.2706
363	0.143151	0.0204921	0.00130761	-6.63956	-1.50675		1.14817	2.2761
364	0.143496	0.0205911	0.00142868	-6.55101	-1.4182		1.26054	2.28159
365	0.143842	0.0206904	0.00127403	-6.66557	-1.53277		1.12951	2.28708
366	0.144187	0.0207899	0.00113651	-6.77979	-1.64699		1.01244	2.29257
367	0.144533	0.0208897	0.0014557	-6.53227	-1.39946		1.30301	2.29807
368	0.144878	0.0209896	0.00141212	-6.56266	-1.42986		1.27005	2.30356
369	0.145223	0.0210899	0.00147463	-6.51935	-1.38655		1.3326	2.30905
370	0.145569	0.0211903	0.00159837	-6.43877	-1.30597		1.4513	2.31455
371	0.145914	0.021291	0.00143692	-6.54525	-1.41245		1.31091	2.32004
372	0.14626	0.0213919	0.00141335	-6.56179	-1.42899		1.29551	2.32553
373	0.146605	0.0214931	0.00130496	-6.64159	-1.50878		1.20181	2.33102
374	0.146951	0.0215945	0.00133687	-6.61742	-1.48462		1.23702	2.33652
375	0.147296	0.0216962	0.00126661	-6.67141	-1.5386		1.17752	2.34201
376	0.147642	0.021798	0.00143251	-6.54833	-1.41553		1.338	2.3475
377	0.147987	0.0219002	0.00121163	-6.71578	-1.58298		1.137	2.35299
378	0.148333	0.0220025	0.00141591	-6.55998	-1.42718		1.33491	2.35849
379	0.148678	0.0221051	0.00131702	-6.63238	-1.49958		1.24746	2.36398
380	0.149023	0.022208	0.00122462	-6.70513	-1.57232		1.16534	2.36947
381	0.149369	0.022311	0.00146303	-6.52725	-1.39444		1.39867	2.37496
382	0.149714	0.0224144	0.00147453	-6.51942	-1.38661		1.41619	2.38046
383	0.15006	0.0225179	0.00128056	-6.66046	-1.52766		1.23557	2.38595
384	0.150405	0.0226217	0.00147983	-6.51583	-1.38303		1.43443	2.39144
385	0.150751	0.0227257	0.00142295	-6.55503	-1.42222		1.38563	2.39693
386	0.151096	0.02283	0.00126898	-6.66954	-1.53674		1.24137	2.40243
387	0.151441	0.0229345	0.00123889	-6.69354	-1.56073		1.21749	2.40792
388	0.151787	0.0230392	0.00127649	-6.66364	-1.53084		1.26016	2.41341
389	0.152132	0.0231442	0.00127655	-6.66359	-1.53079		1.26597	2.4189
390	0.152478	0.0232494	0.00124224	-6.69084	-1.55803		1.23754	2.42439
391	0.152823	0.0233549	0.00136969	-6.59317	-1.46036		1.3707	2.42989
392	0.153168	0.0234606	0.00105186	-6.85719	-1.72439		1.0574	2.43538
393	0.153514	0.0235665	0.00127089	-6.66803	-1.53523		1.28335	2.44087
394	0.153859	0.0236727	0.0012955	-6.64886	-1.51605		1.3141	2.44636
395	0.154205	0.0237791	0.00136527	-6.5964	-1.4636		1.39109	2.45185
396	0.15455	0.0238857	0.00111128	-6.80225	-1.66944		1.13737	2.45735
397	0.154895	0.0239926	0.00133054	-6.62217	-1.48937		1.36788	2.46284
398	0.155241	0.0240997	0.00170571	-6.37378	-1.24097		1.7614	2.46833
399	0.155586	0.0242071	0.00130142	-6.6443	-1.51149		1.3499	2.47382
400	0.155932	0.0243147	0.00154564	-6.47231	-1.33951		1.61035	2.47931
401	0.156277	0.0244225	0.00101004	-6.89777	-1.76497		1.05699	2.4848
402	0.156622	0.0245306	0.0011591	-6.76011	-1.62731		1.21835	2.4903
403	0.156968	0.0246389	0.0013724	-6.59119	-1.45839		1.44892	2.49579
404	0.157313	0.0247474	0.00109054	-6.82108	-1.68828		1.15642	2.50128
405	0.157658	0.0248562	0.00141417	-6.56121	-1.42841		1.50619	2.50677
406	0.158004	0.0249652	0.0012776	-6.66278	-1.52997		1.36669	2.51226
407	0.158349	0.0250745	0.00116866	-6.75189	-1.61909		1.25564	2.51775
408	0.158695	0.025184	0.00115762	-6.76139	-1.62859		1.2492	2.52324
409	0.15904	0.0252937	0.00120684	-6.71975	-1.58695		1.30799	2.52874
410	0.159385	0.0254037	0.00126169	-6.6753	-1.5425		1.37338	2.53423
411	0.159731	0.0255139	0.00100375	-6.90401	-1.7712		1.09735	2.53972
412	0.160076	0.0256243	0.00127562	-6.66432	-1.53152		1.40061	2.54521
413	0.160421	0.025735	0.00118177	-6.74074	-1.60794		1.30317	2.5507
414	0.160767	0.025846	0.00114953	-6.7684	-1.6356		1.27308	2.55619
415	0.161112	0.0259571	0.00114116	-6.77571	-1.6429		1.26925	2.56168
416	0.161457	0.0260685	0.0012065	-6.72003	-1.58723		1.34768	2.56717
417	0.161803	0.0261802	0.000970308	-6.9379	-1.80509		1.08849	2.57266
418	0.162148	0.026292	0.00123222	-6.69894	-1.56614		1.38821	2.57816
419	0.162494	0.0264041	0.00122395	-6.70568	-1.57287		1.38477	2.58365
420	0.162839	0.0265165	0.00115379	-6.7647	-1.6319		1.31095	2.58914
421	0.163184	0.0266291	0.00110227	-6.81039	-1.67759		1.25772	2.59463
422	0.16353	0.0267419	0.00101295	-6.89489	-1.76208		1.16071	2.60012
423	0.163875	0.026855	0.00106529	-6.8445	-1.7117		1.22585	2.60561
424	0.16422	0.0269683	0.0010605	-6.84902	-1.71622		1.22548	2.6111
425	0.164566	0.0270818	0.00115266	-6.76568	-1.63288		1.33758	2.61659
426	0.164911	0.0271956	0.00132054	-6.62971	-1.49691		1.53884	2.62208
427	0.165256	0.0273096	0.0012865	-6.65583	-1.52303		1.50545	2.62757
428	0.165601	0.0274238	0.00108618	-6.82509	-1.69228		1.27636	2.63306
429	0.165947	0.0275383	0.00114667	-6.77089	-1.63809		1.35307	2.63855
430	0.166292	0.0276531	0.000991737	-6.91605	-1.78325		1.17512	2.64404
431	0.166637	0.027768	0.00111423	-6.79959	-1.66679		1.32575	2.64953
432	0.166983	0.0278832	0.00114311	-6.774	-1.6412		1.36576	2.65503
433	0.167328	0.0279987	0.00107218	-6.83806	-1.70526		1.28632	2.66052
434	0.167673	0.0281143	0.00105735	-6.85199	-1.71919		1.27376	2.66601
435	0.168019	0.0282303	0.00100889	-6.8989	-1.7661		1.2204	2.6715
436	0.168364	0.0283464	0.00101456	-6.8933	-1.76049		1.23231	2.67699
437	0.168709	0.0284628	0.00092364	-6.98719	-1.85439		1.12648	2.68248
438	0.169055	0.0285794	0.00114569	-6.77175	-1.63894		1.40302	2.68797
439	0.1694	0.0286963	0.00114857	-6.76924	-1.63644		1.41229	2.69346
440	0.169745	0.0288134	0.000930852	-6.97941	-1.84661		1.14926	2.69895
441	0.17009	0.0289307	0.000930544	-6.97974	-1.84694		1.15356	2.70444
442	0.170436	0.0290483	0.000973631	-6.93448	-1.80168		1.21187	2.70993
443	0.170781	0.0291661	0.00112278	-6.79195	-1.65915		1.40319	2.71542
444	0.171126	0.0292842	0.00116302	-6.75673	-1.62393		1.45936	2.72091
445	0.171472	0.0294025	0.00106716	-6.84275	-1.70995		1.34449	2.7264
446	0.171817	0.029521	0.000770394	-7.16861	-2.03581		0.97451	2.73189
447	0.172162	0.0296398	0.00117496	-6.74652	-1.61372		1.49225	2.73738
448	0.172507	0.0297588	0.000900932	-7.01208	-1.87928		1.14881	2.74287
449	0.172853	0.029878	0.00105859	-6.85082	-1.71801		1.35526	2.74836
450	0.173198	0.0299975	0.000961532	-6.94698	-1.81418		1.23592	2.75385
451	0.173543	0.0301172	0.00113703	-6.77934	-1.64654		1.46733	2.75934
452	0.173888	0.0302372	0.000908208	-7.00404	-1.87123		1.17671	2.76483
453	0.174234	0.0303574	0.000935044	-6.97492	-1.84211		1.21629	2.77031
454	0.174579	0.0304778	0.00102999	-6.87821	-1.7454		1.34511	2.7758
455	0.174924	0.0305984	0.000784227	-7.15081	-2.01801		1.02821	2.78129
456	0.175269	0.0307194	0.00106895	-6.84107	-1.70827		1.40706	2.78678
457	0.175615	0.0308405	0.00112049	-6.79399	-1.66119		1.48071	2.79227
458	0.17596	0.0309619	0.00104666	-6.86215	-1.72935		1.38859	2.79776
459	0.176305	0.0310835	0.000837167	-7.08549	-1.95268		1.11502	2.80325
460	0.17665	0.0312053	0.000932062	-6.97811	-1.84531		1.24628	2.80874
461	0.176996	0.0313274	0.000906816	-7.00557	-1.87277		1.21727	2.81423
462	0.177341	0.0314498	0.000997234	-6.91052	-1.77772		1.34387	2.81972
463	0.177686	0.0315723	0.000924602	-6.98615	-1.85334		1.25084	2.82521
464	0.178031	0.0316951	0.0009834	-6.92449	-1.79169		1.33556	2.8307
465	0.178376	0.0318182	0.00100256	-6.9052	-1.77239		1.36687	2.83619
466	0.178722	0.0319414	0.000860747	-7.05771	-1.92491		1.17807	2.84167
467	0.179067	0.032065	0.00087333	-7.0432	-1.91039		1.19992	2.84716
468	0.179412	0.0321887	0.000932404	-6.97774	-1.84494		1.28603	2.85265
469	0.179757	0.0323127	0.00110646	-6.80659	-1.67378		1.53198	2.85814
470	0.180103	0.0324369	0.00097565	-6.93241	-1.7996		1.35605	2.86363
471	0.180448	0.0325614	0.000993399	-6.91438	-1.78158		1.38602	2.86912
472	0.180793	0.0326861	0.000980186	-6.92777	-1.79496		1.37282	2.87461
473	0.181138	0.032811	0.00113574	-6.78047	-1.64767		1.59677	2.8801
474	0.181483	0.0329362	0.000765741	-7.17467	-2.04186		1.08068	2.88559
475	0.181829	0.0330616	0.00085526	-7.06411	-1.9313		1.21161	2.89107
476	0.182174	0.0331873	0.00112993	-6.7856	-1.6528		1.60681	2.89656
477	0.182519	0.0333132	0.000973966	-6.93413	-1.80133		1.39028	2.90205
478	0.182864	0.0334393	0.00106909	-6.84095	-1.70815		1.53184	2.90754
479	0.183209	0.0335656	0.000938086	-6.97167	-1.83887		1.34921	2.91303
480	0.183554	0.0336922	0.000949002	-6.9601	-1.8273		1.37006	2.91852
481	0.1839	0.0338191	0.00113352	-6.78242	-1.64962		1.64261	2.924
482	0.184245	0.0339462	0.00103085	-6.87737	-1.74457		1.49944	2.92949
483	0.18459	0.0340735	0.00116144	-6.7581	-1.62529		1.69572	2.93498
484	0.184935	0.034201	0.000874468	-7.04189	-1.90909		1.28152	2.94047
485	0.18528	0.0343288	0.00123598	-6.69589	-1.56309		1.81808	2.94596
486	0.185625	0.0344568	0.000892683	-7.02128	-1.88848		1.318	2.95145
487	0.185971	0.0345851	0.0010269	-6.88121	-1.74841		1.5218	2.95693
488	0.186316	0.0347136	0.000857164	-7.06188	-1.92908		1.27499	2.96242
489	0.186661	0.0348423	0.000863587	-7.05442	-1.92161		1.2893	2.96791
490	0.187006	0.0349713	0.000864334	-7.05355	-1.92075		1.2952	2.9734
491	0.187351	0.0351005	0.000960156	-6.94841	-1.81561		1.4441	2.97889
492	0.187696	0.0352299	0.000995353	-6.91241	-1.77961		1.50256	2.98437
493	0.188042	0.0353596	0.000771191	-7.16757	-2.03477		1.16846	2.98986
494	0.188387	0.0354895	0.000904323	-7.00832	-1.87552		1.3752	2.99535
495	0.188732	0.0356197	0.000913593	-6.99813	-1.86532		1.39439	3.00084
496	0.189077	0.0357501	0.00106418	-6.84555	-1.71274		1.63018	3.00632
497	0.189422	0.0358807	0.000914551	-6.99708	-1.86427		1.40608	3.01181
498	0.189767	0.0360116	0.00085088	-7.06924	-1.93644		1.31297	3.0173
499	0.190112	0.0361427	0.000844674	-7.07656	-1.94376		1.30813	3.02279
500	0.190457	0.0362741	0.000921649	-6.98935	-1.85654		1.43253	3.02827
501	0.190803	0.0364056	0.00102663	-6.88147	-1.74867		1.6015	3.03376
502	0.191148	0.0365375	0.000818759	-7.10772	-1.97492		1.28185	3.03925
503	0.191493	0.0366695	0.000735825	-7.21452	-2.08171		1.15617	3.04474
504	0.191838	0.0368018	0.000933593	-6.97647	-1.84367		1.47221	3.05022
505	0.192183	0.0369343	0.000945296	-6.96401	-1.83121		1.49603	3.05571
506	0.192528	0.0370671	0.000748221	-7.19781	-2.06501		1.18839	3.0612
507	0.192873	0.0372001	0.00105351	-6.85562	-1.72282		1.67929	3.06668
508	0.193218	0.0373333	0.000904067	-7.00861	-1.8758		1.44624	3.07217
509	0.193563	0.0374668	0.000686396	-7.28406	-2.15125		1.10196	3.07766
510	0.193909	0.0376005	0.000673949	-7.30236	-2.16955		1.08583	3.08315
511	0.194254	0.0377345	0.000837147	-7.08551	-1.95271		1.35358	3.08863
512	0.194599	0.0378687	0.000851935	-7.068	-1.9352		1.38238	3.09412
513	0.194944	0.0380031	0.000805853	-7.12361	-1.99081		1.31225	3.09961
514	0.195289	0.0381378	0.000700818	-7.26326	-2.13046		1.14526	3.10509
515	0.195634	0.0382727	0.000770551	-7.16841	-2.0356		1.26367	3.11058
516	0.195979	0.0384078	0.00105238	-6.8567	-1.7239		1.73195	3.11607
517	0.196324	0.0385432	0.000927315	-6.98322	-1.85041		1.5315	3.12155
518	0.196669	0.0386788	0.000765254	-7.1753	-2.0425		1.2683	3.12704
519	0.197014	0.0388146	0.00086543	-7.05228	-1.91948		1.43936	3.13253
520	0.197359	0.0389507	0.000777187	-7.15983	-2.02703		1.29713	3.13801
521	0.197704	0.039087	0.000863186	-7.05488	-1.92208		1.4457	3.1435
522	0.198049	0.0392236	0.000904619	-7.008	-1.87519		1.52039	3.14899
523	0.198395	0.0393604	0.000737058	-7.21284	-2.08004		1.24309	3.15447
524	0.19874	0.0394974	0.000673329	-7.30328	-2.17047		1.13956	3.15996
525	0.199085	0.0396347	0.000727297	-7.22618	-2.09337		1.23518	3.16545
526	0.19943	0.0397722	0.00074482	-7.20237	-2.06956		1.26933	3.17093
527	0.199775	0.0399099	0.000777814	-7.15902	-2.02622		1.33014	3.17642
528	0.20012	0.0400479	0.000835607	-7.08735	-1.95455		1.43392	3.1819
529	0.200465	0.0401861	0.00090946	-7.00266	-1.86986		1.56604	3.18739
530	0.20081	0.0403246	0.000938337	-6.9714	-1.8386		1.62133	3.19288
531	0.201155	0.0404633	0.000728688	-7.22427	-2.09146		1.26341	3.19836
532	0.2015	0.0406022	0.000743954	-7.20353	-2.07073		1.29431	3.20385
533	0.201845	0.0407414	0.000533176	-7.53666	-2.40386		0.930783	3.20933
534	0.20219	0.0408808	0.000822967	-7.10259	-1.96979		1.4416	3.21482
535	0.202535	0.0410204	0.000837286	-7.08535	-1.95254		1.47169	3.22031
536	0.20288	0.0411603	0.00079665	-7.1351	-2.00229		1.40504	3.22579
537	0.203225	0.0413004	0.000677538	-7.29704	-2.16424		1.19903	3.23128
538	0.20357	0.0414407	0.000660019	-7.32324	-2.19044		1.172	3.23676
539	0.203915	0.0415813	0.000811352	-7.11681	-1.98401		1.44561	3.24225
540	0.20426	0.0417221	0.00110006	-6.81239	-1.67959		1.96664	3.24773
541	0.204605	0.0418632	0.000872242	-7.04444	-1.91164		1.56463	3.25322
542	0.20495	0.0420045	0.000756975	-7.18618	-2.05338		1.36245	3.2587
543	0.205295	0.042146	0.00101478	-6.89308	-1.76028		1.83262	3.26419
544	0.20564	0.0422878	0.000753703	-7.19051	-2.05771		1.36571	3.26968
545	0.205985	0.0424298	0.000827305	-7.09734	-1.96453		1.50411	3.27516
546	0.20633	0.042572	0.000661598	-7.32085	-2.18805		1.20687	3.28065
547	0.206675	0.0427145	0.000820393	-7.10573	-1.97292		1.50155	3.28613
548	0.20702	0.0428572	0.000825636	-7.09936	-1.96655		1.51619	3.29162
549	0.207365	0.0430002	0.00071242	-7.24684	-2.11404		1.31265	3.2971
550	0.20771	0.0431434	0.00082345	-7.10201	-1.96921		1.52228	3.30259
551	0.208055	0.0432868	0.00076594	-7.17441	-2.0416		1.42067	3.30807
552	0.2084	0.0434305	0.000728454	-7.22459	-2.09178		1.35562	3.31356
553	0.208745	0.0435744	0.000643638	-7.34837	-2.21557		1.20175	3.31904
554	0.20909	0.0437185	0.000605687	-7.40915	-2.27635		1.13463	3.32453
555	0.209435	0.0438629	0.000743047	-7.20475	-2.07195		1.39655	3.33001
556	0.20978	0.0440075	0.000797143	-7.13448	-2.00167		1.50316	3.3355
557	0.210125	0.0441523	0.000718212	-7.23875	-2.10594		1.35878	3.34098
558	0.210469	0.0442974	0.000714545	-7.24386	-2.11106		1.35628	3.34647
559	0.210814	0.0444427	0.000726843	-7.2268	-2.094		1.38415	3.35195
560	0.211159	0.0445883	0.000631184	-7.36791	-2.23511		1.20592	3.35743
561	0.211504	0.0447341	0.00057515	-7.46088	-2.32808		1.10246	3.36292
562	0.211849	0.0448801	0.00071872	-7.23804	-2.10524		1.38215	3.3684
563	0.212194	0.0450264	0.000704177	-7.25848	-2.12568		1.3586	3.37389
564	0.212539	0.0451729	0.000604637	-7.41088	-2.27808		1.17035	3.37937
565	0.212884	0.0453196	0.000730021	-7.22244	-2.08963		1.41763	3.38486
566	0.213229	0.0454666	0.000688363	-7.28119	-2.14839		1.34107	3.39034
567	0.213574	0.0456138	0.000640524	-7.35322	-2.22042		1.25191	3.39582
568	0.213919	0.0457612	0.000709588	-7.25083	-2.11802		1.39138	3.40131
569	0.214264	0.0459089	0.00079914	-7.13197	-1.99917		1.57203	3.40679
570	0.214609	0.0460569	0.000639736	-7.35446	-2.22165		1.26252	3.41228
571	0.214954	0.046205	0.000754129	-7.18995	-2.05714		1.49306	3.41776
572	0.215298	0.0463534	0.000712296	-7.24702	-2.11421		1.41477	3.42324
573	0.215643	0.046502	0.000651437	-7.33633	-2.20353		1.29804	3.42873
574	0.215988	0.0466509	0.000672511	-7.30449	-2.17169		1.34432	3.43421
575	0.216333	0.0468	0.000660017	-7.32325	-2.19044		1.32356	3.4397
576	0.216678	0.0469493	0.00062817	-7.3727	-2.2399		1.26371	3.44518
577	0.217023	0.0470989	0.000685666	-7.28512	-2.15232		1.38378	3.45066
578	0.217368	0.0472487	0.00073056	-7.2217	-2.0889		1.47907	3.45615
579	0.217713	0.0473988	0.000682625	-7.28957	-2.15676		1.38641	3.46163
580	0.218057	0.0475491	0.000607726	-7.40579	-2.27298		1.2382	3.46711
581	0.218402	0.0476996	0.000685183	-7.28583	-2.15302		1.40044	3.4726
582	0.218747	0.0478503	0.000643032	-7.34932	-2.21651		1.31844	3.47808
583	0.219092	0.0480013	0.000712622	-7.24656	-2.11376		1.46573	3.48356
584	0.219437	0.0481526	0.00073408	-7.21689	-2.08409		1.51463	3.48905
585	0.219782	0.048304	0.000701764	-7.26191	-2.12911		1.4525	3.49453
586	0.220127	0.0484557	0.000634422	-7.3628	-2.22999		1.31724	3.50001
587	0.220472	0.0486077	0.000630687	-7.3687	-2.2359		1.31359	3.5055
588	0.220816	0.0487599	0.000635239	-7.36151	-2.22871		1.32722	3.51098
589	0.221161	0.0489123	0.00059769	-7.42244	-2.28964		1.25267	3.51646
590	0.221506	0.0490649	0.000502144	-7.59662	-2.46382		1.0557	3.52195
591	0.221851	0.0492178	0.000542173	-7.51993	-2.38712		1.14341	3.52743
592	0.222196	0.0493709	0.000523475	-7.55502	-2.42222		1.10741	3.53291
593	0.222541	0.0495243	0.000736411	-7.21372	-2.08092		1.56272	3.53839
594	0.222885	0.0496779	0.000679486	-7.29417	-2.16137		1.44639	3.54388
595	0.22323	0.0498317	0.00059565	-7.42586	-2.29305		1.27186	3.54936
596	0.223575	0.0499858	0.000815083	-7.11222	-1.97942		1.74578	3.55484
597	0.22392	0.0501401	0.000656556	-7.3285	-2.1957		1.41058	3.56033
598	0.224265	0.0502946	0.000645022	-7.34623	-2.21342		1.39008	3.56581
599	0.224609	0.0504494	0.000656513	-7.32857	-2.19576		1.41919	3.57129
600	0.224954	0.0506044	0.00065772	-7.32673	-2.19393		1.42617	3.57677
601	0.225299	0.0507597	0.000636904	-7.35889	-2.22609		1.38527	3.58226
602	0.225644	0.0509152	0.00063983	-7.35431	-2.22151		1.3959	3.58774
603	0.225989	0.0510709	0.000615193	-7.39357	-2.26077		1.34625	3.59322
604	0.226333	0.0512268	0.000606965	-7.40704	-2.27424		1.3323	3.5987
605	0.226678	0.051383	0.000611178	-7.40012	-2.26732		1.34564	3.60418
606	0.227023	0.0515395	0.000608665	-7.40424	-2.27144		1.34419	3.60967
607	0.227368	0.0516961	0.000643157	-7.34912	-2.21632		1.42468	3.61515
608	0.227713	0.051853	0.00066336	-7.31819	-2.18539		1.47389	3.62063
609	0.228057	0.0520102	0.000551775	-7.50237	-2.36957		1.22968	3.62611
610	0.228402	0.0521675	0.000488845	-7.62347	-2.49066		1.09273	3.63159
611	0.228747	0.0523251	0.000548434	-7.50844	-2.37564		1.22964	3.63708
612	0.229092	0.052483	0.000652151	-7.33523	-2.20243		1.46659	3.64256
613	0.229436	0.0526411	0.000577775	-7.45633	-2.32352		1.30324	3.64804
614	0.229781	0.0527994	0.000505951	-7.58907	-2.45627		1.14467	3.65352
615	0.230126	0.052958	0.000576152	-7.45914	-2.32634		1.30741	3.659
616	0.230471	0.0531167	0.000631987	-7.36664	-2.23384		1.43841	3.66448
617	0.230815	0.0532758	0.00067155	-7.30592	-2.17312		1.53303	3.66997
618	0.23116	0.053435	0.000629501	-7.37058	-2.23778		1.44133	3.67545
619	0.231505	0.0535945	0.00064131	-7.352	-2.21919		1.47276	3.68093
620	0.23185	0.0537543	0.000629033	-7.37133	-2.23852		1.44887	3.68641
621	0.232194	0.0539142	0.000570603	-7.46882	-2.33601		1.3182	3.69189
622	0.232539	0.0540744	0.000691016	-7.27735	-2.14454		1.60111	3.69737
623	0.232884	0.0542349	0.000694333	-7.27256	-2.13976		1.61357	3.70285
624	0.233229	0.0543956	0.000556933	-7.49307	-2.36026		1.2981	3.70833
625	0.233573	0.0545565	0.000478941	-7.64393	-2.51113		1.11962	3.71382
626	0.233918	0.0547176	0.000617565	-7.38973	-2.25692		1.44795	3.7193
627	0.234263	0.054879	0.000455884	-7.69327	-2.56047		1.07202	3.72478
628	0.234607	0.0550406	0.000624586	-7.37842	-2.24562		1.47305	3.73026
629	0.234952	0.0552025	0.000549472	-7.50655	-2.37375		1.29971	3.73574
630	0.235297	0.0553646	0.000682274	-7.29008	-2.15728		1.61858	3.74122
631	0.235642	0.0555269	0.000651474	-7.33627	-2.20347		1.55004	3.7467
632	0.235986	0.0556895	0.000775158	-7.16244	-2.02964		1.84972	3.75218
633	0.236331	0.0558523	0.000713238	-7.24569	-2.11289		1.70694	3.75766
634	0.236676	0.0560153	0.000547294	-7.51052	-2.37772		1.31362	3.76314
635	0.23702	0.0561786	0.000561297	-7.48526	-2.35246		1.35116	3.76862
636	0.237365	0.0563421	0.000660386	-7.32269	-2.18988		1.59431	3.7741
637	0.23771	0.0565059	0.000455772	-7.69352	-2.56071		1.10353	3.77958
638	0.238054	0.0566699	0.000515931	-7.56954	-2.43674		1.25281	3.78506
639	0.238399	0.0568341	0.000585379	-7.44325	-2.31045		1.42557	3.79054
640	0.238744	0.0569985	0.000614069	-7.3954	-2.2626		1.49977	3.79602
641	0.239088	0.0571632	0.000537787	-7.52805	-2.39524		1.31725	3.8015
642	0.239433	0.0573281	0.000671004	-7.30674	-2.17393		1.6483	3.80698
643	0.239778	0.0574933	0.000395919	-7.8343	-2.7015		0.975362	3.81246
644	0.240122	0.0576587	0.000509461	-7.58216	-2.44935		1.25869	3.81794
645	0.240467	0.0578243	0.000524641	-7.5528	-2.41999		1.29992	3.82342
646	0.240812	0.0579902	0.000615418	-7.39321	-2.26041		1.52921	3.8289
647	0.241156	0.0581563	0.000680326	-7.29294	-2.16014		1.69534	3.83438
648	0.241501	0.0583227	0.000550932	-7.5039	-2.3711		1.37682	3.83986
649	0.241845	0.0584892	0.000560327	-7.48699	-2.35419		1.4043	3.84534
650	0.24219	0.058656	0.000545863	-7.51314	-2.38034		1.37195	3.85082
651	0.242535	0.0588231	0.00057431	-7.46234	-2.32954		1.44756	3.8563
652	0.242879	0.0589904	0.000627965	-7.37303	-2.24022		1.5873	3.86178
653	0.243224	0.0591579	0.000641419	-7.35183	-2.21902		1.62591	3.86726
654	0.243569	0.0593257	0.00050385	-7.59323	-2.46043		1.28081	3.87274
655	0.243913	0.0594936	0.000582377	-7.44839	-2.31559		1.48463	3.87822
656	0.244258	0.0596619	0.000731046	-7.22103	-2.08823		1.86889	3.8837
657	0.244602	0.0598303	0.000704796	-7.2576	-2.1248		1.80687	3.88918
658	0.244947	0.059999	0.000805427	-7.12414	-1.99134		2.07068	3.89466
659	0.245292	0.060168	0.000823379	-7.10209	-1.96929		2.12279	3.90014
660	0.245636	0.0603371	0.000569471	-7.4708	-2.338		1.47231	3.90562
661	0.245981	0.0605065	0.000651039	-7.33694	-2.20414		1.68792	3.91109
662	0.246325	0.0606762	0.000739337	-7.20976	-2.07695		1.92222	3.91657
663	0.24667	0.0608461	0.000715628	-7.24235	-2.10955		1.86579	3.92205
664	0.247015	0.0610162	0.000539805	-7.5243	-2.3915		1.41131	3.92753
665	0.247359	0.0611865	0.000624243	-7.37897	-2.24617		1.63663	3.93301
666	0.247704	0.0613571	0.000517382	-7.56673	-2.43393		1.36025	3.93849
667	0.248048	0.0615279	0.000430362	-7.75088	-2.61808		1.13462	3.94397
668	0.248393	0.061699	0.000511478	-7.57821	-2.4454		1.35222	3.94945
669	0.248737	0.0618703	0.000526719	-7.54884	-2.41604		1.39638	3.95492
670	0.249082	0.0620418	0.000521882	-7.55807	-2.42527		1.38739	3.9604
671	0.249426	0.0622135	0.000637797	-7.35749	-2.22469		1.70024	3.96588
672	0.249771	0.0623855	0.000703678	-7.25919	-2.12639		1.88105	3.97136
673	0.250116	0.0625578	0.000600725	-7.41737	-2.28457		1.61027	3.97684
674	0.25046	0.0627302	0.000475901	-7.6503	-2.5175		1.27919	3.98232
675	0.250805	0.0629029	0.00058177	-7.44944	-2.31663		1.56807	3.98779
676	0.251149	0.0630759	0.000510747	-7.57964	-2.44683		1.38042	3.99327
677	0.251494	0.0632491	0.000525998	-7.55021	-2.41741		1.42554	3.99875
678	0.251838	0.0634225	0.000555125	-7.49632	-2.36351		1.50861	4.00423
679	0.252183	0.0635961	0.000501026	-7.59885	-2.46605		1.36532	4.0097
680	0.252527	0.06377	0.000585741	-7.44263	-2.30983		1.60053	4.01518
681	0.252872	0.0639441	0.000478791	-7.64425	-2.51144		1.31187	4.02066
682	0.253216	0.0641185	0.000595222	-7.42658	-2.29377		1.63533	4.02614
683	0.253561	0.064293	0.000450819	-7.70444	-2.57164		1.24196	4.03162
684	0.253905	0.0644679	0.000496545	-7.60784	-2.47503		1.37165	4.03709
685	0.25425	0.0646429	0.000629626	-7.37038	-2.23758		1.744	4.04257
686	0.254594	0.0648182	0.000616543	-7.39138	-2.25858		1.71239	4.04805
687	0.254939	0.0649937	0.000567974	-7.47344	-2.34063		1.58177	4.05353
688	0.255283	0.0651695	0.000575427	-7.4604	-2.32759		1.60686	4.059
689	0.255628	0.0653455	0.000614897	-7.39406	-2.26125		1.72171	4.06448
690	0.255972	0.0655217	0.000895096	-7.01858	-1.88578		2.51303	4.06996
691	0.256317	0.0656982	0.000517182	-7.56711	-2.43431		1.45593	4.07543
692	0.256661	0.0658749	0.000419892	-7.77551	-2.64271		1.18522	4.08091
693	0.257006	0.0660519	0.000423202	-7.76766	-2.63486		1.19777	4.08639
694	0.25735	0.066229	0.000419807	-7.77572	-2.64291		1.19135	4.09187
695	0.257694	0.0664064	0.000356192	-7.94004	-2.80724		1.01353	4.09734
696	0.258039	0.0665841	0.000492926	-7.61515	-2.48235		1.40635	4.10282
697	0.258383	0.066762	0.000541699	-7.5208	-2.388		1.54963	4.1083
698	0.258728	0.0669401	0.000481871	-7.63783	-2.50503		1.38216	4.11377
699	0.259072	0.0671184	0.000434264	-7.74186	-2.60906		1.24893	4.11925
700	0.259417	0.067297	0.000576005	-7.45939	-2.32659		1.66098	4.12473
701	0.259761	0.0674758	0.000489671	-7.62178	-2.48897		1.41578	4.1302
702	0.260106	0.0676549	0.000528364	-7.54572	-2.41292		1.5317	4.13568
703	0.26045	0.0678342	0.00055438	-7.49766	-2.36486		1.61138	4.14115
704	0.260794	0.0680137	0.000456768	-7.69133	-2.55853		1.33117	4.14663
705	0.261139	0.0681935	0.000508367	-7.58431	-2.4515		1.48546	4.15211
706	0.261483	0.0683735	0.000491576	-7.61789	-2.48509		1.44019	4.15758
707	0.261828	0.0685537	0.000514265	-7.57277	-2.43997		1.51064	4.16306
708	0.262172	0.0687342	0.000426134	-7.76076	-2.62795		1.25505	4.16854
709	0.262516	0.0689149	0.000538363	-7.52698	-2.39417		1.58976	4.17401
710	0.262861	0.0690958	0.00050282	-7.59528	-2.46248		1.4887	4.17949
711	0.263205	0.069277	0.000518684	-7.56422	-2.43141		1.53969	4.18496
712	0.26355	0.0694584	0.000462629	-7.67859	-2.54578		1.37689	4.19044
713	0.263894	0.0696401	0.000375413	-7.88748	-2.75468		1.12024	4.19592
714	0.264238	0.0698219	0.000465902	-7.67154	-2.53873		1.39389	4.20139

## Sheet: Crysol
Dro:	0.025 Rg: 18.86	Vol: 14701. C	hi^2: 0.052
0.00864814	0.0195046	0.00209145	0.0194518
0.00899406	0.0196432	0.00190687	0.0194371
0.00933999	0.0190405	0.001794	0.0194208
0.00968591	0.0196328	0.00167582	0.0194044
0.0100318	0.0191541	0.00158306	0.0193879
0.0103778	0.0193256	0.00148271	0.0193699
0.0107237	0.0192844	0.00141434	0.0193518
0.0110696	0.0190789	0.0013989	0.0193335
0.0114155	0.0191789	0.00137207	0.0193138
0.0117614	0.0191222	0.00134303	0.0192941
0.0121074	0.01936	0.00127822	0.019274
0.0124533	0.019179	0.00128479	0.0192526
0.0127992	0.0192855	0.00126868	0.0192314
0.0131451	0.0188905	0.00121917	0.0192094
0.0134911	0.018485	0.0012094	0.0191865
0.013837	0.0188698	0.00113937	0.0191636
0.0141829	0.019021	0.00114022	0.0191398
0.0145288	0.0193796	0.00115072	0.0191153
0.0148748	0.0188925	0.00110913	0.0190909
0.0152207	0.0192644	0.00109003	0.0190654
0.0155666	0.019307	0.00107956	0.0190394
0.0159125	0.0189883	0.00106646	0.0190133
0.0162584	0.0188582	0.00104571	0.0189861
0.0166044	0.0188604	0.00101494	0.0189586
0.0169503	0.0189417	0.00100828	0.018931
0.0172962	0.018783	0.00100275	0.0189021
0.0176421	0.0187559	0.00100512	0.0188731
0.017988	0.0188729	0.00097227	0.018844
0.018334	0.0187164	0.00094739	0.0188135
0.0186799	0.0184817	0.000962925	0.018783
0.0190258	0.0187979	0.000948055	0.0187523
0.0193717	0.0185777	0.000935726	0.0187203
0.0197176	0.0185106	0.000927511	0.0186883
0.0200635	0.0186449	0.00092723	0.0186561
0.0204095	0.0187543	0.000917513	0.0186227
0.0207554	0.0183355	0.000904831	0.0185893
0.0211013	0.0183642	0.000894177	0.0185555
0.0214472	0.018335	0.000873393	0.0185207
0.0217931	0.0185256	0.000873974	0.0184859
0.022139	0.0183338	0.000869853	0.0184505
0.022485	0.0182016	0.000864354	0.0184144
0.0228309	0.0183029	0.000838652	0.0183783
0.0231768	0.0182885	0.000855381	0.0183415
0.0235227	0.0183966	0.00084293	0.018304
0.0238686	0.0182653	0.000825298	0.0182666
0.0242145	0.018242	0.000819153	0.0182283
0.0245604	0.0184342	0.000821475	0.0181896
0.0249064	0.0182269	0.000818581	0.0181509
0.0252523	0.0180832	0.000804645	0.0181112
0.0255982	0.0181189	0.000790318	0.0180713
0.0259441	0.0177662	0.000788447	0.0180313
0.02629	0.0179333	0.000788966	0.0179903
0.0266359	0.0179524	0.000786781	0.0179491
0.0269818	0.0178801	0.000770276	0.0179079
0.0273277	0.0180214	0.000773426	0.0178657
0.0276736	0.01781	0.000769939	0.0178233
0.0280195	0.0175467	0.00076004	0.0177809
0.0283655	0.0178295	0.000760752	0.0177374
0.0287114	0.0178368	0.00074738	0.0176939
0.0290573	0.0174959	0.000748753	0.0176503
0.0294032	0.0174522	0.000763468	0.0176057
0.0297491	0.0175358	0.000770464	0.0175612
0.030095	0.017724	0.0007551	0.0175163
0.0304409	0.0175447	0.000767696	0.0174707
0.0307868	0.0175992	0.000763826	0.0174251
0.0311327	0.0174123	0.000748189	0.0173791
0.0314786	0.0172844	0.00074362	0.0173324
0.0318245	0.0173048	0.000737711	0.0172858
0.0321704	0.0173861	0.000749685	0.0172387
0.0325163	0.0173111	0.000749743	0.0171911
0.0328622	0.0172238	0.000743002	0.0171435
0.0332081	0.0172127	0.000738736	0.0170954
0.033554	0.0170746	0.000739747	0.0170469
0.0338999	0.0169521	0.00073362	0.0169983
0.0342458	0.0170625	0.000722511	0.0169492
0.0345917	0.0168704	0.000736968	0.0168998
0.0349376	0.0167765	0.000714823	0.0168504
0.0352835	0.0165957	0.000720078	0.0168003
0.0356294	0.0165686	0.000689996	0.01675
0.0359753	0.0166257	0.000697868	0.0166998
0.0363212	0.0165448	0.000679475	0.0166488
0.0366671	0.016555	0.000681263	0.0165978
0.037013	0.0166421	0.00067906	0.0165467
0.0373589	0.0163638	0.000669541	0.0164949
0.0377048	0.0165249	0.000675784	0.0164431
0.0380507	0.016602	0.0006704	0.0163912
0.0383966	0.0164196	0.000674028	0.0163386
0.0387425	0.016329	0.000662682	0.0162861
0.0390884	0.0161855	0.000658769	0.0162334
0.0394343	0.0163056	0.000681986	0.0161803
0.0397802	0.0161621	0.00066829	0.0161271
0.0401261	0.0160861	0.000669311	0.0160736
0.0404719	0.0160826	0.000666105	0.0160198
0.0408178	0.0157944	0.000669898	0.015966
0.0411637	0.0159384	0.00066115	0.0159119
0.0415096	0.0159382	0.000669262	0.0158575
0.0418555	0.0159382	0.000670366	0.0158031
0.0422014	0.0158166	0.000655748	0.0157484
0.0425473	0.0158554	0.00066472	0.0156934
0.0428931	0.0156947	0.000657112	0.0156385
0.043239	0.0155117	0.000660031	0.0155832
0.0435849	0.0155818	0.000658493	0.0155277
0.0439308	0.0155803	0.000654344	0.0154722
0.0442767	0.0155778	0.000656666	0.0154164
0.0446226	0.015153	0.000655516	0.0153605
0.0449685	0.0151601	0.000631077	0.0153046
0.0453143	0.0151805	0.000636274	0.0152483
0.0456602	0.0152348	0.000629326	0.015192
0.0460061	0.0151218	0.000616997	0.0151356
0.046352	0.0152077	0.000619069	0.0150789
0.0466978	0.0150517	0.000614477	0.0150222
0.0470437	0.0149722	0.000613279	0.0149655
0.0473896	0.014759	0.000599049	0.0149084
0.0477355	0.0149228	0.000598772	0.0148514
0.0480814	0.0149349	0.00059604	0.0147942
0.0484272	0.0148632	0.000598238	0.0147369
0.0487731	0.014638	0.000586272	0.0146796
0.049119	0.0147361	0.00057951	0.0146221
0.0494648	0.0145059	0.000580133	0.0145645
0.0498107	0.0145978	0.000576334	0.0145069
0.0501566	0.0143507	0.000571701	0.0144492
0.0505025	0.0143995	0.000575558	0.0143914
0.0508483	0.0144629	0.000562735	0.0143336
0.0511942	0.0142745	0.000569935	0.0142757
0.0515401	0.0142573	0.000566939	0.0142177
0.0518859	0.0141217	0.000560487	0.0141597
0.0522318	0.0142505	0.000558755	0.0141016
0.0525777	0.0140601	0.00054245	0.0140434
0.0529235	0.0140603	0.000542169	0.0139853
0.0532694	0.0138968	0.000533823	0.0139271
0.0536153	0.0139578	0.000538342	0.0138688
0.0539611	0.0138435	0.00054772	0.0138106
0.054307	0.0138966	0.000541446	0.0137523
0.0546528	0.0136017	0.00054365	0.013694
0.0549987	0.0137468	0.000536906	0.0136357
0.0553445	0.013642	0.000534711	0.0135773
0.0556904	0.0135169	0.000532875	0.013519
0.0560363	0.0135339	0.000530903	0.0134606
0.0563821	0.0133387	0.000523554	0.0134023
0.056728	0.0134399	0.000522343	0.013344
0.0570738	0.013423	0.000516037	0.0132856
0.0574197	0.0133218	0.000515005	0.0132273
0.0577655	0.0130815	0.000517421	0.013169
0.0581114	0.0130805	0.000513215	0.0131107
0.0584572	0.0132786	0.000511258	0.0130525
0.0588031	0.0129811	0.000508941	0.0129943
0.0591489	0.0129956	0.000507895	0.012936
0.0594948	0.0128073	0.000500441	0.0128779
0.0598406	0.012843	0.000503794	0.0128198
0.0601865	0.0125656	0.000506749	0.0127617
0.0605323	0.0128328	0.000501539	0.0127037
0.0608782	0.0125676	0.0004997	0.0126457
0.061224	0.0125362	0.000498676	0.0125878
0.0615699	0.012572	0.000494114	0.0125299
0.0619157	0.0125675	0.000485367	0.0124721
0.0622615	0.0124975	0.000491759	0.0124144
0.0626074	0.012309	0.000486184	0.0123567
0.0629532	0.0124785	0.000496285	0.0122991
0.0632991	0.0122759	0.000485832	0.0122416
0.0636449	0.0122514	0.000486631	0.0121842
0.0639907	0.0122092	0.00048174	0.0121268
0.0643366	0.0121592	0.000481541	0.0120696
0.0646824	0.0119475	0.000482843	0.0120124
0.0650282	0.0119373	0.000479356	0.0119552
0.0653741	0.0118173	0.000482306	0.0118983
0.0657199	0.0118015	0.000473863	0.0118414
0.0660657	0.0119137	0.000477445	0.0117845
0.0664115	0.011863	0.000472171	0.0117279
0.0667574	0.0118904	0.00047098	0.0116712
0.0671032	0.011586	0.000466318	0.0116147
0.067449	0.0115721	0.000468674	0.0115584
0.0677949	0.0115408	0.000465656	0.0115021
0.0681407	0.0115243	0.000463194	0.0114459
0.0684865	0.0113487	0.000455604	0.01139
0.0688323	0.011396	0.000460764	0.011334
0.0691781	0.0112956	0.000459361	0.0112782
0.069524	0.0111631	0.000458798	0.0112226
0.0698698	0.0110658	0.000453777	0.011167
0.0702156	0.0111661	0.000450258	0.0111117
0.0705614	0.0111005	0.000451611	0.0110565
0.0709072	0.0110248	0.000450026	0.0110012
0.071253	0.0109747	0.00044783	0.0109463
0.0715989	0.0107935	0.000447416	0.0108915
0.0719447	0.0109105	0.000442895	0.0108367
0.0722905	0.0109099	0.000442549	0.0107822
0.0726363	0.0107279	0.000446467	0.0107278
0.0729821	0.0104931	0.000443564	0.0106734
0.0733279	0.0107115	0.000436966	0.0106194
0.0736737	0.0106105	0.000436415	0.0105655
0.0740195	0.0106337	0.000440466	0.0105115
0.0743653	0.0105418	0.00044198	0.010458
0.0747111	0.0104449	0.000446566	0.0104045
0.0750569	0.0103703	0.0004503	0.0103511
0.0754027	0.0102997	0.000443892	0.0102981
0.0757485	0.0102403	0.00044843	0.010245
0.0760943	0.0102504	0.000441698	0.0101921
0.0764401	0.0101098	0.000440716	0.0101396
0.0767859	0.0101093	0.000438063	0.010087
0.0771317	0.0101257	0.000432617	0.0100347
0.0774775	0.00996228	0.000427899	0.00998261
0.0778233	0.00999031	0.000432062	0.00993055
0.0781691	0.0099314	0.000430484	0.00987873
0.0785149	0.00992356	0.000423818	0.00982718
0.0788607	0.0098256	0.00042079	0.00977563
0.0792065	0.00980179	0.000419595	0.00972439
0.0795522	0.00968707	0.000421399	0.00967335
0.079898	0.009725	0.000416106	0.00962232
0.0802438	0.00942272	0.000414739	0.00957166
0.0805896	0.00962031	0.000420257	0.00952115
0.0809354	0.00950364	0.000417678	0.00947064
0.0812812	0.00934852	0.000414424	0.00942057
0.0816269	0.00932664	0.000412146	0.0093706
0.0819727	0.00949975	0.000416105	0.00932063
0.0823185	0.00929647	0.000407099	0.00927116
0.0826643	0.00922049	0.00040467	0.00922173
0.08301	0.00916652	0.000409076	0.00917232
0.0833558	0.00921082	0.000406383	0.00912344
0.0837016	0.00910212	0.000405648	0.00907456
0.0840474	0.00915089	0.000405626	0.00902576
0.0843931	0.00905206	0.000402413	0.00897744
0.0847389	0.00885267	0.000400745	0.00892912
0.0850847	0.00893225	0.000401562	0.00888094
0.0854304	0.00880047	0.000393835	0.00883318
0.0857762	0.00887482	0.000396371	0.00878542
0.086122	0.008806	0.000400789	0.00873786
0.0864677	0.00885152	0.000395216	0.00869067
0.0868135	0.00872079	0.000397677	0.00864348
0.0871592	0.00868249	0.000395078	0.00859655
0.087505	0.0085447	0.000389634	0.00854992
0.0878507	0.00854031	0.000394992	0.0085033
0.0881965	0.00842436	0.000392341	0.008457
0.0885423	0.00831029	0.000390778	0.00841095
0.088888	0.00845532	0.000392144	0.0083649
0.0892338	0.0083539	0.00038969	0.00831923
0.0895795	0.00842158	0.000385461	0.00827375
0.0899252	0.00824154	0.000384773	0.00822827
0.090271	0.00825541	0.000386221	0.00818325
0.0906167	0.00814998	0.000382771	0.00813834
0.0909625	0.00806104	0.000380715	0.00809344
0.0913082	0.00819104	0.000381979	0.00804905
0.091654	0.00811146	0.000380315	0.00800472
0.0919997	0.00813058	0.000378516	0.00796039
0.0923454	0.00795847	0.000379096	0.00791664
0.0926912	0.00795951	0.000378493	0.00787288
0.0930369	0.00786846	0.000377724	0.00782919
0.0933826	0.00778452	0.000376498	0.00778601
0.0937284	0.00773459	0.000376973	0.00774283
0.0940741	0.00767228	0.000370256	0.00769977
0.0944198	0.00766778	0.000370369	0.00765716
0.0947656	0.00765351	0.00036774	0.00761456
0.0951113	0.00760167	0.000371567	0.00757213
0.095457	0.00745141	0.000378872	0.00753009
0.0958027	0.00751298	0.000378027	0.00748806
0.0961485	0.00751246	0.000378575	0.00744626
0.0964942	0.00740046	0.000373333	0.00740479
0.0968399	0.007331	0.000376047	0.00736332
0.0971856	0.00721011	0.000370301	0.00732215
0.0975313	0.00724846	0.000365528	0.00728125
0.097877	0.00712567	0.00036641	0.00724034
0.0982228	0.00718226	0.000365549	0.0071998
0.0985685	0.00714559	0.000366281	0.00715945
0.0989142	0.00715973	0.000364391	0.0071191
0.0992599	0.00710878	0.000360742	0.00707918
0.0996056	0.00699299	0.000358833	0.00703939
0.0999513	0.00710842	0.000361471	0.00699959
0.100297	0.00698179	0.000358232	0.00696028
0.100643	0.00698485	0.000355305	0.00692104
0.100988	0.0067695	0.000353769	0.0068818
0.101334	0.00682017	0.000355701	0.00684309
0.10168	0.00680231	0.000353306	0.0068044
0.102026	0.00668731	0.000355898	0.00676575
0.102371	0.00675501	0.000360469	0.0067276
0.102717	0.00679594	0.000360018	0.00668945
0.103063	0.00664926	0.000360989	0.0066514
0.103408	0.00666523	0.000366092	0.00661378
0.103754	0.00655364	0.000359784	0.00657617
0.1041	0.00655133	0.000358128	0.00653871
0.104445	0.00644068	0.000359333	0.00650162
0.104791	0.00645365	0.000363359	0.00646454
0.105137	0.00642557	0.000359723	0.00642766
0.105482	0.00641824	0.000358132	0.0063911
0.105828	0.00636797	0.000362669	0.00635454
0.106174	0.00625988	0.000359579	0.00631824
0.106519	0.00634415	0.000361379	0.00628219
0.106865	0.00617779	0.000360332	0.00624615
0.107211	0.00622526	0.000363796	0.00621042
0.107556	0.00607488	0.000360594	0.00617488
0.107902	0.00608546	0.000358463	0.00613935
0.108248	0.00612434	0.000353171	0.00610418
0.108593	0.00611441	0.000348212	0.00606915
0.108939	0.00608329	0.000350542	0.00603412
0.109285	0.00601741	0.000348514	0.0059995
0.10963	0.00589363	0.000348255	0.00596497
0.109976	0.00593734	0.000346491	0.00593044
0.110322	0.00576605	0.000341499	0.00589636
0.110667	0.00588062	0.000342217	0.00586232
0.111013	0.00587028	0.000338147	0.00582829
0.111359	0.0058076	0.000338405	0.00579473
0.111704	0.00573786	0.000340055	0.00576117
0.11205	0.0056671	0.000337084	0.00572768
0.112396	0.00562694	0.00034309	0.0056946
0.112741	0.0056635	0.000341701	0.00566151
0.113087	0.00563026	0.000341834	0.00562855
0.113433	0.00552918	0.000343055	0.00559593
0.113778	0.00554964	0.000339605	0.00556331
0.114124	0.0054092	0.000343379	0.00553086
0.11447	0.00536477	0.000344424	0.00549871
0.114815	0.0054234	0.000343388	0.00546655
0.115161	0.00540034	0.000341334	0.00543461
0.115506	0.00545488	0.000343514	0.00540291
0.115852	0.00535365	0.00034135	0.0053712
0.116198	0.00530749	0.000346454	0.00533976
0.116543	0.00527434	0.00034174	0.0053085
0.116889	0.00531331	0.000339748	0.00527725
0.117235	0.00520941	0.000341529	0.00524629
0.11758	0.00517982	0.000348662	0.00521547
0.117926	0.0049639	0.000336339	0.00518466
0.118271	0.00510253	0.000331114	0.00515418
0.118617	0.0051078	0.000331345	0.00512379
0.118963	0.00505734	0.000326301	0.00509341
0.119308	0.00496087	0.000324918	0.0050634
0.119654	0.00504311	0.000326968	0.00503344
0.119999	0.00489164	0.00032839	0.00500348
0.120345	0.00492674	0.000324064	0.00497394
0.120691	0.00495087	0.000325755	0.0049444
0.121036	0.00484065	0.000322086	0.0049149
0.121382	0.00492109	0.000322669	0.00488577
0.121727	0.00485619	0.000321834	0.00485664
0.122073	0.00471948	0.000319683	0.00482759
0.122419	0.00466539	0.00031597	0.00479887
0.122764	0.00465489	0.000319171	0.00477014
0.12311	0.00469118	0.000317092	0.00474154
0.123455	0.00472468	0.00031484	0.00471321
0.123801	0.00463363	0.00031333	0.00468488
0.124147	0.00456183	0.000311948	0.00465672
0.124492	0.00449881	0.000313804	0.00462878
0.124838	0.0045629	0.000311715	0.00460084
0.125183	0.00453169	0.000313424	0.00457311
0.125529	0.00453781	0.000310179	0.00454555
0.125875	0.00439094	0.000309536	0.004518
0.12622	0.00441629	0.000311308	0.00449069
0.126566	0.00444278	0.000309421	0.00446351
0.126911	0.00430807	0.000304665	0.00443633
0.127257	0.00437013	0.000306082	0.00440944
0.127602	0.00433175	0.000305962	0.00438263
0.127948	0.00431278	0.000301979	0.00435583
0.128293	0.00420296	0.000304125	0.00432934
0.128639	0.00416462	0.000303305	0.0043029
0.128985	0.00428287	0.000302616	0.00427647
0.12933	0.00419674	0.000300682	0.00425037
0.129676	0.00411136	0.000300842	0.0042243
0.130021	0.00419676	0.000300813	0.00419825
0.130367	0.00410286	0.000300524	0.00417253
0.130712	0.00409233	0.000296524	0.00414681
0.131058	0.0039933	0.000297867	0.00412115
0.131403	0.00397359	0.000297706	0.00409578
0.131749	0.00403077	0.000297339	0.00407041
0.132095	0.00396288	0.000293764	0.00404513
0.13244	0.00389613	0.000296547	0.00402011
0.132786	0.00403118	0.00029725	0.00399508
0.133131	0.00393098	0.000295056	0.00397019
0.133477	0.00389302	0.000295785	0.0039455
0.133822	0.0038488	0.000294835	0.00392082
0.134168	0.00382455	0.000292797	0.0038963
0.134513	0.00378845	0.000291661	0.00387195
0.134859	0.00378579	0.000289447	0.0038476
0.135204	0.00360624	0.00029157	0.00382345
0.13555	0.00373763	0.000288883	0.00379943
0.135895	0.00371575	0.000289912	0.00377541
0.136241	0.003686	0.000289278	0.00375163
0.136586	0.00357162	0.000287809	0.00372794
0.136932	0.00361999	0.000287175	0.00370425
0.137277	0.00364644	0.000287937	0.00368082
0.137623	0.00360271	0.000284491	0.00365745
0.137968	0.00362402	0.000284949	0.00363408
0.138314	0.0034935	0.000284762	0.003611
0.138659	0.003476	0.000284421	0.00358795
0.139005	0.00348174	0.000279752	0.00356491
0.13935	0.00347658	0.000281158	0.00354218
0.139696	0.00351986	0.000279616	0.00351944
0.140041	0.00343729	0.000278911	0.00349675
0.140387	0.00339529	0.000279835	0.00347433
0.140732	0.00342185	0.000278781	0.00345191
0.141078	0.0033864	0.000278376	0.00342955
0.141423	0.00333257	0.000274863	0.00340744
0.141769	0.00330329	0.000276185	0.00338533
0.142114	0.00329383	0.000275523	0.00336332
0.14246	0.00324187	0.000275469	0.00334151
0.142805	0.00328721	0.000272819	0.0033197
0.143151	0.00327358	0.000274316	0.00329803
0.143496	0.00331986	0.000275726	0.00327652
0.143842	0.00321143	0.000275437	0.00325502
0.144187	0.00318696	0.000275125	0.00323368
0.144533	0.00312136	0.000273755	0.00321247
0.144878	0.00317802	0.000271072	0.00319127
0.145224	0.0032435	0.000273002	0.00317025
0.145569	0.00304844	0.000274564	0.00314935
0.145914	0.00302044	0.00027206	0.00312844
0.14626	0.00306575	0.000270508	0.00310775
0.146605	0.0029931	0.000270125	0.00308714
0.146951	0.0030219	0.000269631	0.00306653
0.147296	0.00302772	0.000267832	0.00304616
0.147642	0.00294906	0.000269761	0.00302584
0.147987	0.00297393	0.000268593	0.00300552
0.148333	0.00285633	0.000267246	0.00298548
0.148678	0.00288599	0.000264242	0.00296545
0.149023	0.00289126	0.000264216	0.00294544
0.149369	0.00291128	0.000267087	0.00292569
0.149714	0.00282855	0.000265399	0.00290595
0.15006	0.00275328	0.000264839	0.00288626
0.150405	0.0028905	0.000264421	0.0028668
0.150751	0.00283565	0.000264934	0.00284735
0.151096	0.00286638	0.000263496	0.00282797
0.151441	0.00282351	0.00026196	0.0028088
0.151787	0.00271577	0.000260338	0.00278962
0.152132	0.0026835	0.000262596	0.00277056
0.152478	0.00269051	0.000261283	0.00275167
0.152823	0.002686	0.000262067	0.00273278
0.153168	0.00269169	0.000259724	0.00271403
0.153514	0.00262284	0.000258915	0.00269542
0.153859	0.00264844	0.00025891	0.00267681
0.154205	0.00269308	0.000261943	0.00265837
0.15455	0.002599	0.000260228	0.00264004
0.154895	0.00254498	0.000258897	0.00262171
0.155241	0.00263314	0.000259158	0.00260357
0.155586	0.00258399	0.000257361	0.00258552
0.155932	0.00252526	0.000257183	0.00256747
0.156277	0.00246426	0.000256949	0.00254964
0.156622	0.00251702	0.000258222	0.00253187
0.156968	0.0025181	0.000254205	0.0025141
0.157313	0.00243799	0.000253999	0.00249657
0.157659	0.00243358	0.000253846	0.00247907
0.158004	0.00238385	0.000254305	0.00246158
0.158349	0.00246252	0.000254886	0.00244435
0.158695	0.00242399	0.000253309	0.00242713
0.15904	0.00240097	0.000252652	0.00240994
0.159385	0.00240522	0.000250862	0.00239298
0.159731	0.00237116	0.00025104	0.00237603
0.160076	0.00243859	0.000248718	0.00235914
0.160421	0.00238778	0.000249737	0.00234246
0.160767	0.00231536	0.000248242	0.00232578
0.161112	0.00229822	0.000247431	0.00230919
0.161458	0.00223173	0.000247452	0.00229278
0.161803	0.002213	0.000248167	0.00227637
0.162148	0.0022029	0.00024851	0.00226008
0.162494	0.00224963	0.000247897	0.00224394
0.162839	0.0021547	0.000247493	0.0022278
0.163184	0.00227126	0.000248919	0.0022118
0.163529	0.00225379	0.00024624	0.00219593
0.163875	0.00219168	0.000244242	0.00218006
0.16422	0.00219149	0.000244513	0.00216436
0.164566	0.00212158	0.000242929	0.00214876
0.164911	0.00213047	0.000244562	0.00213315
0.165256	0.00212687	0.000244782	0.00211774
0.165602	0.00212843	0.000242769	0.00210241
0.165947	0.00203376	0.000243906	0.00208707
0.166292	0.00210188	0.000243657	0.00207196
0.166637	0.00208554	0.000241901	0.00205688
0.166983	0.00201217	0.000243254	0.00204181
0.167328	0.00203584	0.000240355	0.00202699
0.167673	0.00203318	0.000242764	0.00201218
0.168019	0.00200864	0.00024176	0.00199739
0.168364	0.00200521	0.000239856	0.00198284
0.168709	0.00193683	0.000239353	0.0019683
0.169054	0.00201313	0.000239566	0.00195379
0.1694	0.00193341	0.00023889	0.00193951
0.169745	0.00200991	0.000241168	0.00192523
0.17009	0.00195024	0.000239351	0.00191101
0.170436	0.00197461	0.000240147	0.00189699
0.170781	0.00194049	0.00023888	0.00188296
0.171126	0.00186371	0.000238611	0.00186903
0.171471	0.00189276	0.000238538	0.00185527
0.171817	0.00187474	0.000237282	0.00184151
0.172162	0.00186062	0.000236741	0.00182786
0.172507	0.0017654	0.000236566	0.00181436
0.172853	0.00185403	0.000236059	0.00180085
0.173198	0.00184131	0.000235908	0.00178749
0.173543	0.00177876	0.000235554	0.00177424
0.173888	0.001812	0.000235662	0.00176099
0.174234	0.00175247	0.000235129	0.00174791
0.174579	0.00182391	0.000234758	0.00173492
0.174924	0.00179811	0.000234412	0.00172192
0.175269	0.00181391	0.000234077	0.00170913
0.175615	0.00170388	0.000236332	0.00169638
0.17596	0.00165221	0.000236598	0.00168364
0.176305	0.00166476	0.000236341	0.00167113
0.17665	0.00169954	0.000237459	0.00165864
0.176996	0.00170488	0.000237943	0.00164615
0.177341	0.00165304	0.000236455	0.00163391
0.177686	0.00169562	0.000237455	0.00162167
0.178031	0.00157565	0.000236792	0.00160945
0.178376	0.00157543	0.000238105	0.00159746
0.178722	0.00164802	0.000237589	0.00158547
0.179067	0.00168764	0.000237439	0.00157353
0.179412	0.00159425	0.000237804	0.00156179
0.179757	0.00151201	0.000236266	0.00155004
0.180102	0.00154962	0.000237246	0.00153838
0.180448	0.00154051	0.000235767	0.00152688
0.180793	0.00163073	0.000237093	0.00151538
0.181138	0.00153038	0.000233169	0.00150398
0.181483	0.00152647	0.000231513	0.00149273
0.181829	0.00146079	0.000230223	0.00148147
0.182174	0.00150496	0.000231149	0.00147034
0.182519	0.00156925	0.000229028	0.00145933
0.182864	0.00145498	0.000229277	0.00144832
0.183209	0.00146721	0.000228614	0.00143745
0.183555	0.00148498	0.000228599	0.00142668
0.1839	0.00142058	0.000229258	0.0014159
0.184245	0.00145716	0.000228352	0.0014053
0.18459	0.00143753	0.000227568	0.00139476
0.184935	0.00140566	0.000225842	0.00138423
0.18528	0.00143681	0.000225816	0.00137388
0.185625	0.00140016	0.000227296	0.00136358
0.185971	0.00135254	0.000229007	0.00135328
0.186316	0.0014264	0.000229055	0.00134319
0.186661	0.00133851	0.00023029	0.00133313
0.187006	0.00134026	0.000229186	0.00132306
0.187351	0.00130905	0.000229594	0.00131323
0.187696	0.00133222	0.000229849	0.00130339
0.188042	0.00131186	0.00022935	0.00129358
0.188387	0.00131409	0.000230084	0.00128397
0.188732	0.00137085	0.000229585	0.00127436
0.189077	0.00129076	0.000229447	0.0012648
0.189422	0.00137786	0.000230254	0.00125542
0.189767	0.00135937	0.000230212	0.00124604
0.190112	0.00131506	0.000230019	0.00123673
0.190458	0.00132125	0.000231256	0.00122757
0.190803	0.00125801	0.000229053	0.00121841
0.191148	0.00126134	0.000228865	0.00120934
0.191493	0.00130202	0.000227301	0.0012004
0.191838	0.00126766	0.000225242	0.00119146
0.192183	0.00129042	0.00022643	0.00118264
0.192528	0.00124163	0.000224994	0.00117392
0.192873	0.00122041	0.000222363	0.00116519
0.193218	0.00120849	0.000223471	0.00115661
0.193563	0.00119474	0.000224099	0.0011481
0.193909	0.00122013	0.000221875	0.0011396
0.194254	0.0011799	0.000221089	0.00113125
0.194599	0.00118544	0.00022157	0.00112295
0.194944	0.00117766	0.00021957	0.00111466
0.195289	0.00118833	0.000219884	0.00110654
0.195634	0.00115996	0.000218907	0.00109845
0.195979	0.0011625	0.000220985	0.00109037
0.196324	0.00112931	0.000219004	0.00108248
0.196669	0.00104629	0.000218394	0.0010746
0.197014	0.00113974	0.000217608	0.00106673
0.197359	0.00113991	0.000217996	0.00105906
0.197704	0.00116227	0.000217952	0.00105138
0.198049	0.00119374	0.000214765	0.00104374
0.198395	0.00106438	0.000214998	0.00103626
0.19874	0.00107889	0.00021547	0.00102879
0.199085	0.00111006	0.000215189	0.00102136
0.19943	0.001108	0.000213395	0.00101409
0.199775	0.00104336	0.000214098	0.00100681
0.20012	0.00105215	0.000213885	0.000999601
0.200465	0.00102707	0.000213351	0.000992519
0.20081	0.00109197	0.000211786	0.000985437
0.201155	0.000995021	0.000211892	0.000978441
0.2015	0.00100056	0.000211522	0.00097155
0.201845	0.000991889	0.00021106	0.000964659
0.20219	0.00105898	0.000210694	0.000957872
0.202535	0.00102182	0.000208059	0.000951169
0.20288	0.000923489	0.000207855	0.000944467
0.203225	0.00104018	0.000208365	0.000937885
0.20357	0.00100285	0.00020968	0.000931367
0.203915	0.000923591	0.000209341	0.000924849
0.20426	0.000991602	0.000208221	0.000918468
0.204605	0.00104292	0.000209346	0.000912132
0.20495	0.000934028	0.000208198	0.000905796
0.205295	0.000924077	0.000207256	0.000899612
0.20564	0.000976126	0.000208079	0.000893454
0.205985	0.000951389	0.000206694	0.000887296
0.20633	0.000961201	0.000206455	0.000881306
0.206675	0.00091619	0.000206222	0.000875323
0.20702	0.000912077	0.00020717	0.000869351
0.207365	0.000908011	0.000207345	0.00086354
0.20771	0.000903245	0.00020644	0.000857729
0.208055	0.000896668	0.000206943	0.000851945
0.2084	0.000922752	0.000205889	0.000846303
0.208745	0.000885596	0.000205401	0.00084066
0.20909	0.000934313	0.000204774	0.000835061
0.209435	0.000883766	0.000203716	0.000829584
0.20978	0.000849538	0.000202858	0.000824107
0.210125	0.000884297	0.000203956	0.000818688
0.21047	0.000892039	0.000205173	0.000813373
0.210814	0.000844536	0.000202663	0.000808058
0.211159	0.000796473	0.00020308	0.000802816
0.211504	0.000835181	0.000204446	0.000797659
0.211849	0.000785885	0.000202487	0.000792503
0.212194	0.000847078	0.000201468	0.000787434
0.212539	0.000841996	0.00020136	0.000782432
0.212884	0.000855415	0.000201152	0.000777431
0.213229	0.000805553	0.000201441	0.000772531
0.213574	0.000889742	0.000200999	0.000767682
0.213919	0.000795614	0.000200423	0.000762833
0.214264	0.000777447	0.000200772	0.000758097
0.214609	0.000779224	0.000198525	0.000753396
0.214953	0.000771966	0.000198328	0.000748696
0.215298	0.000747591	0.000198487	0.000744121
0.215643	0.00079881	0.000197837	0.000739566
0.215988	0.000827299	0.000198199	0.000735011
0.216333	0.000813648	0.000197863	0.000730593
0.216678	0.000772426	0.000197951	0.000726181
0.217023	0.000737501	0.000196857	0.000721777
0.217368	0.000773088	0.000195915	0.000717503
0.217713	0.000764165	0.000196691	0.000713229
0.218057	0.000757942	0.00019697	0.000708978
0.218402	0.000780088	0.000197838	0.00070484
0.218747	0.000690919	0.000196614	0.000700702
0.219092	0.000720797	0.000195869	0.000696599
0.219437	0.000758313	0.000197192	0.000692594
0.219782	0.000761538	0.000196339	0.000688588
0.220127	0.000724402	0.000196551	0.00068463
0.220471	0.000691776	0.000195256	0.000680754
0.220816	0.000712297	0.00019392	0.000676878
0.221161	0.000685522	0.000193929	0.000673061
0.221506	0.000655858	0.000193876	0.000669311
0.221851	0.000698898	0.000193912	0.000665562
0.222196	0.000696899	0.00019355	0.000661882
0.222541	0.000724216	0.0001944	0.000658256
0.222885	0.000653807	0.000193584	0.000654629
0.22323	0.000668545	0.000192037	0.000651083
0.223575	0.000651272	0.000192486	0.000647577
0.22392	0.000632869	0.000191397	0.000644071
0.224265	0.00066282	0.000191449	0.000640655
0.224609	0.00067184	0.000190394	0.000637266
0.224954	0.000618121	0.000189458	0.000633877
0.225299	0.000640616	0.000189904	0.000630587
0.225644	0.000643569	0.000190876	0.000627313
0.225989	0.000607346	0.000190143	0.000624038
0.226333	0.000614821	0.000189376	0.000620871
0.226678	0.000640363	0.000189218	0.000617708
0.227023	0.00066469	0.000189973	0.000614552
0.227368	0.000611449	0.000189223	0.000611497
0.227713	0.000653441	0.000188398	0.000608443
0.228057	0.000633758	0.00018926	0.000605406
0.228402	0.000610427	0.000188257	0.000602457
0.228747	0.000571138	0.00018958	0.000599508
0.229092	0.000589472	0.000188104	0.000596586
0.229436	0.000632439	0.000187562	0.00059374
0.229781	0.00059848	0.000186493	0.000590894
0.230126	0.000671	0.000187547	0.000588085
0.230471	0.000607808	0.000186753	0.000585339
0.230815	0.000602151	0.000187103	0.000582594
0.23116	0.000594974	0.000185777	0.000579893
0.231505	0.000552743	0.000186975	0.000577245
0.23185	0.000569957	0.000187041	0.000574597
0.232194	0.000499502	0.000184527	0.000572003
0.232539	0.000575531	0.000185792	0.00056945
0.232884	0.000571852	0.000185199	0.000566896
0.233229	0.000597331	0.000185413	0.000564405
0.233573	0.000572509	0.000185967	0.000561944
0.233918	0.000505214	0.000185908	0.000559483
0.234263	0.000542104	0.000184457	0.000557091
0.234607	0.00055365	0.000184651	0.000554721
0.234952	0.000542409	0.000182938	0.00055235
0.235297	0.000564456	0.000183567	0.000550054
0.235642	0.000578592	0.000183057	0.000547771
0.235986	0.000551485	0.000183055	0.000545488
0.236331	0.000534002	0.000183015	0.000543287
0.236676	0.000491403	0.000182395	0.000541089
0.23702	0.000455208	0.00018139	0.000538896
0.237365	0.000524842	0.000182701	0.00053678
0.23771	0.000513925	0.000182547	0.000534665
0.238054	0.00054659	0.00018145	0.000532563
0.238399	0.00050316	0.000180898	0.000530528
0.238744	0.000470501	0.000180828	0.000528493
0.239088	0.00050186	0.000181371	0.000526478
0.239433	0.000528728	0.000180629	0.000524522
0.239778	0.000498193	0.00018055	0.000522565
0.240122	0.000486911	0.000179969	0.000520636
0.240467	0.00050066	0.000180369	0.000518756
[truncated: 69 more rows]
